# Supplementary material for: Developmental exposure of California mice to endocrine disrupting chemicals and potential effects on the microbiome-gut-brain axis at adulthood
Source: Sci Rep. 2020 Jul 2;10:10902. doi: 10.1038/s41598-020-67709-9 (PMC7331640; doi:10.1038/s41598-020-67709-9)
Supplement: Supplementary file 1 — Supplementary file1 (XLSX 389 kb) [file 41598_2020_67709_MOESM1_ESM.xlsx]

## Sheet: GCMS Polar_Normalized intensity
m/z_RT, Name	Features Name	1560-M-AIN	1561-F-AIN	1587-F-AIN	1606-M-UD BPA	1607-F-UD BPA	1609-M-AIN	1612-F-UD BPA	1613-M-UD BPA	1614-F-UD BPA	1615-M-UD BPA	1618-F-AIN	1619-M-AIN	1620-M-AIN	1622-F-AIN	1623-M-AIN	1626-F-AIN	1627-M-AIN	1632-M-AIN	1642-F-AIN	1651-M-UD BPA	1652-F-UD BPA	1672-F-AIN	1682-F-UD BPA	1688-M-UD BPA	1689-F-UD BPA	1690-M-UD BPA	1702-F-AIN	1738-M-GEN	1744-M-AIN	1745-F-AIN	1747-M-UD BPA	1763-F-GEN	1764-M-AIN	1765-F-AIN	1788-F-GEN	1791-F-LD BPA	1800-M-UD BPA	1808-M-GEN	1819-M-GEN	1827-F-UD BPA	1829-F-GEN	1830-M-GEN	1848-F-LD BPA	1854-F-LD BPA	1884-M-GEN	1910-M-LD BPA	1911-F-GEN	1912-F-GEN
71.1_9.1016,Unknown_	71.1_9.1016	13.3804	46.4994	328.525	268.602	8.24738	96.1215	1067.8	45.5256	360.927	64.9629	269.846	35.5298	1222.45	26.4026	6.25253	5.10112	87.0124	3.7687	56.7442	62.3731	4.36232	151.169	129.294	4.45676	15.909	371.153	9.40163	10.382	40.9381	10.1333	2.65303	57.4587	274.246	172.08	1.88482	3.15871	49.6139	188.017	97.1943	1.56923	1.30321	10.3899	13.0738	3.13909	2.05357	110.237	61.0531	27.6008
87.1_9.1396,>2-Hexanone, O-methyloxime_	87.1_9.1396	139.711	409.496	215.487	193.823	87.2248	46.5614	613.424	325.452	202.597	117.267	940.367	89.0031	370.241	53.7492	43.865	1.56369	311.181	1.53104	439.969	213.304	0.502781	443.544	173.292	3.90763	2.93523	1330.01	3.19492	4.82412	105.734	201.429	0.83964	202.368	1011.82	578.923	3.17705	1.42142	200.782	676.927	343.132	0.287835	0.834189	32.5171	259.949	1.385	0.425988	401.764	556.006	96.8127
95.8_9.2339,>N-_1,1-Dimethyl-2-propynyl_-N,N-dimethylamine_	95.8_9.2339	8.85308	40.8264	14.6402	26.2511	10.2306	4.48809	65.9065	24.7098	4.42414	28.0096	1.84227	12.7146	55.8305	1.23871	1.00987	0.898835	20.724	0.326006	24.6619	0.249489	0.524768	1.20947	26.9558	0.767307	1.72759	1.0013	0.492478	0.690798	3.33278	7.47333	0.416905	0.220026	14.8553	21.7863	0.164678	0.207147	6.35979	24.1897	28.4838	0.429362	0.170858	0.249306	62.3679	0.855119	0.457013	32.8872	118.23	4.66702
221.2_9.2488,>Trisiloxane, octamethyl-_	221.2_9.2488	12130.4	22907	9445.83	15238.2	4259.16	14155.7	22379.4	22717.6	9100.18	7453.93	39808.5	9763.75	41041.6	183.186	1772.07	54.7525	15400	38.3732	29801.5	6202.11	4.82992	11304.3	16444.3	12.3112	15.1542	54152.9	56.1326	13.2255	8628.21	12296.7	7.98533	2634.67	43094.6	26192.7	15.349	24.3083	13051	35636.6	16061.5	3.15376	11.7049	95.8486	14144.6	42.2571	35.0205	21224.7	29680.6	4573.31
160.2_9.6184,NF07_bis-trimethylsilyl amine_	160.2_9.6184	9529.04	17584.5	11709.5	17962.8	3187.48	14443.5	27846.5	26872	11404.6	12528	48935.9	10837.3	25988.7	3178.91	2045.76	67.3223	14381.7	13.781	23983	9962.45	40.3148	23279.4	12170.4	44.8225	135.746	66831.8	72.8447	257.074	6461.22	10154	36.2561	7606.07	50740.9	29684.3	188.234	4.3913	14644.9	30304.7	15855.3	18.8317	13.5653	1437.99	13065.7	54.903	4.99731	19950.9	23064.3	4839.85
75.1_9.6483,>2-Methylbutan-2-ol, tert-butyldimethylsilyl ether_	75.1_9.6483	453.651	298.611	525.207	543.214	376.688	995.01	806.3	556.303	284.642	461.975	1323.37	448.606	425.282	3342.97	125.913	2078.09	388.355	1462.99	859.117	871.206	1304.84	2122.34	652.311	1832.66	3999.64	2857.53	2303.01	2776.57	846.845	232.147	1369.14	1316.14	1133.39	867.929	347.57	1092.33	392.28	805.984	448.504	779.835	498.324	770.24	407.626	1601.23	1023.5	743.987	575.012	774.191
148.1_9.6768,>Disiloxane, hexamethyl-_	148.1_9.6768	152.546	289.182	145.174	327.482	57.9855	91.2101	523.048	266.608	186.674	89.9277	84.5758	50.8497	502.558	90.7426	25.7383	113.946	259.151	81.8191	433.412	27.332	76.4989	64.5034	281.793	120.185	211.827	131.045	127.364	76.6585	123.529	199.749	75.1478	33.6017	695.338	430.485	8.91716	60.859	69.5829	540.724	252.498	48.3573	28.6991	19.5044	266.268	90.2937	59.025	332.382	378.17	74.8424
157.1_9.8924,>4-_Trimethylsilyoxy_-3-penten-2-one_	157.1_9.8924	1186.14	2188.55	1176.68	2527.31	443.747	926.935	4520.73	2275.34	1566.3	452.997	2628.9	402.901	4320.42	1882.91	138.349	913.494	2262.34	671.092	3582.41	693.497	597.094	1558.56	2252.1	798.534	1832.86	3605.09	1044.34	1333.15	951.348	1602.66	601.207	797.891	6705.91	3713.67	190.884	474.515	789.442	4783.22	2196.92	321.359	228.568	415.1	2047.13	721.883	470.037	2691.11	3018.88	636.746
115.1_9.9067,>4-Methyl-2-trimethylsiloxyhexene_	115.1_9.9067	848.626	1613.25	644.508	1804.69	315.827	670.455	2362.51	1589.49	626.723	509.676	4734.23	382.952	3006.8	578.712	128.721	21.0693	1578.65	18.1318	2520.27	1041.6	13.3391	2158.62	1560.54	14.1621	37.1852	6572.18	22.3273	28.5492	667.796	1116.42	10.443	879.237	4577.95	2511.33	41.8442	10.1662	690.069	3348.57	1546.81	7.05149	4.67179	189.999	1405.48	11.6921	8.05202	1897.51	2132.64	451.163
182_9.9786,Unknown_	182_9.9786	5.05383	18.3473	3.26314	18.1782	3.45	1.55199	16.5984	9.90964	10.8613	10.2158	57.9816	2.19812	30.7899	0.171075	0.509182	0.159844	17.1569	0.112651	26.4684	13.0245	0.08795	27.6567	16.9459	0	0.691876	70.6085	0.197981	0.983169	7.45405	11.9432	0.104955	0.261208	51.8425	28.0825	0.624075	0.0629453	4.73473	36.4586	16.7781	0	0.0915709	2.95955	15.6781	0	0	20.5687	11.7428	4.98535
153_10.003,Unknown_	153_10.003	209.333	405.446	185.781	453.647	79.4928	95.1231	709.121	390.387	278.342	214.202	1038.96	75.1837	747.152	1.26722	35.2875	0.558297	382.11	0.580326	621.653	0.692596	0.277042	300.506	385.238	0.330947	0.817672	1394.13	0.262325	0.636337	166.869	273.247	0.367343	0.64949	1113.99	654.497	0.324318	0.284971	98.9406	821.473	367.542	0.391112	0.849823	0.0970238	356.425	0.341682	0.527414	455.967	529.685	105.941
157.1_10.0532,>4-_Trimethylsilyoxy_-3-penten-2-one_	157.1_10.053	695.277	943.216	1130.95	1754.04	124.739	959.625	3031.94	1060.97	1102.46	943.656	2299.53	769.392	2553.89	424.355	79.5519	34.8808	717.892	25.5855	1003.64	524.917	26.1461	1096.28	661.681	3.29722	76.4167	3161.82	46.184	103.694	234.501	474.865	25.284	490.005	2065.02	1203.8	34.3732	17.8158	729.58	1473.69	706.396	2.34189	7.18552	126.18	648.944	28.2774	20.1885	845.14	1220.23	213.226
148.1_10.2661,NF07_1,2-Bis_trimethylsiloxy_ethane_	148.1_10.266	9.43795	9.46179	27.577	26.1857	4.23566	10.1299	68.3118	33.543	41.457	49.5479	114.489	32.0226	41.787	5.07523	2.63517	2.72894	30.0027	2.21206	50.3071	2.00747	1.52886	2.7488	19.3573	2.36076	5.87046	134.466	5.58802	6.98537	11.2015	23.9976	1.54226	9.15051	95.2413	53.3412	0.916591	2.39421	13.2373	44.4409	28.5771	1.1676	0.412627	1.96811	20.3559	2.43928	1.91038	28.5657	40.5911	7.97178
56.1_10.4065,Unknown_	56.1_10.4065	145.833	230.739	356.567	267.026	48.072	515.492	861.466	651.593	361.496	352.554	1554.59	190.756	396.59	1982.28	35.6536	1653.43	279.926	1219.84	377.926	517.654	1038.57	1361.33	245.637	1881.74	2883.29	2043.5	1732.16	1875.06	113.77	189.51	1022.08	659.459	1301.83	779.699	201.829	816.51	126.36	526.38	241.254	714.645	397.111	388.144	233.102	1308.22	849.62	316.494	318.51	78.0075
159.1_10.4432,Unknown_	159.1_10.443	0.33975	0.673435	1.39257	6.6958	11.7228	4.58095	1.05779	0.430056	0.825508	0.991187	4.69311	0.386932	2.84447	2.47108	0.10068	0.613895	4.05592	0.991674	2.97525	0.589526	0.693339	1.90498	0.671391	0.330947	3.7571	5.44875	1.37349	2.24151	9.37035	2.25054	0.371716	0.491824	1.56853	27.1679	0.332819	0.489829	33.7313	11.2308	5.72627	1.12935	0.157457	0.537165	10.4646	0.663266	0.519061	0.643786	24.2821	5.86455
191.2_10.5605,NF07_Silanamine, N-Methoxy-1,1,1-trimethyl-N-_trimethylsilyl_-_	191.2_10.560	20253.6	32633.8	24359.2	33885.1	6504.91	69458.2	61692	66910.1	24474.9	42616.4	158892	23823.6	51896.9	123290	3719.06	75406.5	36704	55636.7	55471.7	45540.8	47920	112324	28036.3	71784.6	141377	205839	82286.4	99938.5	13821.3	24153.7	47716.9	52260.8	118460	79296.4	11987.1	37310.6	25021.1	77010.5	48723.9	27977.3	17890.2	26388.5	29620.8	59662.6	39067.3	54915.8	42295.2	14279.2
130.1_10.5998,>Methoxyamine, 2TMS derivative_	130.1_10.599	7873.89	14100.8	10372.9	14771.6	2809.25	27770.7	26899.7	24705.7	10853.4	16243.4	59523.9	9161.91	23133.9	44077.5	1291.77	22789.3	15737	16824.9	22422.7	16590.3	14530.9	38487.1	12398.1	19302.7	43285.5	76500.1	25009	32793.9	5945.41	10416.5	14464.5	18698.6	52199.6	30208.8	4282.92	11285.2	9796.45	33186.1	17785.8	7541.22	5388.23	9216.02	13061.4	18088.5	11869.2	20475.9	18310.2	5159.15
89.1_10.6256,>Methoxyamine, 2TMS derivative_	89.1_10.6256	7988.01	13240.8	9657.57	13672.4	2656.86	27423.6	24866	22642.1	10109.7	13130	54983.1	8631.53	20694.9	38123	1124.57	19235	14369.1	14209.3	22125.9	14879.7	12255.9	35707.2	12052.7	15279.8	36855.6	70279.7	21271.3	28034.5	5642.32	9641.5	12159	16595.4	46664.8	27125.9	3652.29	9512.15	9588.09	30848	16963.3	5947.59	4495.46	8005.84	12314.1	15293.3	10021.7	19612	17344.2	4905.17
74.1_10.6677,>Methoxyamine, 2TMS derivative_	74.1_10.6677	2281.71	3898.94	3079.15	4262.48	744.358	7761.14	7830.23	5892.81	3177.49	3003.35	12853	2280.96	7070.37	7366.66	309.239	2596.2	3842.48	1922.73	6320.03	3305.13	7.11955	7503.81	3712.73	7.76623	5352.81	16391.7	3007.78	4526.3	1612.97	2673.07	1678.92	3545.08	11372.7	6701.12	682.45	11.4103	2676.88	8339.82	4290.13	3.86139	5.70364	1572.25	3266.49	2068.67	1349.95	5137.53	5339.25	1218.6
128.2_10.6893,>Methoxyamine, 2TMS derivative_	128.2_10.689	9.32987	14.6153	5.8946	4.35954	12.9939	115.117	109.767	148.659	43.7361	78.3955	69.8002	64.2684	109.57	169.383	7.65669	86.8186	17.4878	0.933641	74.729	15.2073	5.94542	165.058	3.51396	0.257403	0.788319	23.5556	0.83647	0.447155	7.90101	10.0274	0.379004	109.667	63.5769	39.3939	0.9676	3.95068	72.3255	19.6347	72.4198	0.177865	6.28322	9.05984	14.4191	0.211953	1.38416	20.7818	79.6217	26.7778
191.2_10.7545,>Methoxyamine, 2TMS derivative_	191.2_10.754	3192.84	5522.57	19330.1	4965.47	4463.95	65067.3	50986.4	28684.7	25909.6	36410.8	45071.9	22198.3	7730.12	5598.52	2087.33	69.5902	17321.4	55.7539	5852.5	9834.05	49.2344	17307.1	2793.94	57.6412	138.966	57502.5	120.209	114.607	1827.44	2285.04	43.2152	8265.17	14516.5	6428.83	211.408	37.1652	20935.5	7734.03	17747.9	25.427	17.5358	1847.36	14704.9	59.9205	44.5928	22426.3	6791.5	4842.36
189.1_10.7904,>7-Methoxy-1,2,3-trimethylindole_	189.1_10.790	18.8792	32.0546	14.8128	20.1764	7.51809	3.42187	26.8541	24.0608	17.9948	1.21154	4.79927	6.2336	19.4643	6.3963	16.5686	902.926	1.31009	1.49861	19.7002	1.75509	782.085	1.22481	2.73419	1425.81	2025.96	8.43179	1283.89	2.14119	13.2502	6.1924	549.049	2.03671	2.99962	2.56392	0.337542	627.42	21.0259	14.2397	3.51895	538.011	322.629	0.410584	9.22995	987.075	629.629	8.84746	22.1369	1.31466
151.1_10.8847,Unknown_	151.1_10.884	155.692	235.577	124.079	200.861	51.4981	37.9835	251.552	179.029	175.466	46.9151	565.639	20.9118	269.141	163.947	22.1989	0.391503	186.207	1.39107	201.471	169.441	1.07592	220.602	166.092	2.42204	2.06724	767.635	0.636014	2.36763	102.853	127.928	0.674919	205.058	415.972	269.417	10.38	1.40769	122.92	270.121	142.152	0.306961	0.116697	43.9993	183.902	2.27666	0.317403	203.589	230.719	47.4114
130.1_10.9145,>methanesulfonamide, N-_8-hydroxy-1-naphthalenyl_-_	130.1_10.914	557.226	1067.68	3068.59	1124.75	55.7876	12266.4	8547.47	1769.74	5367.19	11522.1	6038.84	5337.61	5367.01	4551.08	126.252	2252.86	1491.79	1653.33	497.237	1638.58	1471.97	3769.21	554.471	2052.59	4432.07	9700.18	2588.73	3185.82	100.404	173.323	1479.18	2188.58	5687.12	3247.65	454.178	1407.19	3966.92	2975.36	1777.48	804.782	560.336	973.349	1372.67	1791.56	1157.43	1980.21	1261.39	517.213
174.2_11.0732,NF07_Ethylbis_trimethylsilyl_amine_	174.2_11.073	10473.2	19076.5	14509.6	20014.9	3607.01	12355.2	39173.1	25796.6	16095.3	8445.21	55758.7	4370.42	34689.9	37285	1741.2	8975.39	16719.1	6602.78	27220.7	14588.8	6002.36	35519.4	14985.4	3160.95	21762.3	72517.3	11547.3	21046.1	7372.05	11619.7	6295.46	17289.6	51148.1	29082.8	3590.41	4703.8	7388.36	35774.4	18209.8	1440.23	2088.3	8443.58	14670.4	7087.2	4712.23	21790.5	24519	5374.51
171.1_11.0902,NF07_Silanamine, N,N'-methanetetraylbis[1,1,1-trimethyl-_	171.1_11.090	343.176	411.271	716.222	5009.55	667.377	358.407	19107.8	523.084	285.938	113.177	1044.39	95.6838	1135.81	4906.23	4573.82	325.376	281.76	109.799	685.308	220.452	74.627	8490.44	370.081	209.612	235.913	68119.6	271.882	605.649	258.472	373.286	227.959	14890.1	11273.4	2963.47	66.3044	1770.54	1274.01	807.693	905.943	73.2383	35.8779	348.468	965.036	112.704	73.8344	2312.05	1615.62	263.34
142.1_11.1939,>Piperidine, TMS derivative_	142.1_11.193	699.603	1397.7	909.45	1515.73	271.77	593.001	2822.71	1510.86	1099.95	530.208	2129.93	346.93	2868.23	745.611	86.5737	152.566	1010.19	138.387	2109.15	405.252	116.179	1293.14	1108.85	108.173	342.911	2466.04	199.939	415.086	554.62	870.308	122.13	387.084	1732.04	1060.92	63.9264	90.2373	513.422	2503.13	1104.64	44.9195	41.2036	182.717	1143.33	112.308	77.4511	1358.88	1855.77	284.664
74.1_11.2285,>Buphedrone, N-trimethylsilyl-_	74.1_11.2285	83.6336	158.553	362.573	194.119	31.6544	1985.33	1162.89	249.874	655.701	2027.74	182.272	1030.41	904.787	107.058	88.0372	55.2366	53.9069	4.80475	132.251	42.467	42.7305	137.23	58.8961	4.56217	155.966	245.669	79.7072	80.5424	45.3518	51.09	41.4704	60.7108	166.523	113.978	11.052	30.0696	897.521	151.142	105.537	1.43248	13.1616	22.469	65.8036	46.4103	32.3632	154.25	214.79	29.4707
144.2_11.2448,>Alanine, N-methyl-n-propoxycarbonyl-, ethyl ester_	144.2_11.244	955.365	1873	1533.91	1795.51	326.68	929.978	4501.32	2810	1596.97	1190.42	988.1	658.792	3761.75	1028.75	70.5917	475.043	940.561	364.25	2987.66	249.993	378.858	1053.32	983.813	311.34	1547.56	1405.91	691.677	752.775	770.784	1089.91	365.465	266.128	1182.31	532.931	113.989	280.581	860.59	3123.75	875.957	93.4288	115.004	191.563	1044.45	400.634	265.385	1305.03	2538.54	221.797
282.1_11.4198,NF07_Cyclotetrasiloxane, Octamethyl_	282.1_11.419	14.1492	22.0899	15.6975	24.0922	4.58138	2.56641	43.9879	40.1001	19.8838	9.03454	71.7767	8.62909	44.2007	49.4724	2.1883	1.92508	21.641	1.34499	32.7333	20.2828	1.03781	44.3285	19.5002	1.75525	45.8861	103.943	4.58326	3.56578	9.58567	16.0178	1.52331	23.4322	60.7201	33.5283	5.40792	1.25547	8.44775	41.7642	23.3125	0.391112	0.395877	10.4593	19.6389	2.1378	0.539347	28.042	29.8428	6.93156
184.1_11.4639,Unknown_	184.1_11.463	65.3935	113.602	33.6722	62.9065	21.2729	9.41194	94.0626	53.9038	68.8346	13.0894	314.026	15.7536	142.783	200.3	11.046	44.7935	66.6492	34.9697	96.2324	85.2317	31.5169	105.582	73.9426	49.6029	85.1511	84.585	54.7937	100.945	51.3244	58.0158	37.7692	94.8631	189.019	114.836	19.8369	16.8133	43.7058	123.469	75.3153	24.7902	15.3543	51.0255	115.545	35.7104	24.1954	84.6941	81.492	27.1893
221.1_11.5046,NF07_Boric Acid, O,O,O-TMS_	221.1_11.504	4273.53	12845.5	5745.41	14005	521.673	4232.58	32902.6	13637.2	11559.6	5075.98	43533.1	3364.56	28216.8	37137.2	89.3633	11589	8217.66	6484.57	16498	7817.54	4393.55	29377.5	7168.46	7740.54	25719.7	63377.2	13812.9	28529.9	2218.3	4725.18	4851.34	11685.7	43500.1	21971.9	479.749	2991.23	7163.03	22205.3	11038.2	1158.48	543.774	2199.53	8999.66	8076.04	3027.08	16312.2	16277.3	1096.7
75.1_11.5968,>Pentanoic acid, TMS derivative_	75.1_11.5968	169.225	485.51	216.56	542.502	91.0547	434.691	1301.21	433.592	531.848	365.504	250.842	249.539	1158.46	270.01	27.2793	247.981	235.342	240.683	683.037	63.5734	154.165	395.198	316.38	318.79	823.416	620.511	233.959	654.85	107.493	208.014	347.783	206.94	218.838	363.571	27.0641	297.172	208.058	701.135	228.46	119.245	86.8444	55.7276	231.57	281.663	219.186	503.428	571.932	90.0658
155.2_11.6172,>2,4-Diethyl-5-methylthiazole_	155.2_11.617	27.1286	71.398	37.4517	81.2906	14.6543	13.5553	193.234	73.8503	43.4688	12.534	65.6129	39.2367	181.009	2.39505	2.12694	0.326638	31.2032	0.851713	116.837	9.04421	2.89355	51.1481	52.9801	0.779565	3.03168	55.4638	0.230153	6.6758	28.8807	39.4249	0.144313	5.23828	50.91	33.0835	0.514185	0.357072	28.2719	129.635	54.1178	0.250541	0.0396435	3.42282	71.5223	0.361781	0.0739812	59.0163	101.928	11.8827
145.1_11.9542,Unknown_	145.1_11.954	22.0862	41.441	30.5592	46.504	8.018	3.98266	84.9661	48.0391	39.0988	10.9366	133.53	13.5587	79.9377	94.0659	2.26262	43.1047	40.3355	33.2936	61.4948	34.5894	29.1686	76.5265	36.9119	38.662	89.5078	177.36	50.0174	63.7569	17.5308	27.9834	29.504	40.346	124.75	71.0036	9.54596	22.6409	26.0949	88.0098	42.2407	14.3746	11.2085	20.296	38.2288	35.8584	22.9986	50.7552	54.8547	12.0061
125_12.1123,Unknown_	125_12.1123	0.126438	0.28616	2.69433	4.59323	0.507189	2.50747	0.574377	0.533636	3.12949	0.412039	1.16469	0.380506	0.740723	0.319974	0.0692675	0.817754	0.0812104	0.143375	1.31653	0.168573	0.112869	0.184106	0.205635	0.23534	0.213853	0.888655	0.185607	1.22681	0.639794	0.360613	0.125363	0.174139	0.385396	1.36575	0.0173179	0.10529	0.80739	0.84806	0.130402	0.090845	0.0301514	0.0931686	0.405705	0.148001	0.100233	0.99868	1.35389	1.13854
130.1_12.4324,>Val-Val, N,N'-dimethyl-N-_isopropyloxycarbonyl_-, isopropyl ester_	130.1_12.432	30.6069	63.2725	49.5074	61.3938	10.0571	8.0064	149.062	89.1605	65.2574	36.6895	12.1215	6.83901	140.697	2.97164	2.22461	2.18222	8.20838	0.530827	68.3719	1.84949	4.2817	8.53534	7.81473	1.02471	4.31898	17.1139	10.0203	3.49412	20.7467	12.3384	4.77108	6.08661	16.1947	13.4022	1.59892	0.658065	26.5005	39.4452	11.5325	0.781267	1.27138	0.826951	8.26038	3.51732	0.482071	11.1683	89.8339	3.0571
207.1_12.7817,>Tetrasiloxane, decamethyl-_	207.1_12.781	45.8997	81.4671	67.0604	95.9091	16.427	45.0327	184.118	138.508	85.7231	55.1657	251.233	27.0499	176.676	171.268	9.90965	89.251	74.8201	67.1949	119.262	65.2996	56.9286	168.781	67.3172	84.3523	165.333	334.435	104.361	151.669	33.2322	53.1273	61.7092	83.9936	222.212	119.403	17.1734	46.979	36.2244	147.797	90.9016	33.7207	23.4595	37.0239	64.4715	70.0449	44.5414	113.234	108.555	25.8786
152.1_13.1866,NF07_**4-HYDROXYPYRIDINE,O-TMS_	152.1_13.186	124.081	287.531	159.644	162.25	30.659	47.5508	220.199	193.113	151.373	56.9973	322.488	56.873	361.931	283.018	16.8536	123.694	137.61	71.4551	241.585	106.24	48.6569	168.209	135.61	333.041	120.256	448.375	137.649	217.722	63.7121	88.0667	64.3097	245.515	264.333	156.802	28.1826	48.6087	65.7715	211.247	149.638	33.1661	29.4674	82.8924	86.6902	43.6348	51.0757	170.722	173.297	42.1964
174.1_13.3114,? MU16_Pyruvic acid-TMS_MeOx__	174.1_13.311	2.83424	1.62378	122.118	362.767	3.44695	47.0722	25.331	77.5739	41.85	9.4515	13.8139	1.59317	27.0387	35.2288	33.8828	171.807	32.5171	21.3901	19.6136	3.16244	10.4983	23.3942	6.72153	0.181408	7.7574	27.4565	9.04526	10.104	29.5537	15.1989	1.51164	22.418	30.0366	14.5221	0.924147	94.6709	76.4232	12.4127	9.61834	1.23358	0.9118	12.9871	24.7286	15.2898	10.6402	87.7172	70.5969	5.56161
117.1_13.5094,NF07_Lactic Acid, O,O-TMS_	117.1_13.509	114.815	269.938	183.65	148.134	43.8431	1379.24	439.965	576.223	480.581	270.789	217.984	588.535	222.716	1511.08	218.872	686.663	359.227	523.042	726.339	115.295	1713.91	952.534	185.382	155.442	2135.44	1835.94	308.21	168.838	715.614	1555.46	69.9248	790.971	1473.41	538.859	1467.55	1320.96	3384.59	506.931	632.753	54.1159	776.662	183.779	301.048	2770.55	979.754	157.446	359.536	112.408
234.2_13.6274,>1-Benzyl-2,2,5,5-tetramethyl-2,5-disilapyrrolidine_	234.2_13.627	124.419	185.748	207.32	350.867	54.2268	93.1836	619.31	290.885	271.591	179.033	343.178	82.6928	474.151	187.441	23.3826	79.8758	183.123	61.3865	342.036	83.493	54.1743	194.254	181.799	32.2171	158.993	484.05	70.209	105.403	103.993	147.202	49.8988	77.4964	355.572	197.217	17.9911	32.608	121.166	421.666	115.472	22.2895	17.7357	29.0583	160.374	56.9751	41.2206	189.946	396.494	37.388
56.1_13.8655,Unknown_	56.1_13.8655	260.692	412.65	149.046	224.759	79.4917	18.8417	301.792	212.164	183.492	74.4193	1297.71	37.979	342.991	1269.47	26.9877	232.995	271.49	181.616	288.553	395.073	115.719	364.115	196.922	90.8855	355.473	1122.88	214.587	318.466	184.702	149.385	114.872	421.002	619.644	277.887	99.1842	108.55	151.504	395.629	154.406	91.327	46.6213	247.443	347.292	197.397	120.983	223.465	286.247	51.2169
66.1_13.9631,NF07_Glycolic Acid, O,O-TMS_	66.1_13.9631	10.0889	18.8529	13.784	17.8763	9.29498	3.31115	21.3897	20.7476	10.7553	3.42	52.5203	1.68451	14.1713	48.3509	7.03878	18.8315	8.14633	4.78769	8.66134	10.7126	5.45436	59.6272	11.3785	12.9535	31.7299	40.0479	38.0421	9.88041	15.4858	11.0126	15.3861	27.6551	57.6288	45.6228	4.68686	11.7548	84.2627	13.9491	11.3831	7.62046	3.66172	9.66319	10.2533	16.2948	8.04963	30.6204	67.493	30.6346
148.1_14.3368,>2-Propenoic acid, 2-[_trimethylsilyl_oxy]-, trimethylsilyl ester_	148.1_14.336	6.3802	13.8956	0.900606	8.6683	2.55672	2.77715	6.62222	6.25154	5.24231	0.926473	6.7196	2.82878	8.60771	4.51448	1.3505	0.977599	3.81076	2.16598	7.68588	2.50259	2.85984	4.94784	3.02595	5.60159	2.50333	10.013	2.81876	10.362	3.74319	5.4414	1.55975	9.04226	3.61949	8.8868	1.11748	1.01857	1.25659	5.92364	2.69847	1.85324	0.337249	1.35962	5.45795	1.98066	1.32808	5.07022	6.76091	2.31612
116.1_14.7275,NF07_L-Alanine, N,O-TMS_	116.1_14.727	859.241	1023.29	2435.61	8040.04	822.664	3062.98	655.487	812.287	1573.25	874.732	1597.08	2167.99	642.226	844.616	1554.65	1757.47	448.745	206.49	3180.16	342.876	256.072	2891.62	1150.64	44.065	40.783	1288.08	149.716	235.267	1390.54	1510.14	87.8036	5360.53	519.395	327.541	141.359	350.79	4785.52	2805.05	460.427	102.782	176.689	282.497	1118.85	178.53	150.979	3370.66	3805.82	1490.28
225.1_14.8455,Unknown_	225.1_14.845	4.75283	8.12748	6.81566	9.42016	1.61369	1.32874	11.6604	8.30348	8.687	5.16646	17.0863	2.31976	10.2099	10.8189	0.667414	5.65015	6.90825	3.80455	9.49347	4.70175	2.97564	10.0798	5.98335	5.17994	3.84515	22.5668	5.27372	11.8496	3.01766	4.63283	3.0918	6.62079	17.0167	7.20467	1.09733	1.73271	3.51924	8.19632	5.21037	2.24339	1.24291	2.52776	5.10538	4.12577	2.58337	8.01108	10.2771	2.05393
133.1_15.2212,NF07_Hydroxylamine, N,N,O-TMS_	133.1_15.221	118.963	159.28	146.397	323.618	51.9929	73.0238	494.384	294.544	203.647	160.543	628.667	86.4616	393.129	507.687	22.5489	282.297	258.661	216.265	384.87	183.239	188.899	335.706	214.273	67.6162	556.814	890.837	220.709	316.764	105.314	176.219	176.58	160.59	611.604	295.13	56.0597	79.3775	178.76	546.047	157.122	77.3072	67.103	72.1035	209.535	209.049	151.406	234.997	360.373	52.1135
131.1_15.3643,>1,2-Butanediol, 2TMS derivative_	131.1_15.364	4.87804	7.05884	2.89291	10.1052	5.4941	10.2888	21.3975	5.16591	3.44074	2.50008	21.6201	23.0475	7.46644	33.6764	1.44795	26.5666	1.59816	2.03797	4.9906	4.59868	5.23302	9.55303	9.93319	17.1382	21.9933	13.7262	9.9436	0.779656	3.45028	8.45367	1.26675	27.0268	26.6166	13.7421	6.83586	6.3014	26.961	8.35922	1.88559	4.19417	0.774444	3.08356	2.86056	4.25915	1.10614	4.39181	13.3852	2.36115
148.1_15.4545,NF07_Oxalic Acid TMS_	148.1_15.454	2.08418	2.49019	7.10655	3.92414	2.41457	1.49484	1.5334	4.59556	2.99528	0.833088	7.61888	4.49401	5.77833	9.75761	0.738804	44.5387	10.9734	2.40323	12.862	0.673331	1.3471	17.3852	1.94797	75.9144	5.06956	29.1963	41.3112	7.78796	2.80824	0.513349	2.18511	120.024	6.98025	65.1051	1.60584	10.8873	1.93284	3.72763	0.567296	17.6019	1.26859	0.68495	1.14648	3.86631	2.99146	36.2154	2.78119	1.5951
133.1_15.7977,>1-_Trimethylsilyl_-3-[_trimethylsilyl_oxy]urea_	133.1_15.797	59.6165	95.4401	59.0623	100.001	14.6808	55.9537	204.084	118.913	81.0058	52.0463	537.356	49.7738	212.483	359.064	10.0841	143.102	99.1464	99.251	114.438	123.62	78.0776	565.544	117.977	120.627	250.719	393.482	404.918	233.561	42.3726	90.9302	66.4322	105.071	832.59	111.195	25.8733	43.9885	73.4319	168.361	110.194	31.7126	30.2575	61.0967	67.7278	112.176	67.657	145.997	415.357	35.6744
117.1_16.3186,>3-Hydroxybutyric acid, 2TMS derivative_	117.1_16.318	25.9707	7.04232	4.52199	3.95335	1.87615	4.45951	10.9703	10.3082	5.91106	2.46732	73.3911	9.55305	12.4924	12.1273	2.71937	10.2115	2.83624	11.7379	4.46288	5.25371	13.3142	36.4478	34.2861	8.66837	25.9013	61.0585	5.40983	20.208	4.87126	45.8481	6.74773	4.68527	50.5057	7.32057	3.80585	3.4185	1.64072	7.92002	5.84906	2.18219	6.35134	2.96919	5.93805	7.97198	3.96396	5.86549	10.9839	2.03569
282.1_16.3891,NF07_Pentasiloxane Dodoecamethyl_	282.1_16.389	40.5387	50.3682	60.9698	36.5511	8.25876	77.3583	151.405	59.2952	82.4329	53.1997	154.513	64.6911	140.38	99.9648	6.75109	35.2051	42.8125	52.9376	49.0639	45.6728	65.0478	289.373	63.2461	56.1973	315.135	133.031	74.2899	223.936	17.6295	85.7781	73.4744	26.5702	521.988	73.1885	7.23102	35.2608	62.194	60.7042	62.4045	14.4912	15.2667	23.1996	81.1248	81.6639	61.2982	64.5647	166.323	22.573
227_16.4719,NF10_Sulfuric acid _2TMS__	227_16.4719	0.0240639	0.0832707	15.5054	41.2973	1.25725	0.0982271	0.161137	0.242562	0.416137	0.0483306	0	0.0367195	0.133516	0	2.86091	0	0.0436698	0	0	0	0	0	0.0316362	0	0	0.246153	0	0	0	0.0273266	0	33.0946	0	41.278	0	21.2881	2.52395	0	0	0	0	0	0.433836	0	0	11.1499	0.101584	0
130.2_16.6747,Golm_Butanoic acid, 2-amino- _2TMS__	130.2_16.674	18.9673	60.6224	370.728	1714.73	43.3277	283.398	31.9663	47.352	86.7026	60.4116	92.023	19.9598	25.6792	6.466	19.8905	113.948	29.415	18.1454	96.7223	20.696	8.58392	24.6727	121.06	1.69151	0.482217	88.5109	2.20996	17.1438	50.7428	55.6032	1.05392	284.182	30.4166	2.66886	6.27444	0.227748	159.554	303.636	16.8123	2.63642	2.48135	22.489	48.1251	2.14511	3.08573	153.373	715.453	58.3759
241.1_16.8083,NF07_Phosphoric Acid, Monomethyl ester, O,O-TMS_	241.1_16.808	38.7735	42.1449	9.03799	148.948	44.7986	7.68136	4.39359	33.1851	19.0667	13.1639	123.794	67.9435	10.2981	20.605	12.5897	36.5001	11.5549	12.1493	53.079	22.5725	13.5033	23.9312	22.341	4.2778	13.9004	46.0724	26.7943	24.0088	35.521	20.5125	114.51	43.064	4.55468	284.285	10.774	17.3512	293.124	52.1549	30.7102	9.04051	18.9066	4.10199	13.3126	13.4645	9.3264	50.0357	3.8363	17.3748
216.1_17.3543,Unknown_	216.1_17.354	1.95203	5.22953	3.57199	20.8872	2.86511	2.186	4.07132	4.03964	8.60355	3.8558	5.69855	1.40682	2.58905	2.19546	3.97161	5.62003	5.90768	0.587153	7.14927	1.29368	1.41013	5.28536	10.7815	0.205923	1.64373	3.99686	6.45913	9.09789	2.71013	3.3031	3.66468	17.7998	11.6023	31.8462	0.119021	0.642042	23.682	12.0964	16.6048	3.1375	0.97992	1.07112	23.7647	0.445831	0.0942663	10.4791	10.8311	1.26935
148.1_17.5591,? NF07_Malonic Acid, O,O-TMS_	148.1_17.559	0.468227	1.61254	1.88454	5.42647	0.870109	3.28257	3.46705	1.98114	0.659166	0.920739	3.68766	0.592102	0.847535	3.74147	2.33701	2.51118	0.71174	0.817576	2.03313	0.468153	1.54792	4.04521	1.50506	8.11434	1.12377	6.16635	0.898339	10.8091	1.03025	0.592401	0.658884	38.3446	2.43904	40.1504	0.229856	5.48197	2.8058	1.9804	0.78146	3.14228	0.42547	0.41958	10.5096	1.88382	1.27558	4.67854	0.751212	0.350824
216.1_17.7971,? Golm_Isocaproic acid, 2-oxo- _1MEOX_ _1TMS_ MP_	216.1_17.797	0.48291	1.17769	19.0913	73.4708	3.98789	3.23971	0.332671	0.625416	1.91434	0.532456	3.81256	0.0330476	0.105652	0.944081	0.20707	7.45014	0.320245	0.286749	1.03767	0.240819	0.378185	0.713409	0.632725	0	0.218046	1.92333	0.16086	0.149052	3.5526	1.24531	0.317781	5.1265	0.498589	0.305415	0.529299	1.63429	10.3189	2.21198	0.124691	0	0.180908	0.226175	0.537606	0.268595	0.0608555	5.56902	8.19248	5.09564
144.2_17.8962,NF08_L-Valine, N,O-TMS_	144.2_17.896	220.93	606.615	1334.8	4677.17	400.158	1261.16	129.189	291.635	658.813	424.273	498.537	231.588	235.544	94.7027	70.2821	353.022	182.476	101.859	761.217	161.135	78.4704	246.456	1012.47	12.174	31.6753	438.245	27.0368	168.148	373.657	905.715	69.6406	3485.34	543.389	33.84	295.437	7.72282	2752.28	1435.75	117.064	56.4176	41.9841	86.0922	436.536	58.1097	53.2867	3266.43	2287.26	446.097
159.2_18.3295,>2-Hydroxyisocaproic acid, 2TMS derivative_	159.2_18.329	9.03294	5.71528	1.03782	4.65931	11.7781	9.60661	10.2166	1.00696	0.24472	1.06655	0.811848	13.5748	8.74935	176.347	1.07723	2.76832	0.281172	0.302111	1.74093	0.244672	4.2817	39.4267	6.55163	0.176505	84.8114	14.4646	1.40319	12.6579	1.48536	11.6236	1.72301	36.8691	42.5849	7.86875	1.43078	20.8944	32.5574	1.5444	2.02171	0.841512	2.95819	0.854581	4.80532	5.74099	0.478491	4.81379	18.5114	1.8875
144.2_18.5466,>Valine, 2TMS derivative_	144.2_18.546	9.50892	35.7205	2.60752	8.47564	17.5311	2.17707	9.59807	0.494302	0.24754	0.154003	2.08582	16.4283	1.86226	7.47344	0.532906	0.509649	0.393794	0.100704	6.57266	0.313065	0.0982108	23.8212	78.6213	0.370171	0.532535	6.08708	1.72244	0.407026	1.10811	26.9508	0.148686	14.5112	5.89952	0.602999	4.51242	0.664932	6.9783	20.9731	0.387399	0.0889325	0.223902	0.754344	0.28068	0.109631	0.0823339	58.4212	2.42863	1.59738
117.1_18.6565,NF07_3,6,9-Trioxa-2,10-disilaundecane, 2,2,10,10-tetramethyl-_	117.1_18.656	84.9926	179.156	101.795	187.067	34.901	107.007	423.999	162.081	138.735	145.575	458.451	96.1551	422.677	314.952	43.3875	135.096	137.607	93.1354	158.914	125.296	92.6582	311.949	176.948	138.836	226.231	1025.37	242.752	214.709	75.4617	94.8701	87.2249	197.763	547.521	248.433	32.8625	234.721	118.35	243.34	165.715	71.3965	34.9142	70.2292	134.015	104.672	66.8217	180.804	214.434	45.2421
160.1_18.828,Unknown_	160.1_18.828	1.96631	3.38436	1.76379	2.48858	0.997568	1.5627	0.922641	2.93434	0.329865	0.140896	8.27773	1.44262	0.693121	0.367494	2.11229	1.59381	1.93449	1.47642	5.53832	0.986396	0.183229	2.40871	2.14423	1.80918	7.41775	3.42529	0.287073	3.44539	4.29444	2.78975	1.34109	6.74669	0.708805	0.659384	0.606127	2.34271	0.619489	8.23624	1.75519	0.430319	0.217202	1.71237	1.78223	3.36201	0.0871069	5.23252	0.733286	2.05507
179.1_19.2262,NF07_Benzoic Acid, O-TMS_	179.1_19.226	5.94297	45.9832	20.9624	60.3714	2.90389	0.542928	12.6246	22.7366	5.27163	7.84922	119.657	7.68953	5.88979	13.4611	55.7381	0.491116	27.2185	0.182632	33.0022	0.106924	0.107006	12.8848	17.4204	0.291724	0.285137	15.2073	0.282123	0.226444	9.23092	11.1732	0.142855	56.1385	24.0293	25.4889	0.0976101	29.8853	20.8057	0.162904	39.2358	68.1213	0.0340599	19.6309	5.62611	0.100495	0.158702	34.1185	6.23421	10.5053
205.1_19.3632,? NF07_Glycerol, 3 TMS_	205.1_19.363	242.293	372.609	228.963	603.052	132.082	228.085	285.881	411.327	203.129	212.685	1146.48	299.769	174.927	314.651	18.1343	1130.87	296.204	417.529	1119.32	300.003	166.287	778.097	227.859	726.505	257.445	378.53	563.536	768.778	331.877	211.216	222.618	681.719	318.264	761.482	128.647	325.19	581.501	763.212	448.702	425.477	85.2168	120.23	297.492	313.233	106.736	476.68	287.949	231.78
299.2_19.3896,NF07_Phosphoric Acid, O,O,O-TMS_	299.2_19.389	7579.83	10362	9787.67	20140.3	2910.22	11982.7	13062.3	21786.8	11109.5	14163.9	48848.9	10377.6	8124.43	11620.7	141.408	52397.9	13833.6	20049	26250	13315.1	9297.44	9210.82	8020.04	38384.7	2811.83	49176.6	30433.2	7268.03	6010.74	4703.88	9716.91	32231.3	4081.92	10647.1	5919.28	10427.3	4016.04	30451.1	17002	17449.9	5747.42	5000.85	7112	13710.5	8295.87	22746.1	1111.5	1516.39
158.2_19.4323,NF07_Norleucine, N,O-TMS_	158.2_19.432	266.541	577.147	1410.2	5767.31	879.808	1344.2	114.27	293.85	719.224	452.03	430.398	163.761	197.292	63.7603	141.795	68.4759	173.282	35.8897	977.138	134.994	31.5682	231.433	383.832	10.6418	4.44897	582.737	2.73214	170.653	471.211	981.347	43.4033	2213.02	344.301	31.6739	23.6472	7.88648	3402.08	1243.19	81.8696	21.9692	12.9941	92.5594	514.005	26.9472	25.65	1757.29	2908.43	536.047
198.1_19.5198,Unknown_	198.1_19.519	38.7103	91.5277	108.334	92.1818	14.245	123.12	272.624	14.8684	158.886	188.085	2.92578	68.5384	223.502	0.190083	0.759526	0.138995	12.4987	0	97.6078	0.0751356	0	1.22481	33.1272	0.779565	0	4.02607	0.210355	0.263707	32.2787	25.6943	0	11.885	2.30429	0.258428	0.0157436	1.73271	125.594	54.2471	9.53077	0.344255	0.0362933	0.112445	21.7768	0	0.0739812	15.1955	142.372	2.32097
170.1_19.591,Golm_Ribofuranose, 2-deoxy- [-H2O] _2TMS__	170.1_19.591	6.0739	10.773	150.619	113.866	20.1445	88.483	9.99181	8.81483	47.3703	4.16626	11.2066	13.0602	7.78572	1.40662	4.54896	55.9664	4.5746	2.3196	38.2494	3.0218	6.83371	15.0225	4.54741	1.28947	1.81565	8.25657	2.58118	98.3226	22.9918	23.9669	19.459	18.1234	1.39605	46.6581	2.75103	17.6064	84.0797	22.7954	3.35428	29.8201	5.39375	3.49543	45.9691	5.69897	6.38028	58.3616	59.6941	44.2138
271.1_19.6324,Unknown_	271.1_19.632	0.176605	1.36009	10.2859	15.3578	2.16402	0.342902	4.51574	0.0865356	4.72017	0.825716	1.24275	0.305231	4.76245	0.2281	3.37441	0.405402	0.296495	0.0904625	1.59206	0.249489	0	0.539532	0.216181	0.326044	0.222239	6.01198	0.141062	0.315302	3.09637	1.00816	0.0772586	5.93012	0.148229	232.653	0.0396738	0.146491	9.02418	2.07783	0.0989913	0.254366	0.0859873	0.161921	19.9177	0.109631	0.0751744	6.00398	2.62241	1.37195
373.1_19.922,Unknown_	373.1_19.922	39.9787	29.2584	51.2148	78.1767	15.2335	8.30465	63.1294	6.02996	22.3073	68.7548	253.556	45.0943	12.4832	11.9467	3.96516	27.8778	34.2762	19.6355	113.564	39.2006	10.1084	11.3327	40.5324	15.8977	7.66515	169.988	40.888	7.96567	29.1334	9.55893	9.22876	94.8326	20.1026	9.82184	14.5121	12.0443	21.2236	153.655	56.6506	33.7982	4.87559	11.7123	23.7134	6.72767	13.2235	116.431	11.1196	3.997
158.2_19.9424,>L-Norleucine, 2TMS derivative_	158.2_19.942	129.251	338.095	790.564	3847.07	271.378	654.534	49.976	199.409	432.556	249.291	75.8453	108.475	76.486	2.33803	38.2745	107.893	114.985	30.9126	542.769	119.686	33.7772	98.4632	77.7695	0.254952	0.603819	275.304	20.7237	53.8851	275.05	79.5194	12.8293	834.04	68.1558	16.0554	24.6535	68.0634	1739.68	768.941	32.3502	12.6389	11.7356	62.8759	236.722	21.5662	24.7634	916.733	1611.26	299.627
158.2_20.038,NF07_L-Isoleucine, N,O-TMS_	158.2_20.038	139.888	356.872	854.516	3962.34	282.041	769.45	55.8744	211.996	468.074	292.588	295.972	124.423	80.7121	41.6663	37.885	116.487	122.208	33.9542	569.517	126.4	36.574	103.605	270.931	9.4798	15.0368	293.139	21.7309	90.3999	288.706	502.771	43.2808	2029.35	216.746	26.0887	66.7886	73.0521	1946.51	807.11	40.2504	14.2225	12.5206	66.6791	247.421	23.0937	26.4411	964.327	1691.83	312.54
142.1_20.2815,NF07_L-Proline, N,O-TMS_	142.1_20.281	126.666	183.546	402.715	2050.79	193.668	932.693	161.781	134.702	326.835	249.849	158.195	185.158	101.733	14.6523	65.4298	10.0215	89.5598	2.18305	457.871	53.5765	0.612718	258.131	149.711	0.482938	0.436092	127.549	3.51416	31.9515	198.949	266.052	10.0188	23172.6	36.3188	150.88	1.97456	13.3627	2763.81	726.275	177.866	6.08662	0.264662	16.5853	210.912	0.727217	0.657478	380.122	1053.14	191.812
174.2_20.4646,NF07_Glycine, N,N,O-TMS_	174.2_20.464	340.163	523.488	1446.69	3367.18	240.753	1841.02	378.978	675.781	890.438	802.004	1331.32	298.062	419.367	767.956	710.85	1620.21	292.079	566.669	1224.41	357.409	499.758	1647.28	520.394	144.778	401.972	758.549	415.132	578.203	624.836	728.032	284.261	1127.27	554.391	732.287	92.9305	102.773	3044.05	1327.11	280.907	180.329	248.729	241.19	501.241	462.565	346.216	1763.85	2172.02	480.431
191.1_20.5094,>5,5-Dimethyl-2-_2,2,2-trifluoro-1-trifluoromethylethyl_-4,5-dihydrooxazole_	191.1_20.509	89.9987	158.706	51.6514	103.98	35.0539	49.5154	110.869	67.8714	73.7769	61.7526	484.923	33.1945	97.9263	340.509	14.9268	79.8341	79.2384	50.6283	119.057	129.002	45.1198	116.945	75.3077	71.7175	111.828	332.849	76.9107	114.283	69.0371	58.534	42.1671	181.234	224.233	126.173	34.7174	31.7222	133.351	156.097	55.7159	27.2363	17.6765	77.7225	134.941	29.7099	36.4811	79.1543	105.902	19.3173
247.1_20.5941,NF07_Succinic Acid 2 TMS_	247.1_20.594	158.688	228.058	33.2047	116.985	208.992	165.093	122.992	105.482	80.0788	76.1747	212.82	414.435	38.2018	1868.38	9.98719	187.483	36.963	51.6882	168.425	48.5183	107.513	2206.42	234.214	359.629	1724.29	120.957	132.469	3396.82	81.2668	270.111	76.9583	172.001	1349.97	160.758	52.9985	99.9137	5472.27	113.097	20.3218	26.9198	100.797	24.9679	35.5308	101.14	48.7787	58.0489	1465.95	110.289
240.1_20.7244,? NF07_Cytosine, N,O-TMS_	240.1_20.724	47.5785	73.4599	42.2347	73.4006	11.3934	77.9673	144.974	73.2904	55.1478	89.3731	133.602	105.023	104.253	65.772	10.703	21.2014	33.3177	10.8162	55.4054	32.8901	7.30425	42.5028	49.3519	16.2826	17.0705	126.043	10.9756	35.182	24.8134	35.2103	11.1238	43.7076	57.0655	1.5772	7.12869	7.08192	30.4455	60.5093	30.8615	6.57622	3.56847	17.0833	52.0647	13.8993	7.4888	44.8086	78.908	8.4232
174.1_20.7522,?? NF07__-_-2-oxo-4-thiazolidine carboxylic acid_	174.1_20.752	4.11656	10.8338	23.2566	15.5394	6.65765	72.9059	7.85674	11.5459	9.26441	5.91517	34.6316	7.9562	7.58138	3.56406	3.3884	5.19147	5.37521	1.22039	94.4326	15.3941	0.749041	14.7054	32.3926	2.04207	9.86238	14.9611	8.76809	7.07996	6.10559	8.12575	7.10925	6.69257	5.1449	11.2565	4.63743	0.894968	18.522	14.1311	11.7685	1.67824	2.32222	1.55495	9.64128	0.515264	0.711174	57.9591	7.48481	1.61704
254.2_20.86,? NF05_Catechol, O,O-TMS_	254.2_20.86	9.17325	51.643	7.62596	11.2869	3.72583	3.36294	13.542	13.1954	7.57787	5.241	21.0331	12.5654	9.43551	3.39932	3.03583	1.62161	11.6299	1.71025	12.3165	2.74245	1.61388	5.30838	3.71491	16.589	3.56421	5.77417	2.48219	11.4627	6.19976	3.96626	3.86001	10.7248	2.64926	7.86248	1.60742	6.0233	12.1808	2.37808	5.01334	9.44884	2.55449	5.53421	6.34125	1.77419	0.911639	11.7331	4.15472	8.45028
292.2_20.9088,NF07_Propionic Acid, 2,3 Hydorxy, O,O,O-TMS_	292.2_20.908	36.4838	87.4924	289.139	128.846	50.6913	42.1484	38.7782	90.2265	51.6737	44.8172	172.443	30.8481	42.3303	161.679	8.87071	118.702	35.7525	103.912	107.963	18.6134	12.5842	362.954	18.0731	139.738	220.193	55.8852	122.733	86.4357	196.855	88.704	58.7092	89.1201	48.2715	244.974	26.5921	74.9507	361.596	63.6971	35.614	46.1694	41.9691	38.9213	19.8777	106.059	47.8778	728.188	109.618	75.8103
247.2_21.0845,NF09_Succinic acid, 2TMS_	247.2_21.084	0.52492	1.25831	0.295878	1.58649	26.7567	0.14109	0.981118	1.67302	0.232315	0.463646	4.359	6.71646	0.839408	0.338982	0.338869	0.238608	0.0681861	0.421589	0.397737	0.0992175	0.22867	18.0193	0.422402	0.505001	15.4938	0.684223	0.126213	23.3811	0.448643	0.922272	8.46637	1.0766	0.644123	28.6166	1.36623	0.826301	15.0586	16.0349	5.69581	4.07081	0.5377	0.207541	6.34813	0.979368	0.200465	3.05014	9.64795	1.10491
196.1_21.1543,>L-Leucine, N-methyl-N-_but-3-yn-1-yloxycarbonyl_-, hexadecyl ester_	196.1_21.154	32.6001	31.2714	13.572	54.1235	8.95614	50.028	29.5076	39.1246	58.7915	23.2888	53.9036	26.6464	49.4659	133.426	2.52028	11.4231	16.9753	12.2005	32.1823	42.1675	20.828	83.8626	39.5295	18.8566	5.92078	113.339	29.3457	12.357	23.4753	43.6171	0.221572	1.00365	176.482	4.40894	5.24954	9.45096	32.9097	70.381	25.851	10.9454	10.1353	44.3855	2.08229	21.0966	11.4241	37.0615	87.3105	22.7195
184.1_21.2554,Unknown_	184.1_21.255	72.1326	58.5532	83.4709	51.1974	9.09856	6.22938	20.8283	24.0582	219.692	10.0143	77.9468	3.70133	30.7516	181.305	2.34609	138.821	112.935	37.2432	55.0577	46.638	17.5885	35.5349	52.9913	207.193	25.3814	283.877	37.4927	149.41	24.6138	80.5544	14.6077	97.0728	147.569	37.1542	9.77676	15.4628	26.136	103.136	27.1541	34.6234	7.83155	29.3423	19.4607	129.428	49.1605	103.631	62.5683	26.7701
241.1_21.288,NF07_Uracil, O,O-TMS_	241.1_21.288	137.17	239.339	749	853.926	128.178	802.024	76.4921	271.828	481.682	70.0024	532.204	293.062	507.87	33.5909	52.8026	965.084	101.744	94.873	948.982	74.6723	121.916	169.387	160.229	22.4113	32.7907	323.558	1.63582	965.093	271.046	277.979	311.093	904.198	94.9314	743.515	54.6925	174.317	698.132	555.794	748.576	173.784	108.832	41.5262	814.59	73.8034	112.048	1491.8	494.988	342.686
245.1_21.5748,NF07_Fumaric Acid, O,O-TMS_	245.1_21.574	42.7608	38.3845	24.4266	79.1699	23.7071	42.2466	34.2313	15.1214	46.0029	30.9594	37.142	32.808	17.1968	39.6894	7.60808	6.14358	14.1122	7.1875	70.5406	10.1799	4.58366	52.9559	16.6448	22.2127	33.3442	25.1327	12.7475	151.279	25.98	21.0795	20.1033	40.9026	20.2616	54.342	1.21414	13.0503	66.5799	22.3642	20.7016	15.3538	2.93976	4.33202	25.5819	37.1867	5.53666	77.1234	51.1977	6.8529
204.2_21.7376,NF08_L-Serine, N,O,O-TMS_	204.2_21.737	171.073	239.671	815.286	2088.01	281.225	370.763	118.413	144.937	448.118	253.736	370.181	188.569	76.6973	173.125	85.123	8.0872	120.334	29.8646	523.419	106.881	18.6117	616.72	228.473	13.1178	3.74032	390.566	9.51547	182.147	335.877	434.347	86.8853	772.182	141.354	47.0684	25.4397	83.1577	2400.54	581.691	83.5239	8.33384	16.6268	60.2968	333.895	9.87773	21.6836	781.315	1791.95	248.287
188.2_21.9336,NF07_L-Alanine, N,N,O-TMS_	188.2_21.933	31.6004	19.2144	111.23	391.279	25.2999	87.6311	10.2751	21.9564	77.3874	20.991	27.7152	28.2139	10.4874	63.9092	95.8951	300.107	21.1293	43.0636	48.9383	21.168	33.7757	92.7176	37.3911	13.4561	13.7704	122.513	22.8173	38.6646	27.2613	36.3404	12.4211	567.195	17.0841	13.255	5.74042	38.051	108.694	47.552	14.3861	19.4848	17.5922	14.2914	8.84612	51.6836	40.4188	135.111	96.7869	50.9479
156.2_22.1256,NF09_Pipecolic Acid, N,O-TMS_	156.2_22.125	130.105	157.734	141.702	222.003	58.4321	126.034	72.543	38.5857	224.874	631.306	777.085	1070.06	7.2354	18.1846	42.9102	6.76674	136.093	5.2144	302.437	197.486	7.76012	63.9613	50.0596	7.39606	0.373194	80.3002	1.84122	58.8009	166.405	123.264	4.11949	103.863	266.804	195.411	10.7327	1.45575	168.15	470.74	23.0621	8.9927	1.32052	22.0475	120.706	0.140693	1.25052	68.897	2735.64	2.62164
218.2_22.4213,NF08_L-Threonine, N,O,O-TMS_	218.2_22.421	124.997	198.507	219.552	536.034	113.282	205.084	41.7891	81.2359	234.518	151.512	256.46	169.277	46.6911	45.7372	62.7531	39.1109	60.1524	40.3514	338.401	80.0551	65.6253	17.2676	215.906	10.7448	27.4738	191.528	15.8385	110.198	153.404	217.443	56.218	294.831	58.281	39.7886	28.6788	34.668	940.272	260.58	51.0529	28.315	41.8317	33.4758	182.317	40.2491	38.7888	237.539	484.148	155.068
270.1_22.6308,Unknown_	270.1_22.630	9.10554	16.3131	6.3222	11.241	3.4091	6.41869	15.6355	9.46122	9.52548	8.99113	46.2941	4.9553	14.5532	33.6828	1.58561	7.4316	8.57077	4.83889	14.9229	13.037	4.72731	12.6368	8.6695	6.76848	14.7726	36.6852	7.85985	12.1477	6.64897	6.26071	4.78566	15.9819	24.7435	14.4689	3.29796	0.931591	13.4775	18.3762	6.65907	2.61634	1.86269	7.44385	14.1415	5.62223	3.62746	9.0011	11.8931	2.14427
255.1_22.9415,NF07_5-methyl pyrimidine, O,O-TMS_	255.1_22.941	49.1911	80.8717	471.467	614.934	66.9136	361.344	45.1236	59.6584	231.424	59.726	140.443	99.2836	54.1889	27.0489	32.1791	145.132	28.6635	20.9771	204.811	27.6576	22.8274	49.8031	44.2849	0.328496	1.80307	77.7594	12.109	375.089	101.413	115.703	85.2162	178.886	24.1721	230.39	16.4659	62.3525	308.566	217.329	57.1961	92.4162	22.4606	15.4261	285.708	16.7607	22.8447	270.872	140.367	145.381
261.1_23.0242,NF08_Glutaric acid _2TMS__	261.1_23.024	12.3782	55.3129	3.50064	4.26494	5.05177	13.7429	2.18185	0.730308	2.37672	10.482	2.96012	44.9323	4.25161	2.01805	1.71961	0.776056	0.298027	0.155322	1.47318	3.20868	3.57077	2.4573	7.76494	1.47333	2.71719	10.1716	1.31162	31.2636	3.96526	11.8002	4.49266	0.441229	48.0343	22.5349	0.619667	0.988814	30.675	2.63681	16.2393	2.45951	3.26305	3.06942	15.0967	0.0968404	1.3603	5.48462	21.2277	11.4299
239.2_23.4766,>Methyl _3,4-dimethoxyphenyl__hydroxy_acetate, TMS derivative_	239.2_23.476	25.1415	46.1868	8.15684	22.0279	9.84743	6.09544	27.3089	10.7094	13.8679	11.1463	120.441	8.00027	27.5855	74.8865	3.37112	1.47103	14.7251	3.11498	25.9529	26.9515	2.1665	19.7888	17.704	2.53236	8.95665	66.2445	7.84005	24.3614	22.3487	18.8866	3.54515	41.1179	62.2347	25.1114	8.20397	5.20959	42.1013	31.145	14.3366	3.00745	1.904	19.5436	53.2061	2.78279	3.32677	15.3643	33.1455	4.42506
174.1_23.6604,Golm_Alanine, beta- _3TMS__	174.1_23.660	61.0212	183.703	35.7149	239.916	32.4633	152.106	22.6554	66.9667	46.4771	63.6751	187.403	68.481	154.365	67.8598	8.1647	87.1569	22.3819	39.568	155.255	31.1832	41.6121	47.5274	253.54	37.2573	64.7093	1631.83	36.7898	87.8488	44.6633	219.995	29.8233	54.6407	134.961	143.542	12.5873	10.8403	74.8226	481.205	61.6478	17.9519	58.1096	38.2563	85.8888	42.301	36.925	108.784	170.926	25.2616
104.1_23.7506,NF07_Hydrocinnamic Acid, O-TMS_	104.1_23.750	4.18998	13.359	1.34667	1.98919	4.69613	1.58056	0.129949	0.98467	0.278552	0.259675	0.918013	3.50717	0.297218	0.541738	1.59696	5.97679	0.0743152	0.126306	0.327744	0.199398	0.115801	0.938427	0.302302	0.348107	0.649944	0.734288	0.687984	3.41099	18.0424	0.953014	1.25509	3.68162	0.377311	0.609264	0.0812368	2.49264	1.10001	0.24755	0.266515	0.496301	0.903983	0.637401	0.428835	0.343509	0.807827	2.60328	2.13925	71.3578
158.2_23.9059,Unknown_	158.2_23.905	1.61881	2.18619	3.05507	23.051	4.3119	1.36089	1.07988	0.0944025	1.43336	1.28199	0.699438	1.90483	0.554962	0.405511	0.068096	0.363704	0.217583	0.114358	1.94647	0.211921	0.0938133	0.173877	1.61872	0	0.457058	0.250325	0.329144	0.177716	1.56885	2.53454	0.144313	1.29192	0.398871	0.949137	0.0532133	0.0618009	6.8545	0.520654	0.362651	0.131008	0.0848706	0.0436928	2.74492	0.157137	0.0799474	2.88676	7.89797	0.532649
257.1_24.0436,>1-Triisopropylsilyloxynonane_	257.1_24.043	18.8457	31.3904	23.1274	18.6762	5.87807	54.7732	63.6674	22.8244	27.2598	39.0077	76.9039	36.5598	46.1013	25.6644	2.92417	6.32428	14.2409	8.5837	3.16634	11.8001	6.96564	25.8387	13.6815	5.91047	11.5984	44.2075	13.3464	14.2516	12.0794	10.9824	21.8788	16.0419	13.4377	0.393124	3.86473	8.18404	35.3466	3.67493	17.8794	6.20902	3.56066	7.01142	14.786	5.90544	3.4091	26.8486	16.105	4.54419
218.2_24.0951,NF07_Homoserine, N,O,O-TMS_	218.2_24.095	21.5201	40.7299	11.179	87.327	18.0673	12.8838	10.6156	2.99597	19.7468	11.465	14.8006	93.0588	17.6508	2.91461	3.87063	1.78377	1.03428	0.3243	17.4427	1.7339	0.344471	10.1769	38.68	0.198568	0.733808	15.6203	0.20788	12.5118	14.8184	17.6583	4.72735	36.3149	11.2142	52.0631	4.16827	0.58253	22.1959	9.04438	22.1883	0.352861	0.093246	1.49584	24.2835	0.31062	0.405703	25.1325	29.8743	10.2044
350.2_24.2287,>Phosphenodiimidic amide, tetrakis_trimethylsilyl_-_	350.2_24.228	43.3395	71.6881	63.8896	80.1917	11.6884	84.3003	174.673	54.3142	86.2357	58.661	179.265	53.1667	162.677	86.8174	3.30236	25.9087	47.7226	21.4482	74.3302	37.9059	16.5273	195.469	69.3677	15.3412	48.012	146.47	75.6436	54.2233	33.7064	52.0074	13.8395	30.8461	267.494	29.4984	6.91961	10.0243	93.509	90.9548	50.9539	4.68282	6.7634	14.3923	38.0594	23.7168	14.3798	77.0726	291.996	17.1397
128.1_24.4234,NF11_Ornithine-1,5-lactam _2TMS_ ?_	128.1_24.423	0.217799	0.330439	7.93531	127.188	27.117	0.5465	0.595168	0.302875	7.12508	7.73781	0.674458	0.239595	0.6223	0.513225	0.0673637	0.338221	0.127179	0.196287	0.17776	0.136785	0.0850183	0.173877	0.138848	0.161796	0	1.1056	0.608792	0.295237	2.05178	0.722202	0.134109	2.29204	0.307239	0.541916	0.178847	0.0686676	80.2497	0.236371	0.231297	0.154915	0.0820788	0.0668243	0.608245	0.144347	0.0823339	0.254268	11.4372	0.16843
174.2_24.4912,Golm_Isobutanoic acid, 3-amino- _3TMS__	174.2_24.491	15.4038	24.6488	23.0874	117.625	39.5945	23.9585	16.1826	17.8093	10.5675	14.3493	33.4731	15.6646	32.0821	35.5393	13.1007	21.9473	6.7443	2.36056	32.9933	8.61748	8.80233	27.9534	27.4843	5.63836	22.9158	69.0731	9.86688	11.1388	9.74	72.3169	3.2332	15.0653	37.0816	13.3725	4.09364	1.11699	37.1654	45.725	4.52505	1.28044	9.69367	9.17164	9.20432	13.1703	7.62364	41.3267	128.456	14.363
204.2_24.5719,>2,2,4,4,6,6-Hexamethylcyclotrisilazane_	204.2_24.571	1.40754	3.21451	4.68514	54.4851	11.1881	2.82001	0.95123	0.267474	1.98426	2.25597	1.42073	2.54971	1.09135	0.617771	0.818689	0.342854	0.291132	0.139961	2.56085	0.178206	0.0938133	0.158535	2.07393	0.159345	0.222239	0.604953	0.242527	0.23791	2.75539	3.77936	0.106413	2.41205	0.202131	1.35949	0.0768286	0.086979	21.1453	0.573359	0.264611	0.300267	0.0429937	0.120155	4.16145	0.235706	0.157508	5.00963	14.4472	1.26479
247.1_24.6987,? NF07_Citramalic Acid, O,O,O-TMS_	247.1_24.698	2.94029	5.00219	7.66538	40.8028	2.0273	4.34342	14.618	6.37217	1.68485	1.11734	13.9482	6.08718	1.8669	18.926	5.98593	8.42542	0.472706	2.17622	5.46166	1.62794	1.27527	22.3765	11.5812	2.34115	11.481	5.9494	11.9284	10.7088	7.78969	4.75141	0.290084	3.64397	7.36834	4.97749	0.693032	4.36841	14.1602	3.55035	0.397869	0.928532	0.997788	1.38275	1.06021	1.84728	0.758904	16.5815	3.30363	12.5123
233.1_25.0067,NF07_Malic Acid, O,O,O-TMS_	233.1_25.006	467.704	259.615	33.8234	75.6123	66.2118	259.55	44.3232	207.894	592.734	226.524	200.979	210.865	11.8458	83.944	50.9376	79.892	111.091	179.198	958.761	173.518	327.662	200.036	205.995	135.102	532.329	75.277	47.3299	468.298	305.985	249.405	150.127	187.075	51.4813	85.7324	52.4749	86.868	491.088	288.888	138.129	51.6975	189.144	53.0566	188.874	647.596	307.455	77.5746	53.4172	66.4138
218.2_25.0596,Unknown_	218.2_25.059	15.8443	10.658	0.278913	3.69114	2.86286	8.20643	1.87517	7.86032	19.1778	9.1779	6.70087	7.17178	0.344819	1.18802	1.99214	0.66486	3.71346	5.54382	31.8834	3.33583	10.1597	8.66319	7.46439	4.23122	14.89	2.3614	3.01921	10.1527	10.9347	9.21882	2.04079	9.45761	1.61435	4.63761	1.88797	1.89408	17.355	8.00466	4.98954	2.63546	5.70922	1.80747	7.59025	20.2671	10.9874	3.31739	2.23742	2.89865
218.2_25.2705,>Diethanolamine, 3TMS derivative_	218.2_25.270	3.15645	5.22689	5.57727	44.8654	8.78726	6.26867	1.22672	0.211094	2.80413	2.61149	1.04603	2.99264	1.87619	0.269285	1.98372	0.18996	0.478069	0.382332	6.29158	0.236003	0.303427	0.741536	2.68674	0.149539	0.616399	1.01382	0.20788	2.64854	3.13347	5.4702	0.620984	2.02495	0.256032	2.02827	0.123744	0.386828	18.3884	1.96603	1.86275	0.743973	0.129539	0.390023	3.01247	0.398325	0.286379	11.4637	14.1364	1.38591
243.2_25.3112,? NF07_Lauryl Alcohol, O-TMS_	243.2_25.311	3.94648	6.70858	3.87934	18.0613	2.54799	8.02247	6.34803	1.30328	5.51184	4.91989	1.92658	9.4204	3.93814	0.792014	0.823741	0.567563	1.82953	0.109238	6.85263	1.1357	0.293167	0.588115	2.9533	0.18386	0.234819	0.963753	0.232628	1.02043	2.81077	2.6336	0.370258	1.85434	0.673769	1.39708	0.153972	0.503563	11.9298	4.16044	9.17193	0.387287	0.103855	0.438856	10.3989	0.444004	0.156315	5.85791	6.06006	0.708203
307.1_25.4149,? NF07_Erythritol, O,O,O,O-TMS_	307.1_25.414	0.988252	1.30391	2.55862	4.85822	0.588455	0.485778	2.98624	1.753	1.04034	0.893706	2.76028	1.41233	0.407514	1.81213	26.8871	4.85788	0.888718	1.58224	1.12544	0.237929	0.568743	2.56725	0.850663	0.406943	1.26634	3.99686	0.178183	0.599074	0.875641	0.934471	7.53927	21.459	1.96202	14.1525	0.749079	6.27966	8.58574	1.13873	6.9865	8.1531	0.644346	3.53719	11.0959	1.00312	0.694468	4.98691	1.11914	0.66403
243.1_25.6327,Golm_Asparagine [-H2O] _2TMS__	243.1_25.632	1.19014	4.96782	3.80699	138.746	20.4206	3.28614	2.45085	0.495613	4.42357	4.57994	2.43867	4.73728	2.51939	0.240772	1.02993	0.162161	0.972993	0.160443	4.53731	0.382421	0.0747575	0.155978	3.67625	0.161796	0.39416	1.40182	0.150961	0.665	3.79323	1.74597	0.380462	2.05436	0.218301	1.206	0.168771	0.386828	35.1944	0.77619	1.51152	0.375812	0.114464	0.357253	5.61173	0.138866	0.380645	15.3621	8.57321	0.735848
232.2_25.8463,NF07_L-Aspartic Acid, N,O,O-TMS_	232.2_25.846	2174.56	1563.87	985.291	4407.37	760.541	1935.07	7575.86	3824.41	3898.53	1621.73	1872.19	432.153	4761.33	13034.6	247.72	2019.82	1556.67	1415.88	7317.44	648.464	695.571	38801	612.544	167.469	1633.66	1067.36	14085.4	1300.39	1395.39	1477.57	149.09	2127.02	627.953	481.208	84.3698	3037.37	6535.95	1113.19	1204.25	47.4402	753.289	1154.2	1848.07	6254.3	1267.3	8466.36	1341.42	265.624
176.1_25.9792,NF07_L-Methionine, N,O-TMS_	176.1_25.979	44.7773	45.2411	214.798	1380.75	145.268	183.679	9.90475	30.8368	90.9654	63.2697	88.7162	30.4359	22.7639	12.3713	15.5679	66.8775	18.6401	15.3803	156.976	24.8535	13.5634	16.9505	52.7751	1.46352	10.6801	80.8801	2.77174	47.3469	93.2571	134.744	16.4123	568.038	10.1982	31.2087	7.56919	15.5544	677.455	122.504	19.429	2.68901	8.32067	14.4565	99.0277	21.0034	14.0218	541.118	450.87	99.5876
156.2_26.1,NF07_Pyroglutamic Acid, N,O-TMS_	156.2_26.1	4533.76	7415.16	4317.76	11985	1919.75	10394.4	3085.33	6361.76	7194.48	7524.59	13793	4958.22	5192.67	4646.38	740.149	5718.97	1956.49	2439.76	10203.9	3441.36	1515.9	9060.15	7580.32	645.533	1706.93	6674.51	3634.98	11011.6	4201.8	6144.28	3110.07	8600.45	4379.84	4805.22	616.842	1355.81	9302.77	4961.44	5270.45	619.718	936.066	1049.49	4898.81	2349.42	1798.68	8069.08	5257.51	2223.54
254.2_26.1657,Golm_Cytosine _2TMS__	254.2_26.165	11.2224	13.4317	64.2933	332.602	24.656	14.568	0.714722	0.102269	38.1318	0.495593	1.73923	23.8659	0.510843	0.462536	15.6581	0.187643	0.0735491	0.179218	0.148874	0.0818785	0	0.194334	11.2619	0.137282	0	0.467274	0.136112	37.2744	17.151	15.8299	5.67778	26.4185	0.137449	38.285	2.35429	0.0629453	24.7331	0.482324	0.175139	0.0592883	0.202684	0.0546161	57.1788	0.28504	0.0918798	79.2279	12.7638	10.3757
174.1_26.2342,? NF07_4-Aminobutyric Acid, N,O,O-TMS_	174.1_26.234	23.9681	24.779	14.2226	22.5843	4.97924	13.1731	8.83526	14.0293	15.7016	62.8797	262.118	99.0041	30.985	143.887	6.82805	436.604	6.67994	181.254	46.2397	76.5853	123.493	111.1	41.8049	83.5335	182.186	43.7903	209.335	1109.06	20.5836	42.769	385.762	3245.22	39.0624	927.247	28.7518	116.305	338.759	38.8191	35.2228	146.626	92.3146	35.5101	81.9168	144.106	104.881	129.518	33.0849	10.4586
292.2_26.2994,NF07_Trihydroxybutyric Acid, O,O,O,O-TMS_	292.2_26.299	51.1811	109.379	10.3732	32.2319	4.02058	5.39177	18.0448	14.7163	6.23755	5.65959	31.762	11.0526	7.13787	42.49	78.5474	32.3256	6.34437	14.0183	22.7677	5.41747	5.89705	47.0824	6.99219	108.085	13.544	98.816	64.7126	51.5261	13.1998	7.57288	199.304	212.854	21.3881	337.243	25.293	37.7924	107.993	7.20292	85.6494	126.298	19.7776	41.1599	98.2044	10.6123	4.452	28.4012	9.93905	11.0249
98.1_26.4472,Unknown_	98.1_26.4472	96.2777	76.8509	174.797	46.447	10.1013	22.9851	26.9931	47.7388	444.106	19.5976	84.1637	10.9048	28.2636	216.762	2.84539	168.434	126.654	46.2298	51.9469	59.3754	21.6386	58.6836	59.1357	223.463	23.5406	328.427	51.5246	266.791	27.6275	80.0078	16.1718	132.642	141.392	27.0253	12.1232	20.2192	28.3727	117.81	32.7043	31.4305	9.0845	36.5497	9.72067	156.732	61.816	203.664	47.2666	41.7963
292.2_26.669,NF07_Threonic Acid,O,O,O,O-TMS_	292.2_26.669	3.49906	8.85973	3.63835	13.5933	4.00748	1.93061	5.82174	5.04791	1.83315	1.80052	9.08021	2.74662	0.775553	10.1695	58.2209	14.152	1.64106	3.73457	4.24623	1.75605	0.700668	10.9875	1.29533	11.7351	1.40052	63.2197	8.01576	6.22578	1.94384	1.11258	5.22734	27.8445	7.96665	10.2353	2.04666	15.9549	12.4661	1.653	1.60671	2.77412	1.22616	6.73577	2.23669	2.18348	1.10494	17.5142	5.71775	1.9881
220.1_26.7863,Golm_Cysteine _3TMS__	220.1_26.786	9.60151	14.1276	7.19786	146.186	17.0082	9.93344	17.4561	5.11609	34.8602	25.3637	24.1275	9.95421	18.3277	21.6758	6.88318	2.97681	15.5349	0.622997	27.8738	4.60639	0.639103	23.2382	28.9694	4.74358	0.247398	40.5611	10.6885	18.2703	8.75248	10.9038	4.56992	84.7784	18.4101	95.8518	1.60018	0.447484	110.922	35.8693	51.3422	1.64955	1.30656	6.28534	83.0395	1.20959	0.606168	19.7356	16.4353	3.77471
115.1_26.8786,NF05_Creatine TMS_	115.1_26.878	1.76401	1.08516	5.43108	9.35895	17.5249	1.88417	9.45382	5.29965	1.66962	2.00859	8.61808	2.39365	3.00353	4.41944	2.37955	6.68103	1.54223	2.22743	2.45086	1.53739	0.98504	3.38294	0.493877	0.507452	2.12595	76.0697	4.25659	1.84308	1.14522	0.476751	154.351	188.803	7.2255	497.941	0.259139	14.4648	3.08178	1.98679	5.60729	1.37319	0.244561	3.05015	101.913	0.566425	1.88055	20.2939	7.8587	0.755512
142.1_27.0373,?? Golm_Ribose, 2-deoxy- _1MEOX_ _3TMS_ BP_	142.1_27.037	3.89917	6.8348	50.7897	15.2354	7.78784	28.543	1.25661	4.2232	18.3264	6.2838	17.6796	4.87865	0.934611	0.399175	12.4868	17.5041	3.905	8.33962	23.5376	4.90019	7.76598	0.595786	2.3446	0.607962	3.72355	4.44745	1.00228	33.9838	16.1112	10.7384	24.6571	21.0225	0.382701	1.37045	2.12255	9.05497	16.9053	36.2669	1.91796	15.1271	6.01855	2.70253	10.2658	1.31557	8.9732	9.26511	11.3834	11.37
173.1_27.0542,NF08_2-Deoxy-L-Ribose, O,O,O TMS, MEOX1_	173.1_27.054	2.2979	3.77163	32.3764	7.63406	4.53492	18.0827	0.600366	2.87403	11.6671	3.85744	10.3542	1.50504	0.132355	0.937745	8.40721	10.4293	0.791419	5.96029	16.385	3.25395	5.47782	1.35522	0.850077	0.296627	1.21183	1.27666	0.999804	26.9984	10.3666	6.47591	21.3992	8.40571	0.474333	1.30937	1.43833	6.11142	10.753	21.1536	2.36056	10.8593	3.44954	0.673384	8.91489	1.24065	6.32181	5.58309	6.90944	7.3733
247.2_27.1275,? Golm_Glutaric acid, 2-hydroxy- _3TMS__	247.2_27.127	49.7491	53.7109	75.0596	52.3972	12.5904	97.1555	33.2762	37.5591	37.1941	65.9295	166.341	81.1538	31.598	564.009	6.95201	118.947	6.68377	30.1308	57.6452	36.6421	35.1375	278.196	53.7412	15.2407	559.807	74.2757	34.3745	1306.04	149.31	148.355	32.8407	113.616	554.693	99.5137	16.0257	19.9182	141.338	14.3739	155.463	4.46766	32.396	20.3583	85.0681	71.408	20.2446	141.015	104.805	75.7359
198.1_27.1722,NF07_Alpha-Ketoglutaric Acid Meox1 2TMS_	198.1_27.172	8.84125	12.4139	93.7633	290.466	12.314	129.013	5.32923	26.5481	43.7626	28.2267	119.314	3.9042	10.7184	93.6002	1.16891	252.276	12.7439	41.1263	30.6013	14.216	26.7368	45.8167	34.6528	0	4.1219	59.8612	13.047	30.5814	62.7794	24.2382	30.9661	10.2389	25.3095	27.0003	4.3087	8.91993	53.3631	29.0209	5.51401	0.205597	4.84153	3.66891	15.123	15.0541	24.934	39.9569	6.7225	33.2368
243.1_27.5032,>4,6-Dioxoheptanoic acid, tris-_O-trimethylsilyl_-_	243.1_27.503	4.29888	10.272	7.26771	28.1916	52.2557	15.9646	2.87188	9.10197	2.60847	2.10852	9.01464	3.37452	1.10296	8.18309	31.5382	8.90958	20.2881	1.68124	4.75063	49.3024	0.471998	36.0131	0.594644	79.5499	57.2454	4.45996	3.1182	415	2.43043	0.781735	121.3	251.633	7.27132	239.53	25.1119	5.64906	58.7545	1.46773	27.7204	345.723	1.26357	20.767	67.3846	1.33567	0.84959	26.1875	10.8781	134.828
269.2_27.5561,>2,3,4-Trimethoxymandelic acid, di-TMS_	269.2_27.556	16.4614	26.2481	14.6073	19.8015	8.11873	15.2931	33.4152	25.8951	20.3219	19.4985	86.4243	11.1412	34.3739	59.8002	4.27657	6.13663	14.2831	10.1233	22.0189	24.0627	8.95477	33.3845	13.5655	14.2945	21.4943	55.9644	14.8139	35.953	13.1307	10.3309	5.11947	47.4692	37.3861	40.1363	6.66173	6.37808	27.9685	29.4074	19.8744	23.1913	3.21671	16.575	29.6965	9.27658	7.38857	28.1416	18.5968	5.4553
218.1_27.6714,>Silane, methylidynetris[trimethyl-_	218.1_27.671	1.35696	2.81005	2.58257	3.03317	3.47329	2.30566	3.41377	3.66465	1.77845	1.79642	5.66732	2.37025	2.11768	1.91667	5.76604	0.741307	1.39743	0.443778	1.96535	0.356412	0.230136	1.02537	1.79858	0.377525	1.28731	1.91499	1.67789	5.21968	1.55338	1.52102	1.75217	3.66515	1.40683	3.1403	0.30511	0.779378	5.1076	1.24095	1.04417	2.05023	1.14687	1.51576	1.22087	0.761933	0.971301	3.6474	3.18326	1.45602
129.1_27.6917,>1,3-Dioxolane, 2-butyl-_	129.1_27.691	0.628925	3.18477	1.91098	4.73094	2.58227	1.46626	3.87379	2.37448	1.2095	1.16731	3.89999	4.73131	6.97417	2.60097	3.69805	2.10114	0.678797	0.677615	4.8895	1.39001	1.47023	2.1121	3.65398	2.71132	1.58503	8.47769	2.40547	2.52528	1.14691	1.13356	2.9781	3.76163	6.90209	4.39798	0.458768	1.46491	4.42597	2.42599	0.946129	4.17313	0.69069	0.498612	2.82056	1.43251	0.844817	3.71881	12.7416	1.46429
271.1_27.8396,Unknown_	271.1_27.839	0.633004	2.35273	0.73695	9.31722	2.02121	0.598292	1.09547	0.306808	1.82976	0.7823	0.362209	1.06624	0.221752	0.332646	0.273848	0.347488	0.0727829	0.0904625	1.64317	0.062613	0	0.173877	1.32228	0.129927	0	0.321251	0.529599	1.30994	1.28549	2.66483	0.325069	1.28368	0.156314	2.40573	0.0664379	0.0961347	11.2418	0.233177	1.30878	0.0535507	0.104413	0.119513	1.46591	0.0913589	0.0692082	2.10556	1.15072	0.571408
342.2_27.8823,>1,2,4-Benzenetriol, tris_trimethylsilyl_ ether_	342.2_27.882	44.1434	51.1222	52.1164	48.2922	10.1807	75.8617	108.471	48.182	59.5104	65.406	76.9039	87.532	72.8195	42.7149	9.01078	22.0191	25.8609	12.4599	27.6905	24.8092	11.6372	39.0048	21.9755	12.0538	17.2424	78.6564	15.9672	41.1125	19.9379	20.126	20.0245	37.2362	25.4739	1.36732	4.00202	10.727	60.6756	27.2082	31.2775	13.6258	7.74667	16.3263	37.408	12.074	8.7441	62.1259	32.618	10.3215
218.1_27.9142,>Silane, methylidynetris[trimethyl-_	218.1_27.914	2.31422	2.80345	2.69733	3.86224	3.24709	3.25042	2.78872	2.58558	1.12267	2.54432	19.45	7.26725	2.13509	0.408679	31.8369	1.51736	1.25416	0.13484	2.47308	0.301506	0.321017	0.363097	1.95559	0.975682	0.39416	1.04719	0.202931	4.57474	2.19487	1.9031	2.67781	3.01095	1.33676	2.81922	0.311408	1.10555	2.5812	1.24574	1.02799	1.97277	0.724192	0.330909	2.94621	0.173582	1.36507	1.7604	3.2857	2.4173
156.1_28.0187,? NF07_Pipecolic Acid, N,O-TMS_	156.1_28.018	20.4927	15.7071	8.18379	244.11	35.905	5.4007	4.85101	1.03974	15.4597	5.64894	23.3188	20.2623	9.70254	4.76792	4.48899	34.1071	0.914767	1.66246	10.3945	4.92042	2.31162	8.27452	16.6008	2.31908	3.06522	19.225	3.74432	39.0946	12.1443	14.6163	30.7168	63.6418	4.53581	81.8059	1.04758	1.23373	78.0428	10.0442	21.0204	1.1762	1.70132	1.84474	44.912	5.50346	3.39836	22.1278	2.84266	2.73278
232.2_28.0648,? NF07_Iminodiacetic Acid, N,O,O-TMS_	232.2_28.064	85.9217	181.507	120.465	684.224	89.4826	85.9648	10.6688	8.10812	115.335	122.634	442.847	121.417	180.562	40.399	1.89614	30.0971	4.64279	12.1459	230.352	57.9536	12.1151	18.1804	1354.09	9.05079	4.54961	1981.32	4.53872	10455.3	157.855	113.925	4997.88	8536.37	178.503	8986.55	14.4882	0.433751	426.247	44.5926	6514.34	146.704	6.65452	18.0766	5354.95	1.99528	29.4552	180.275	51.8994	40.0721
142.1_28.1434,? Golm_Ornithine _3TMS_ _Derivate not found__	142.1_28.143	3.46765	6.51758	4.17971	78.7241	24.8256	0.887616	1.22672	1.47242	4.3311	3.81402	19.9402	3.83811	6.60149	3.96957	0.155229	1.51505	0.581497	0.3243	7.71143	3.93595	1.73261	1.03304	32.8613	0.426554	0.28933	53.361	1.46259	236.488	4.91568	4.24489	114.929	206.505	6.70265	225.317	1.03845	0.0709566	16.529	1.86701	151.776	4.83296	1.39143	1.21055	138.965	0.772896	2.09653	5.88604	2.62668	0.521534
231.2_28.197,Unknown_	231.2_28.197	7.00586	11.3202	5.33478	24.7286	8.15023	7.74565	2.73154	4.79355	8.72647	5.92992	60.4452	6.1239	6.0117	23.7224	4.24889	27.2986	3.99387	11.1371	18.687	14.1091	7.15033	21.4688	18.5019	1.12277	1.50955	19.3835	21.179	87.5679	11.0008	13.5159	22.2869	39.673	7.74834	17.0954	4.85059	3.46428	6.39062	7.95356	16.4069	4.18939	5.85663	5.38	17.2553	10.002	9.96956	15.6002	3.85765	8.00028
246.2_28.2248,NF07_L-Glutamic Acid, N,O,O-TMS_	246.2_28.224	335.379	517.741	131.667	1046.53	172.296	100.426	72.5573	223.73	294.672	163.812	3469.95	140.08	240.002	1178.32	37.3371	1508.4	164.017	667.376	975.358	820.642	417.307	1480.15	1046.83	72.3426	200.682	964.667	989.631	4951.83	473.946	821.93	1219.01	2181.41	776.869	719.026	231.452	77.2889	434.705	456.312	787.408	115.515	316.297	273.662	697.507	464.593	504.29	746.055	275.354	326.049
170.1_28.2967,>4-Trimethylsilyloxycyclohexylacetate, trimethylsilyl ester_	170.1_28.296	11.2016	13.2698	7.133	20.2161	10.8909	5.58466	25.8106	4.81321	27.9844	31.9719	38.0257	15.2882	38.7382	39.1192	2.27411	21.5257	6.8393	14.334	31.6323	16.6926	14.6686	31.84	26.4174	13.2649	16.735	10.3092	25.7227	34.4596	26.2954	28.3108	2.37752	2.14967	85.7897	1.66177	5.00268	12.5776	47.7344	13.8996	6.34877	7.04001	4.19607	3.11504	9.28371	11.1988	13.5839	14.938	89.6512	29.0574
292.2_28.4982,NF07_Tartaric Acid, O,O,O,O-TMS_	292.2_28.498	4.23036	5.72717	155.258	684.341	11.7796	6.89376	49.256	54.1857	7.0529	4.17445	27.8995	5.78149	9.51446	73.6446	939.426	198.87	7.19555	11.4444	8.13361	1.38712	2.34973	46.0878	11.0387	27.1769	4.10094	607.548	15.6133	58.3251	6.25374	7.05904	32.867	747.811	29.6755	57.9208	8.69171	387.348	134.804	14.1902	23.6113	30.5096	5.69526	58.7476	24.5699	1.34846	2.19438	472.761	12.2909	1.98183
174.2_28.5721,Golm_Valeric acid, 5-amino- _3TMS__	174.2_28.572	26.39	28.7951	278.396	224.859	908.42	57.4503	103.726	147.069	97.1139	85.0594	252.463	66.1342	208.466	111.446	15.8131	93.495	28.2689	44.6339	224.588	39.241	53.0822	250.841	53.8238	42.8834	136.987	204.624	172.748	50408.1	136.133	77.647	17862	87.4458	210.259	37860	23.2873	18.9717	16322.1	605.735	14002	12417	17.38	47.6939	13156.2	41.2157	30.275	309.557	394.915	84.2648
74.1_28.5904,>Glycolic acid, 2TMS derivative_	74.1_28.5904	8.2213	12.2322	29.4411	129.17	65.4639	21.0527	5.17459	6.37217	16.7227	6.88998	10.1981	6.5806	13.3075	20.4118	142.348	42.2823	2.77801	1.46447	25.1863	2.4814	2.49778	16.6411	7.29567	3.17955	6.94811	117.857	13.8612	1970.7	15.2154	18.0858	613.244	133.492	10.3707	1828.99	2.33509	67.8082	946.403	17.8747	506.134	439.747	1.28758	12.0329	597.175	3.64339	2.19199	24.2713	55.9235	13.0945
218.2_28.6046,NF07_L-Phenylalanine, N,O-TMS_	218.2_28.604	50.9963	107.364	277.544	1788.6	547.485	168.708	14.1723	16.2307	127.733	72.545	115.751	24.5117	24.8119	16.0525	22.265	60.7964	20.8657	14.631	215.417	34.8687	14.5587	26.68	60.6437	0.392234	0.901536	107.552	9.58228	172.51	104.702	199.127	69.419	742.218	19.4881	90.1147	8.95557	6.95031	880.226	194.389	44.3091	11.2973	13.6893	34.2417	154.725	15.3209	14.7736	291.358	572.298	116.669
267.1_28.6453,NF10_p-hydroxybenzoic acid, O,O-TMS_	267.1_28.645	17.1103	33.3492	37.2901	145.391	49.5357	18.222	49.091	45.6292	11.5391	22.9587	35.9586	28.8602	21.2012	23.2314	55.0804	29.4948	16.3693	1.3979	28.6193	2.62686	1.50248	43.8478	13.9598	64.9907	2.34819	4.75201	1.89567	61.0166	44.6043	15.7591	38.8436	161.583	52.6429	142.812	3.66258	12.2103	153.231	7.39936	9.70972	45.2026	0.912359	20.1373	22.5445	33.3588	15.1435	98.6951	31.6184	45.0893
103.1_28.7674,NF07_Xylose, O,O,O,O-TMS o-methyloxime 1_	103.1_28.767	20.2859	22.5849	14.2785	7.47895	12.986	24.9533	9.31218	14.2994	16.5327	15.6075	18.201	15.9546	3.31816	3.20924	22.0924	13.64	10.1774	13.6991	14.1252	12.4542	15.0658	3.71535	14.719	8.58502	5.77821	3.59217	2.12582	13.2943	22.2168	20.6389	12.1165	11.4602	2.45521	2.92729	6.94417	19.1503	9.47681	3.93685	20.4446	10.9004	10.0767	6.61368	17.8604	5.86341	31.374	1.59919	7.69224	39.5554
205.1_28.7878,? MU18_D-_-_-Arabinose O,O,O,O-TMS meox_	205.1_28.787	3.66954	14.4501	8.34345	9.62603	8.56291	13.0017	0.87326	2.55673	3.04942	8.74784	14.7444	9.8188	2.54725	5.11007	5.82711	21.8732	1.294	3.5178	9.12684	2.68562	2.77189	6.12662	3.59423	2.67209	0.385773	7.62241	2.96724	11.0384	4.17131	4.04482	3.82357	18.0186	2.99423	11.9832	1.62159	2.49721	16.0519	0.61648	21.1099	15.6253	1.70858	5.50851	5.29417	0.983022	5.11902	10.6933	4.80861	5.81354
179.1_28.8739,Golm_Acetic acid, 4-hydroxyphenyl- _2TMS__	179.1_28.873	2.52386	5.01805	11.1545	16.4255	21.1925	6.15973	11.637	8.00716	4.69141	3.60923	36.4957	2.91553	9.13945	1.50166	13.1485	5.58529	1.54913	0.604221	7.49368	5.16413	0.505712	49.3377	89.8604	108.09	107.677	36.5141	11.322	226.656	5.02053	8.38731	74.5152	979.072	22.8246	588.222	30.5992	3.54554	251.162	7.07994	33.0222	77.5262	0.0787286	10.7125	85.7988	27.415	0.415249	50.3809	138.604	13.7064
103.1_28.9031,>D-Arabinose, tetrakis_trimethylsilyl_ ether, ethyloxime _isomer 2__	103.1_28.903	88.769	86.1402	48.03	25.2955	55.1238	63.7333	4.03363	39.2845	59.6294	44.6591	32.6581	51.893	4.60456	12.3586	93.569	49.6838	29.461	52.9206	46.2742	43.2434	61.8362	6.61246	57.07	12.7329	19.3264	13.4133	4.22937	39.5274	95.3752	89.2432	41.0753	69.7578	10.0823	27.6785	33.308	81.758	32.5364	13.6632	17.8879	46.8674	42.0322	21.8818	70.7165	16.4921	147.885	10.4737	19.5008	181.443
315.2_28.9302,>Silane, diethylpentyloxyundecyloxy-_	315.2_28.930	0.754547	1.50812	1.11166	20.5687	4.66489	0.439343	0.20662	0.0839133	0.739235	1.00593	1.15844	0.132649	0.102169	0.199588	1.46275	0.410035	0.301858	0.192873	0.747701	0.174353	0.08795	0.148307	2.02999	0	0	0.91786	0.123738	1.07203	1.01451	2.57992	0.12099	6.54196	0.342275	5.92975	0.105797	0.106435	3.90728	0.634049	1.65335	0.227591	0.0335015	0.0430503	4.99849	0.102322	0.119324	7.37703	1.40596	0.571693
174.2_29.0299,NF07_1,3-diaminopropane, N,N,N,N-TMS_	174.2_29.029	19.4604	19.7391	38.2046	129.075	22.5412	29.0913	8.4948	32.7931	42.5159	30.4515	23.2626	29.0328	22.3935	8.53791	5.92911	15.2918	1.45489	3.16619	13.8652	4.37039	12.143	2.7846	32.979	1.66699	0.461251	14.4521	4.19472	12.8958	13.0582	41.3544	6.71567	10.8107	14.4537	13.4649	8.05126	2.18935	10.7892	81.4122	4.36228	1.55871	15.7815	1.13537	9.78568	1.68649	4.36489	105.304	43.8477	50.7695
103.1_29.0631,NF07_D-_-_-Arabinose, O,O,O,O-TMS o-methyloxime_	103.1_29.063	92.5527	86.1627	27.1045	68.9624	53.3833	74.4026	2.20134	27.045	23.2022	17.6865	60.567	36.0948	2.51706	5.92743	90.7932	128.374	12.0988	21.4703	35.9941	13.8384	26.0772	20.203	22.9948	57.4843	15.5442	32.8761	11.379	152.878	50.4797	28.709	52.3288	49.553	12.6803	25.0957	36.7773	28.5234	71.1614	17.6048	11.4573	65.8636	79.4774	19.6033	39.0102	20.8938	26.4483	36.1267	5.43348	117.113
158.1_29.135,Unknown_	158.1_29.135	6.62859	11.3519	4.36931	34.4854	3.39057	6.17938	5.17069	6.91367	7.00272	8.20637	48.9607	6.12069	7.95871	10.6447	3.27249	3.76908	3.02317	5.67183	22.481	12.1652	0.0908816	17.4951	7.63253	0.171602	0.285137	34.0484	6.65711	21.1883	8.95431	4.94318	1.01748	19.6353	0.72228	9.94087	0.823704	1.1044	17.7998	4.16843	9.35087	0.52977	1.04525	2.14737	8.10598	4.20251	3.48427	14.2228	1.17035	3.14801
271.1_29.2903,>N-[_p-Nitrophenyl_sulfornyl]-hydroxyproline_	271.1_29.290	7.27342	7.28684	9.42368	22.3402	7.77937	5.82397	22.2486	6.20172	15.2922	12.8543	6.34803	14.5203	14.5544	0.167907	2.1478	0.65791	2.73817	0	6.13715	0.17628	0	2.13	4.63529	0	0	0.27953	0.123738	0.157651	8.81826	3.38801	0.0889202	6.28546	0.641428	4.11293	0.0431374	0.0629453	25.5145	0.102214	3.89017	0.0497257	0.151874	1.75478	6.967	0.288694	0.063242	11.969	5.47446	4.26005
359.2_29.3249,Unknown_	359.2_29.324	12.156	7.18176	6.37509	46.7315	3.24365	3.79692	5.69438	0.0734241	5.83832	3.69442	2.80088	9.40846	2.9269	0.205924	6.83229	0.136678	3.85596	0	7.64144	1.02974	0	0.317071	1.75405	0.132379	0	0.91786	0.143536	0.186315	3.7654	3.42607	0.185129	0.734206	0.363835	0.41975	0.0236154	0	24.3979	2.99616	1.22692	0.0478132	0.0307098	0.496042	13.1789	0.210125	0.0871069	2.51996	8.62614	0.757222
103.1_29.4124,NF07_D-_-_-Ribose, O,O,O,O-TMS o-methyloxime_	103.1_29.412	195.3	247.483	608.146	810.069	432.418	779.275	40.0049	228.997	336.269	222.866	1091.45	529.26	69.1403	53.6257	192.441	1298.8	159.545	341.882	712.808	257.412	408.21	189.212	399.348	121.428	225.438	221.976	56.2712	545.613	677.128	457.073	559.633	716.888	39.4802	230.758	225.696	562.841	1043.74	375.167	211.942	236.259	467.485	178.208	430.524	246.751	332.343	1512.67	366.739	762.262
326.1_29.523,>Taurine, 3TMS derivative_	326.1_29.523	0.35117	0.129532	46.9692	82.6274	7.59063	0.0928692	26.5773	0.0852244	0.298288	0.434975	0.234187	0.139993	1.24344	0.174243	57.5565	0.17606	0.0643554	0.191166	0.814361	0.0481639	0.096745	0.138079	0.0392524	0.142185	0.293523	41.0993	0.190557	0.212112	0.726094	1.72206	0.142855	66.8174	0.19135	3.50993	0.0239302	0.408572	2371.07	0.204429	0.239864	0.054507	0.0385268	0.0353398	3.52882	0.102322	0.0883001	269.443	0.0486581	1.31295
299.2_29.7291,>8-_4-Hydroxyphenyl_-1-methyl-3H,6H,7H-imidazo[1,2-g]purine-2,4-dione_	299.2_29.729	1.24684	4.32016	1.94192	15.6938	6.39121	2.65035	4.46506	1.74776	1.50215	4.34484	7.78125	1.13739	2.26745	3.89988	0.782957	4.49649	6.71978	1.38595	4.41399	1.60867	0.728519	2.26041	1.77456	3.03981	0.746388	11.0394	1.81895	1.46185	2.17463	1.36047	1.03643	6.04896	1.90272	6.1177	1.48745	1.3539	4.41422	7.048	3.40759	2.33615	0.579018	0.608487	1.48717	1.39779	2.06312	3.95793	4.0463	0.172135
103.1_29.9774,Unknown_	103.1_29.977	19.9828	35.1105	16.9488	19.3369	3.92899	22.7351	7.80346	18.2262	27.8338	21.8741	13.7671	18.3033	3.68272	5.62647	14.006	9.5258	11.0301	12.1578	29.177	11.2752	9.20396	3.81508	16.5557	0.97323	3.56002	10.2759	3.03653	17.6999	14.1488	19.3438	4.16613	17.3327	6.22832	2.36344	1.85144	13.8239	16.6391	7.68684	4.03009	2.34093	1.45062	4.19837	24.0829	5.46326	13.4491	8.42765	8.76613	14.2866
356.2_30.0343,Unknown_	356.2_30.034	1.61351	5.31016	0.288393	1.74924	1.80653	0.707235	0.499006	1.11578	0.354111	0.521807	3.69079	0.80324	0.41448	0.658956	0.147248	0.535131	0.45202	0.532534	2.11645	0.694523	0.430955	0.608571	1.59822	2.20386	1.30827	3.37522	2.46734	1.18955	0.928489	0.769048	0.752178	1.63667	0.768097	0.150358	0.250638	0.191125	1.28742	1.00937	0.477824	0.924707	0.185934	0.255732	0.174409	0.983022	0.68015	3.22218	0.283412	4.88931
244.2_30.1069,Unknown_	244.2_30.106	0.616281	0.642374	0.247479	1.6616	4.00192	0.825108	0.474315	2.62098	0.729086	0.472657	0.724418	0.258873	0.181117	0.415015	0.97963	0.280307	0.278107	0.286749	0.363296	0.0818785	0.0864841	0.186663	0.292342	0.208374	0.343841	0.730116	0.465256	2.42496	0.690112	0.491878	0.562676	0.633017	0.743841	0.321078	0.184515	0.235759	0.679676	0.506281	0.0999432	0.227591	0.0642113	0.191477	0.380075	0.233879	0.273253	0.755231	1.62876	0.493605
116.1_30.1212,>1,4-Dioxane-2,5-dione_	116.1_30.121	0.878537	2.1994	0.592753	42.1014	15.5382	0.839395	2.20524	1.15512	1.22586	1.16075	1.33018	2.28809	0.913713	2.52177	1.15719	1.23937	0.462746	1.22039	3.213	0.379531	0.608321	2.25785	0.525513	1.8386	0.901536	2.12359	0.591468	2.43929	0.602407	1.53224	1.52622	1.61549	1.80301	3.04319	0.322743	0.799978	13.5255	0.712306	1.02323	1.53289	0.202126	0.540378	0.548233	0.712599	0.243422	0.924022	1.58096	0.624416
204.1_30.1815,Unknown_	204.1_30.181	14.6892	35.9894	8.53704	14.4662	3.46058	21.0295	22.2564	25.8165	9.29598	13.6874	28.4803	19.2158	14.7866	15.213	7.03321	11.4393	12.845	6.82053	20.6823	6.70248	5.36788	17.0707	5.82927	25.7134	14.5	32.6925	10.4361	24.7455	6.5846	5.27989	9.10048	24.3512	18.5664	23.5029	4.90538	9.05726	17.0374	11.7131	9.39847	14.5553	5.49035	3.19472	12.4381	9.24735	2.41513	13.0997	10.8755	4.87877
103.1_30.2697,Unknown_	103.1_30.269	55.8895	101.739	45.1056	40.7694	7.58282	46.0739	14.644	37.7859	84.4341	55.3	38.2818	44.7157	12.4437	8.59177	27.799	39.4862	29.2917	12.6989	74.2869	27.0787	19.2405	7.8475	47.9529	3.16974	5.74467	52.2972	5.72165	36.082	42.3501	58.6721	23.2723	38.0022	13.8204	7.26418	3.92424	34.5101	34.756	23.4838	14.823	10.4128	4.93924	8.87993	57.457	9.58172	38.5525	13.9512	20.2657	38.0691
117.1_30.3592,?? Golm_Rhamnose _1MEOX_ _4TMS_ MP_	117.1_30.359	11.288	12.8977	5.08431	15.6277	7.93065	7.59742	3.09929	2.36006	16.7836	3.65265	29.3171	11.3523	4.68931	5.19878	46.4281	3.56754	4.50718	4.73648	3.73184	5.18436	7.92576	9.64253	9.49614	10.8232	14.4162	9.07847	3.34836	10.8865	9.04567	8.69522	15.3293	17.3633	14.8202	7.52261	9.60578	12.5708	6.28394	4.38723	4.87247	17.1439	7.9354	3.73317	10.1964	10.0531	7.05685	144.236	4.97081	11.4415
319.2_30.524,NF07_Ribitol TMS_	319.2_30.524	1000	1000	1000	1000	1000	1000	1000	1000	1000	1000	1000	1000	1000	1000	1000	1000	1000	1000	1000	1000	1000	1000	1000	1000	1000	1000	1000	1000	1000	1000	1000	1000	1000	1000	1000	1000	1000	1000	1000	1000	1000	1000	1000	1000	1000	1000	1000	1000
117.1_30.5817,? NF08_Fucose, O,O,O,O-TMS, MEOX1_	117.1_30.581	296.577	305.429	288.057	299.928	342.224	316.223	285.216	297.023	287.969	287.596	306.975	292.899	283.315	301.314	332.882	301.714	296.073	306.811	300.442	295.485	299.316	289.066	292.141	305.874	317.361	312.389	300.659	292.635	294.787	308.755	298.893	292.529	304.53	323.743	295.898	308.748	276.015	306.461	281.601	299.243	298.475	291.519	300	299.725	295.903	283.154	298.621	303.024
205.1_30.8794,>3-_3-Hydroxyphenyl_propanoic acid, 2TMS derivative_	205.1_30.879	1.94795	2.47829	6.24985	5.12322	43.5399	2.39853	4.3663	1.03449	6.26236	1.1329	78.9116	6.453	10.1878	12.9985	3.08775	5.68027	6.58188	2.40323	221.578	4.78652	1.16534	38.5241	16.1702	76.667	37.16	17.6938	51.1385	9.81735	4.17553	0.558243	0.94168	11.0143	102.445	0.809742	14.8289	6.66534	228.695	1.17547	0.759568	36.9835	16.6268	8.75849	1.95789	35.8054	3.34467	20.9658	85.9677	291.145
117.1_30.912,NF08_Fucose, O,O,O,O-TMS, MEOX2_	117.1_30.912	22.5459	47.3447	8.15435	35.978	28.89	14.6858	8.54807	17.0488	17.2827	13.3351	58.2001	26.7497	7.48501	19.2428	20.3397	19.6145	9.84485	7.54935	39.0638	9.84084	8.22772	27.9866	25.4877	21.3032	17.5695	39.8727	12.3738	44.3343	15.1515	15.5005	53.9411	50.5225	19.0569	30.5635	5.33833	19.0679	37.0964	14.1343	13.2115	19.0641	4.08831	7.49525	21.9868	16.7534	7.87422	29.0385	18.7009	16.0598
273.2_30.9825,Unknown_	273.2_30.982	3.44848	11.1054	0.457538	5.49115	3.73959	0.342902	1.71923	0.637217	0.53455	3.35365	8.9959	5.09529	0.316955	0.278789	0.492707	0.203859	1.44493	1.28525	8.15805	0.721494	0.357663	2.511	3.67097	2.14993	0.356421	1.39765	0.569196	11.3967	2.5128	0.584106	3.45185	8.4116	0.587527	7.22816	0.283069	0.194558	8.06314	0.245953	0.440702	5.37229	0.916826	0.608487	3.22501	0.127902	0.0954596	1.59594	0.753773	5.11331
174.1_31.0808,? NF07_L-Putrescine, N,N,N,N-TMS_	174.1_31.080	15.3316	13.6511	8.14936	26.4528	10.5604	12.0016	9.44603	11.424	10.4006	8.61022	83.4611	214.278	7.09608	7.88212	36.4627	8.62233	7.58322	5.34924	22.0355	6.56666	5.78418	25.739	58.8738	2.45391	6.26882	27.8278	4.51892	294.415	10.8574	11.5274	113.697	73.6088	34.1601	539.847	3.91448	8.76199	151.093	41.5214	108.625	22.7199	43.82	9.02257	363.167	7.8459	5.64763	33.5266	36.3911	86.2463
231.1_31.1744,Unknown_	231.1_31.174	5.42172	13.7013	11.8516	30.7581	7.44411	8.00997	3.97126	5.10953	12.1464	8.50127	25.8386	13.4628	4.78103	4.69823	5.80837	8.81229	4.66883	2.31448	28.4204	5.56196	1.66372	7.05482	12.3288	3.87086	3.92902	12.9251	11.9506	14.5727	11.4252	8.73572	5.35562	22.4627	4.18006	9.82341	4.30744	4.17156	39.0982	12.3887	6.20219	8.27168	5.50486	13.611	11.8686	3.08245	1.70276	41.7119	14.9167	8.78856
357.1_31.2789,NF09_alpha-glycerophosphate ester, 4TMS_	357.1_31.278	13.9856	28.5823	11.2034	77.445	6.09871	59.6238	10.995	13.0721	12.2591	8.80682	15.6593	36.6511	7.45483	18.1846	1.84628	28.2114	3.37406	3.2942	10.8767	7.04637	22.4932	37.3632	10.2759	7.82506	0.750581	10.0339	17.9717	12.2882	14.2824	11.8836	2.47082	62.6875	4.23666	47.6244	4.42394	8.13483	194.421	13.3741	6.50392	2.84297	5.66455	3.88159	31.6725	10.5501	2.74327	31.6613	5.59312	6.68447
186.1_31.382,Unknown_	186.1_31.382	3.86328	0.578929	0.34727	0.884009	3.67619	4.18269	12.956	0.485124	5.07766	8.00813	1.00232	4.81118	12.0153	0.174243	1.49364	0.620845	0.270446	0.10241	0.85769	0.327514	1.66079	0.536975	0.295857	0.151991	2.2182	0.830246	0.173233	0.524548	3.0126	0.259115	0.322154	8.49867	12.0066	65.8381	0.083126	0.23347	1.73173	0.383304	0.40358	0.0650259	0.36405	0.0963813	0.542607	0.124248	0.218364	2.3317	0.326948	1.15222
129.1_31.4959,>1,5-Anhydroglucitol, 4TMS derivative_	129.1_31.495	2083.62	4081.89	2659.22	4232.26	521.894	2286.27	8389.41	4071.62	4101.23	4896.07	4585.26	2784.61	8875.38	7416.84	67.0735	2123.02	3446.06	1345.59	5991.66	2663.8	1077.19	5140.66	3337.6	1282.85	1918.93	10229.3	2567.08	4901.61	1551.74	2315.26	1172.44	3760.37	8509.73	4926.13	446.742	1134.07	3555.84	6830.99	3883.88	623.303	321.068	1532.19	3599.67	1409.91	852.823	4437.24	4905.46	795.323
179.1_31.5977,>Phloretic acid, 2TMS derivative_	179.1_31.597	5.51349	16.0977	10.0309	18.5364	60.5551	10.5335	6.951	10.6203	28.2765	5.52443	509.909	9.56452	32.132	57.9152	46.6655	30.9195	40.7592	24.0511	176.176	22.7593	0.235999	101.299	38.233	235.924	1.67728	66.912	102.327	171.183	4.74702	3.85744	133.525	587.014	225.672	274.922	35.7058	7.61753	385.536	7.08953	8.11634	129.547	22.1205	27.9878	16.0538	126.017	10.2619	88.15	260.325	150.193
355.2_31.7455,NF08_Gentisic Acid _3TMS__	355.2_31.745	5.7888	38.2688	6.82265	10.0607	34.1464	9.07797	7.34344	4.05013	4.77937	5.35896	42.8781	13.8171	6.29846	4.40993	3.95096	4.24862	4.92166	7.79002	42.3379	2.8041	0.801811	15.7461	7.93776	19.2783	6.86844	6.56687	5.83797	44.7327	39.3831	6.61352	16.6849	57.7787	27.4224	85.0119	5.67241	4.06856	115.286	2.5873	3.22959	27.2688	3.95542	3.46459	8.65421	6.89577	1.46888	14.041	10.4248	124.238
216.1_31.9035,Unknown_	216.1_31.903	7.51284	13.1475	4.00158	22.8465	3.28561	1.98419	7.21869	6.99365	7.64948	5.24346	22.3008	4.74141	5.98731	24.2325	0.777173	22.8763	2.83624	0.442072	14.0197	11.5324	0.130459	14.5443	13.4214	0.125025	0.280944	10.3426	13.4157	30.4324	12.7681	6.74235	2.26382	25.0289	4.69482	30.3442	1.78406	2.37476	16.5393	2.12574	10.0115	0.219941	1.49138	4.84284	13.4395	9.24187	3.29336	25.8229	1.0295	5.49435
261.2_32.1321,Unknown_	261.2_32.132	17.822	19.9367	25.9684	37.2661	3.84534	6.7991	30.863	13.2767	40.6974	20.9001	6.54162	10.9236	36.5032	36.3851	0.0829599	14.3165	19.4009	6.59523	16.2672	14.2729	2.87743	20.3743	17.4427	6.48902	0.675103	72.6444	6.60267	27.8154	6.84602	10.1186	3.17343	32.0309	21.2911	11.2268	0.289682	6.86448	24.484	14.4218	17.9498	2.86305	0.984387	6.21209	8.22662	8.28077	3.86969	33.3492	22.6089	4.92522
317.2_32.2162,NF07_Azelaic Acid, O,O-TMS_	317.2_32.216	36.682	36.2115	29.9565	33.175	15.9811	21.2367	65.4789	13.809	28.9892	30.2934	101.456	64.7599	61.4486	26.0287	33.7149	9.18062	12.4183	21.7076	137.556	13.2826	17.3906	134.972	44.9656	21.4184	18.4081	23.9937	28.3261	67.1622	45.0614	87.0942	42.2954	61.9604	122.85	112.477	4.49857	20.6747	211.74	15.0559	13.439	78.0301	12.103	7.23309	36.9917	29.0704	12.8345	33.835	31.4382	41.3713
312.1_32.244,>4-Phenoxy-2-phenyl-1-naphthalenol_	312.1_32.244	14.6745	20.3392	14.8423	21.3018	4.44306	25.8623	21.6782	14.1223	37.3926	29.4038	22.4726	15.1119	24.5077	39.8985	1.81296	11.5737	10.5252	7.3104	19.6058	15.2708	5.41772	22.2128	16.8932	0.262306	0.272557	50.0484	8.9141	18.5254	9.06956	20.5486	1.06704	21.8261	46.3418	28.449	1.75006	4.92233	17.5473	31.5427	16.8028	5.20016	2.89788	8.5381	18.2861	8.12363	8.58301	17.4558	30.8509	9.18498
231.1_32.3105,Unknown_	231.1_32.310	1.63349	1.89342	0.97944	1.50024	3.84587	0.798318	3.75684	2.12406	0.92926	1.2525	3.65332	7.49033	1.99809	2.12893	57.7054	1.50346	0.772265	1.38937	2.80194	0.644432	0.722656	2.55702	6.52409	0.953618	0.96024	3.2584	2.52921	3.07276	1.88087	1.95043	0.94168	2.68267	4.7083	8.86174	1.04695	0.400561	1.63338	1.03173	0.902344	2.35623	0.501407	2.48728	0.933309	1.95325	0.622874	1.34384	6.40238	3.61454
174.2_32.4115,>Cadaverine, 4TMS derivative_	174.2_32.411	5.92544	7.78515	11.6944	104.253	20.2447	2.13778	0.998012	2.32991	7.08448	5.46381	8.08101	5.18342	1.35838	2.5091	2.25917	3.34283	0.415246	0.778319	18.5559	3.7038	2.1621	1.17623	5.59258	0.151991	1.08184	10.9517	0.970107	8.74533	6.84321	12.4009	0.596203	12.4921	2.33124	31.3152	2.37004	1.08838	31.7397	15.3944	1.87512	0.44275	2.15303	2.46415	5.99306	2.04279	2.67645	42.7268	18.2382	7.3106
144.2_32.5139,>Valine, N-methyl-N-methoxycarbonyl-, dodecyl ester_	144.2_32.513	4.29357	6.30808	3.44575	53.645	27.3044	2.14314	0.560082	0.140293	4.21099	1.16075	1.48943	3.05323	0.450471	0.658956	0.857643	0.46795	0.127179	0.112651	12.4832	0.180133	0.0732916	3.42129	4.89658	0.321141	0	1.15984	0.284598	0.424224	3.98831	9.13879	0.211368	2.80622	0.210216	3.45824	0.168771	0.143058	19.0573	4.20516	0.280793	0.512557	0.035735	0.330909	2.89995	0.102322	0.068015	11.863	9.80588	3.28452
273.1_32.5404,NF07_Citric Acid TMS_	273.1_32.540	16.6604	13.1925	30.7808	76.5986	21.089	14.284	77.6019	25.3562	26.4523	21.6865	44.942	39.8109	24.5808	107.958	52.3734	24.806	8.66117	38.9706	31.429	9.18292	34.0498	570.51	31.1752	28.4688	19.3977	79.3824	297.786	15.2893	37.8879	53.4342	16.1295	61.6439	42.2588	27.2211	11.6021	100.635	34.8802	53.6961	8.7455	5.71654	10.0382	11.8433	7.50273	20.7458	11.1127	158.324	30.2721	13.3162
218.2_32.5573,Unknown_	218.2_32.557	7.96597	12.7027	5.47199	58.1638	19.3051	11.4426	5.87631	6.90711	12.342	13.9438	3.31609	2.23438	5.61347	3.90938	3.13102	0.74594	2.10458	0.465967	18.6736	1.8466	1.75607	10.6705	3.20229	0.664346	1.16151	5.4863	1.71501	2.57401	6.53765	14.2181	3.3192	14.0499	4.41993	149.785	0.553859	1.59194	26.9101	14.4346	5.23988	1.34833	0.767744	0.482549	7.50523	0.76376	0.601395	15.2918	3.55033	4.34783
265.1_32.5892,NF07_6-Hydroxypurine, N,O-TMS_	265.1_32.589	45.409	60.8523	165.084	440.068	123.676	102.445	1.08638	0.875845	152.959	36.6682	62.9307	99.3617	2.21636	2.02122	26.213	1.4386	3.59394	0.443778	205.585	0.436364	0.647898	1.17879	86.5286	1.64738	2.61236	2.06518	0.885965	1.86601	184.059	121.21	0.862964	79.8555	0.619868	55.6514	0.25788	0.542474	511.607	89.5286	0.521608	0.448488	0.207151	0.672099	35.2357	0.933688	0.254161	431.137	53.0211	92.7082
142.2_32.636,NF09_Ornithine _4TMS__	142.2_32.636	100.387	130.012	56.7272	303.507	363.189	98.1878	28.7565	2.11881	131.307	151.181	65.6161	46.8215	43.2649	2.85759	20.4819	0.27799	15.3978	0.158736	254.197	25.9651	0.212546	17.0707	76.4302	0.122573	0.251591	45.6719	0.215304	4.29384	87.055	246.088	0.291542	191.987	8.98538	3243.91	10.2374	0.111013	453.622	151.868	66.1824	0.180734	1.94644	5.84392	85.0743	0.336201	0.887774	219.828	58.586	55.7708
216.2_32.6387,Unknown_	216.2_32.638	8.42564	10.4789	5.59773	24.7822	28.8289	8.01176	2.85109	0.693596	11.0688	11.9409	6.33866	4.23789	4.85417	0.351654	2.09845	0.201543	1.24727	0.116065	20.8501	2.22902	0.133391	2.26041	5.80993	0.154442	0.582853	5.39868	0.31182	0.278039	7.13191	20.0382	0.201164	14.8441	1.30981	246.779	0.951541	0.145347	36.4706	12.6506	5.58444	0.229503	0.0670031	0.631619	7.33582	0.148001	0.0823339	18.0195	6.29055	4.89929
193.1_32.7194,NF07_3,4-Dihydroxybenzoic acid, O,O,O-TMS_	193.1_32.719	10.3683	26.5177	13.0151	40.437	59.4198	11.03	20.6334	19.6659	17.8014	13.8815	25.5295	17.1375	12.035	14.12	3.88213	15.8339	14.565	19.0893	31.1157	6.86142	5.3928	46.3051	20.0339	48.6296	53.4212	10.0005	22.5723	24.37	9.95251	14.2469	9.64129	26.6797	47.9238	31.9339	2.34894	4.1212	70.5591	5.99711	8.88733	37.5639	4.73991	3.65671	17.1315	27.6562	10.1855	37.3461	15.5151	32.644
256.2_32.754,NF08_L-Arginine _5TMS__	256.2_32.754	4.45998	7.09387	17.6768	244.592	45.4425	8.99939	0.405442	0.0655573	11.2368	11.5363	1.23963	3.01238	0.955509	0	2.04852	0.178377	0.517908	0	9.47459	0.0789887	0	0.158535	8.40528	0	0.226432	0.859451	0.133637	0.157651	9.20702	11.4586	0.0874625	13.7993	0.463553	46.232	0.0875342	0.0789678	127.888	6.36125	3.13346	0.0707635	0.0340599	0.12144	27.1866	0	0.215977	18.3539	26.4102	7.14758
174.1_32.8232,?? NF07_Glycylglycine, N,N,O-TMS_	174.1_32.823	5.12521	7.90146	9.69311	32.2952	5.9326	13.1553	4.38839	2.4466	11.1438	11.8484	39.0436	3.14365	15.1093	2.95263	0.761357	4.52661	2.56579	5.29974	18.2026	4.2153	4.46932	3.88667	14.0324	0.804079	0.77574	27.3564	1.03445	160.105	6.93598	11.1273	49.9192	4.77822	13.9821	123.781	1.19588	1.04718	32.9528	16.8845	35.3371	12.6026	2.38308	2.35042	34.0786	1.75226	2.28745	15.2269	11.9554	7.34337
156.1_32.8503,Unknown_	156.1_32.850	4.27889	3.42269	4.78294	61.5343	9.91599	8.24929	2.29361	1.52355	3.04096	2.08313	3.26925	5.59743	2.74462	3.25043	2.6124	2.01543	1.25876	0.95071	4.07958	0.473932	1.60069	5.41066	1.75112	0.970779	2.94781	3.10404	3.99179	2.36763	3.98578	2.13977	6.11509	1.16249	1.61166	4.45436	0.0815517	0.616864	17.8516	3.15747	0.92614	0.51447	0.716933	0.765267	2.42798	0.389189	0.690889	11.3155	4.83593	1.14168
116.1_32.8741,Unknown_	116.1_32.874	0.85121	1.32704	0.93653	37.1492	12.2264	2.186	0.896651	0.837822	0.710478	2.64671	2.35124	1.45088	0.827798	3.40566	0.885101	0.905785	0.581497	1.28184	1.63761	0.851537	1.49222	0.636698	1.68785	0.730535	1.40472	4.26805	1.3042	4.95024	1.42661	1.04817	5.3804	3.02978	1.32867	2.2867	0.181051	0.789678	14.8712	1.26171	0.687228	0.502995	0.259637	0.677882	0.615747	0.49882	0.326949	3.52189	1.97108	0.447151
384.2_32.889,?? Golm_Acetic acid, 3,4-dihydroxyphenyl- _3TMS__	384.2_32.889	0.91035	1.76521	0.776866	2.16377	2.6278	1.93597	1.07208	0.272718	0.462375	0.939579	41.3699	1.2884	0.186922	0.389671	1.03294	0.382236	0.894847	0.105824	2.13534	0	0	0.419352	4.89893	15.6183	0.322876	3.38357	2.05405	3.47692	2.08467	0.714883	4.6807	21.2861	1.02143	3.38149	6.58396	0.425739	4.96912	0.132559	1.2945	1.32156	0.445012	8.20976	2.41173	0.539018	0.0704014	5.01504	0.443898	9.7373
219.1_32.9276,>.alpha.-D-Galactofuranose, 1,2,3,5,6-pentakis-O-_trimethylsilyl_-_	219.1_32.927	0.620768	3.5053	3.54754	6.96914	1.44917	1.93239	4.97317	6.4233	1.56249	1.15338	3.68142	1.68543	2.09446	10.537	2.40928	1.35057	0.709442	0.617876	1.42652	2.36773	0.356197	3.46732	1.88763	1.24289	1.18248	7.49307	7.30303	4.89578	2.04054	1.76549	9.54071	6.32311	7.4465	1.53491	0.611165	1.15476	0.999696	5.55631	4.11195	0.797524	0.643788	0.632261	5.59048	1.21325	1.83282	6.24635	1.82169	0.802536
221.1_33.0192,Unknown_	221.1_33.019	10.5163	17.8457	17.2382	27.8216	4.14685	53.6677	49.3717	36.3279	21.6876	41.108	22.1478	25.9506	38.7173	6.2284	0.766116	6.81076	12.7278	6.76591	15.1562	5.15642	6.43647	25.1406	12.8472	11.794	23.876	40.027	6.42944	19.242	7.47373	11.4747	10.6092	12.7392	19.1458	8.4044	1.78438	4.5973	23.063	12.8902	14.7097	5.60466	2.00898	3.69654	12.1386	4.34686	1.45695	22.7262	22.6047	4.48177
133.1_33.0341,Unknown_	133.1_33.034	5.16028	7.95499	5.58026	4.88396	4.51586	21.2242	5.19798	9.26324	5.20341	2.85478	13.5391	17.0631	3.15562	7.32455	22.5089	12.0972	3.81689	1.8724	8.86798	3.0218	5.63466	10.471	4.42028	4.6063	3.1994	12.8876	7.19909	22.9654	6.30349	2.5526	15.2885	18.8246	9.98526	14.7461	1.83161	1.65146	9.38481	3.17184	13.2096	7.74765	3.80913	1.63206	14.9417	2.57267	3.3912	18.4144	8.20272	11.4652
174.2_33.1867,NF07_Cadaverine,N,N,N,N-TMS_	174.2_33.186	624.545	418.259	12.0901	31.4585	57.1509	971.805	27.9859	82.8486	258.623	1070.24	310.073	285.418	50.2832	9.48833	17.516	103.602	36.6458	276.803	795.943	499.763	622.831	16.9479	119.136	4.72151	9.39694	452.797	3.6577	440.735	496.905	1556.65	416.448	103.432	57.0629	313.14	89.4109	28.2796	25.1265	118.094	286.488	36.1821	460.234	39.312	1715.38	56.4324	252.905	12.8433	191.465	335.881
144.2_33.2851,>Valine, N-methyl-N-methoxycarbonyl-, dodecyl ester_	144.2_33.285	1.46015	3.1134	0.549344	33.4998	19.2474	0.162521	0.185828	0.542814	0.353547	0.774109	2.37309	1.34531	1.27827	0.193251	1.36558	0.155211	0.422141	0.109238	1.56651	0.133896	0.0938133	0.618799	1.69195	0.125025	0	1.30586	0.42071	0.607673	1.25822	2.57992	0.663258	5.36182	0.684549	2.20525	0.0469158	0.072101	15.0253	0.49031	0.362651	0.050682	0.441662	0.305207	7.22205	0.423905	1.01664	4.47404	5.84067	0.626981
191.1_33.3278,>d-Glucose, 4-O-[6-deoxy-2,3,4-tris-O-_trimethylsilyl_-.alpha.-l-mannopyranosyl]-2,3,5,6-tetrakis-O-_trimethylsilyl_-_	191.1_33.327	6.94142	6.45678	6.85059	18.8779	3.93654	4.75419	7.35904	4.05275	2.20417	3.72555	33.7167	8.67637	4.01709	6.96655	7.65406	5.06637	1.14308	6.5389	8.57024	5.8548	1.20931	6.51018	3.09918	8.61934	10.441	18.0526	10.0649	118.387	1.18964	2.3618	59.5328	74.7196	5.78633	19.4542	1.78186	2.39765	16.1351	5.04843	2.16068	4.46192	1.68513	4.72011	11.0347	0.626722	1.55241	8.21017	4.2085	3.22211
158.2_33.4492,Unknown_	158.2_33.449	0.486989	1.04287	2.38149	8.94651	5.03139	2.67713	0.427534	0.390721	1.73278	0.730693	0.574539	0.357097	0.590953	0.171075	0.429883	4.66328	0.0835088	0.0921694	0.751034	0.199398	0	0.273601	0.391352	0.161796	0.222239	0.684223	0.148486	0.381229	0.86271	0.866155	0.537895	0.404754	0.738451	10.9715	0.193646	0.108724	5.46334	1.55398	0.0856656	0.068851	0.0368517	0.15421	0.694512	0.107804	0.0799474	3.50025	1.99327	1.18984
174.1_33.517,? NF07_L-Lysine, N,N,O-TMS_	174.1_33.517	10.591	48.5838	191.861	231.219	37.9628	237.17	24.0367	33.4722	78.2766	40.8361	138.954	49.2294	18.2383	24.7964	10.3094	383.353	27.6399	9.19133	49.5505	9.20219	4.95745	32.4026	72.5178	1.66699	0.251591	37.9368	11.1958	70.361	19.7771	21.1654	6.08739	249.563	53.2682	1310.88	11.1298	25.2834	149.579	207.556	20.5931	2.1382	6.85442	27.7443	47.2693	29.2422	23.1621	225.988	170.913	96.0632
103.1_33.5869,NF08_D-_-_-Fructose, O,O,O,O,O-TMS, MEOX1_	103.1_33.586	45.9209	76.995	13.3903	27.7993	49.4937	3.20935	29.4413	12.4939	10.7367	6.80724	68.9478	40.3281	21.3022	22.1954	10.2562	29.0129	7.72342	11.8113	39.9992	13.1661	3.05186	32.1955	23.4635	127.253	33.2059	13.6094	24.2378	33.5911	49.3985	21.7066	84.6462	74.0595	5.90761	122.367	119.673	128.435	46.3002	20.791	11.2355	22.6233	28.6003	216.028	12.3562	10.9667	7.10339	24.835	24.8498	118.496
219.1_33.6879,NF07_Umbelliferone, O-TMS_	219.1_33.687	232.774	234.869	251.943	987.41	153.206	33.0222	1500.49	355.975	705.98	281.286	11.266	300.284	1926.84	0.817358	39.8688	2.05944	256.828	1.2477	480.245	1.38327	1.1067	1.90498	287.642	12.9045	2.17207	608.387	5.88251	6.62994	308.914	180.932	3.3746	382.122	990.503	728.39	4.07255	4.53092	655.278	489.521	240.709	3.59746	9.27435	17.179	376.49	3.75485	11.9838	822.513	1006.93	123.533
189.1_33.732,Unknown_	189.1_33.732	69.0096	58.6232	31.4064	94.5438	128.43	21.4028	34.9174	17.3714	60.8637	20.8379	52.0363	112.135	21.1477	9.5707	63.4847	15.4122	23.4568	10.7958	95.1914	17.4344	2.18849	24.3122	70.7691	13.3899	37.1433	38.1621	6.47151	33.2729	70.1123	64.8406	31.9661	49.8872	20.6389	56.541	56.0304	46.4159	77.714	45.5205	5.34934	29.6566	15.6179	15.7847	34.3937	22.8945	12.0076	72.8322	114.854	128.159
307.2_33.7775,? NF05_D-Tagatose TMS meox1_	307.2_33.777	28.8053	47.2052	8.41779	13.7512	31.2167	9.52088	4.34161	3.57549	6.50538	3.0309	32.5426	24.9821	5.8329	5.61379	7.24416	12.4679	3.43076	4.77403	29.447	4.9339	0.209614	15.1606	12.7611	79.013	14.5839	4.59347	10.7553	10.8091	33.0998	12.6444	49.9236	42.8357	4.45227	66.0574	76.0458	80.9168	27.4826	10.4163	3.1839	13.6535	18.3052	135.737	3.97891	4.78903	3.34109	18.0357	13.0429	79.3356
144.2_33.827,>2-Methyltryptamine_	144.2_33.827	1.26886	1.61254	0.686057	38.4054	19.8975	0.301825	0.248203	0.713263	1.99329	1.03788	1.17093	0.878515	1.59987	0.285125	1.34479	0.681076	0.288833	0.150202	4.16735	0.565444	0.0952791	0.457707	1.46698	0.507452	0	1.83572	0.272224	0.676466	1.19554	0.513837	0.317781	0.848337	1.41492	2.01261	0.517019	0.738177	12.8781	2.26948	0.5692	0.327042	0.246795	0.357896	0.787656	0.210125	0.925958	5.03235	4.34252	1.54123
158.2_33.8704,>1,8-Naphthyridine, 2,7-dimethyl-_	158.2_33.870	2.65927	5.20376	3.76857	40.051	21.2208	1.58592	1.36187	0.289763	2.39589	1.7227	2.43242	2.44001	0.222913	0.237604	29.0131	0.919684	1.95748	0.16727	5.39945	0.578929	0.162707	0.846374	2.86484	0.338302	0.943467	2.9747	0.356366	1.39879	0.940014	2.63799	2.79734	1.06836	0.673769	1.65237	0.544413	0.279248	15.2117	2.17844	0.487342	0.483869	0.128981	1.80683	0.909555	0.752797	0.294731	3.76101	8.34528	3.3287
319.2_33.9022,? NF07_D-_+_-Mannose, O,O,O,O,O-TMS, o-methyloxime 1_	319.2_33.902	19.6423	14.3781	3.58795	6.68258	28.0731	7.2063	6.9302	2.51347	10.4452	7.98847	18.3759	27.9523	4.93312	4.37509	271.259	6.90805	2.83164	5.35948	12.7276	6.38556	1.8235	10.5247	13.5268	2.95891	14.8439	2.00678	2.33618	8.63927	27.914	14.6251	12.8045	13.3428	4.13964	4.17088	22.3291	18.4487	29.4164	6.07856	1.95508	10.2865	10.1191	14.1687	15.2668	13.5504	8.08423	9.4999	4.57727	61.7861
189.1_33.945,Unknown_	189.1_33.945	15.1411	7.80365	8.77255	18.3743	25.2131	7.70993	26.2563	11.1696	10.4621	16.7248	19.7123	26.0791	20.8157	4.95484	90.029	4.49649	7.14728	3.23617	21.5256	2.16545	4.04863	3.9506	15.3424	2.72848	16.5421	10.8725	1.81895	19.1904	14.598	15.7884	17.7636	6.74905	6.42237	18.0868	11.8842	11.0612	18.063	4.70985	5.02381	7.59177	2.41434	3.84818	4.49714	7.37997	2.39007	13.1051	25.4302	34.8975
368.2_33.9843,Unknown_	368.2_33.984	12.2237	42.9155	2.43638	6.01279	2.75208	3.17541	5.54624	5.80968	1.03809	4.21295	13.3393	11.5997	2.73649	2.61365	0.276118	0.630111	2.76269	2.45614	24.5086	1.30139	0.768096	3.97873	2.6012	25.5957	1.15732	2.41147	4.72432	10.0839	4.44089	2.6497	5.54804	15.1195	3.2826	16.4251	2.34422	0.601986	6.92986	2.68313	1.8104	10.3841	1.92801	4.2729	5.48983	3.96132	1.80419	5.67506	0.597555	2.28278
319.2_34.0203,NF07_D-_+_-Galactose, O,O,O,O,O-TMS o-methyloxime 1_	319.2_34.020	38.9313	33.7273	33.7824	36.7465	139.215	40.0534	4.90689	13.6162	27.619	14.6737	31.1156	746.49	4.18427	3.17756	1036.73	18.2802	19.5641	17.2203	22.0422	13.5023	18.77	3.58239	29.2635	7.49657	6.13463	4.09282	2.8633	15.4097	33.0461	27.7858	142.908	25.2736	4.47113	7.64321	47.3022	26.4817	59.5101	20.2337	8.80261	45.1595	28.1151	22.3932	22.4132	23.6071	16.3296	11.5384	36.9588	73.6714
204.1_34.0772,>D-Glucose, 5TMS derivative_	204.1_34.077	49.4877	25.2132	10.465	115.807	258.259	37.1673	17.0208	6.17681	18.7391	10.668	36.3333	64.6686	8.84688	7.49245	249.739	6.92427	10.9841	11.7106	33.5655	12.6729	11.7824	11.4964	47.1462	20.8301	29.1888	17.577	8.4241	13.5551	70.654	43.3585	23.1586	19.9271	11.419	14.6646	162.771	47.2616	42.3709	15.1677	4.06436	49.8213	54.8225	27.0118	19.5782	26.2986	15.4346	24.8945	29.0378	193.45
319.3_34.1674,MU18_D-_+_-Glucose O,O,O,O,O-TMS meox 1_	319.3_34.167	456.858	160.972	74.3411	157.569	2459.26	2.73607	8.53638	15.5751	146.567	21.4858	220.104	773.448	2.47527	18.606	4025.43	45.9796	73.8509	61.9993	207.613	87.7478	11.067	56.8682	331.404	89.4293	238.165	32.146	29.5808	60.6899	756.764	421.917	212.378	124.738	10.3087	69.7146	1784.17	440.604	204.727	58.9569	4.7868	502.207	450.489	218.988	126.685	173.918	97.9809	137.846	293.389	2274.59
205.2_34.2068,Unknown_	205.2_34.206	514.61	487.108	127.939	644.772	1679.56	15.8324	65.5608	44.575	450.427	75.7815	447.922	1303.45	24.5054	85.4963	3510.28	73.035	142.473	54.3236	881.199	109.818	10.3986	194.727	816.822	89.194	324.402	248.127	56.9889	228.092	588.175	521.769	162.287	318.921	60.65	196.171	1710.06	330.946	669.486	244.265	23.2211	324.897	411.815	158.774	196.43	182.685	67.2739	466.939	1015.81	1525.02
321.2_34.2515,Unknown_	321.2_34.251	2.27302	1.50085	1.66699	2.57274	506.625	0.112515	0.417138	2.40988	1.46889	0.280973	1.13659	3.65451	0.148609	0.167907	916.006	3.16214	0.511013	0.22701	2.46419	0.217701	0.168571	0.882172	2.27371	0.171602	0.696069	1.13481	4.75155	1.287	2.23675	1.684	1.96353	1.58137	0.140144	2.70175	282.024	1.43058	2.78378	0.309837	0.655818	0.98017	61.3821	30.851	2.39047	0.264941	0.210011	0.932678	3.02021	351.504
342.2_34.3587,Unknown_	342.2_34.358	2.78122	7.26702	3.59793	5.57531	1.19001	1.12157	5.86072	5.18427	4.09709	10.4435	4.76492	3.25886	2.00274	1.53334	6.66989	6.62311	3.37636	1.46959	8.31693	2.49392	0.338607	1.75156	4.04592	14.3239	1.74017	6.24145	2.12582	22.8823	2.36522	1.50199	11.8206	21.9979	2.0779	31.9731	1.66567	1.35733	5.22406	3.38106	1.76566	4.33665	0.924084	2.7263	4.47276	5.94381	8.27515	13.2901	1.78328	1.97926
205.2_34.4055,>Butanal, 2,3,4-tris[_trimethylsilyl_oxy]-, O-methyloxime, [R-_R*,R*_]-_	205.2_34.405	1585.8	1162.72	348.199	1566.43	2377.33	21.5564	112.884	106.548	1063.93	136.451	1367.98	3427.22	39.559	178.463	3896.83	223.437	411.964	168.05	2413.3	341.484	20.1655	449.161	1867.67	296.401	1064.37	599.454	171.806	566.036	1851.01	1652.69	531.249	817.047	124.936	491.563	1628.85	1121.6	1612.44	611.093	36.2898	885.896	361.249	530.801	579.985	594.231	172.108	1182.06	2593.69	3325.62
272.2_34.4089,Unknown_	272.2_34.408	90.502	64.1819	20.429	92.3369	214.517	2.00205	7.34474	6.83893	60.2108	8.1777	76.0858	211.611	2.29879	7.24851	8.9049	11.0941	22.7175	6.59011	135.161	18.466	0.471998	21.2591	103.767	14.3337	53.9789	34.5032	10.0005	31.1002	111.368	90.247	30.8174	45.6584	3.7219	27.3903	91.6109	61.0467	94.4343	35.8245	1.62574	46.4687	19.7307	28.3721	32.1057	31.2228	8.59733	66.9159	146.286	235.486
319.2_34.5133,? MU18_D-_+_-Galactose O,O,O,O,O-TMS meox 2_	319.2_34.513	88.8713	38.9383	13.7137	50.1034	740.592	14.3804	1.71793	3.77348	34.2766	4.99034	107.008	144.825	0.786002	4.75208	379.036	18.5721	14.8891	11.7823	44.0488	18.7637	5.86919	11.9796	66.3072	16.768	43.3911	5.98278	6.62494	13.1768	137.807	82.1676	38.5826	29.2141	1.13463	16.187	332.447	83.3454	38.9201	12.9493	2.63374	95.1147	81.3513	46.0323	26.8884	36.8871	21.377	35.1323	66.5787	443.081
319.2_34.5784,MU18_D-_+_-Glucose O,O,O,O,O-TMS meox 2_	319.2_34.578	88.9611	39.7637	14.047	51.2837	741.76	14.3804	1.71793	3.99637	34.5867	4.99034	107.598	144.86	0.786002	4.75208	52.72	17.6223	14.8891	11.7823	44.1966	18.7049	5.86919	5.25979	66.5152	16.768	43.3911	5.98278	6.62494	13.1768	138.6	82.4457	38.4602	30.4778	1.13463	18.5473	333.305	83.4815	39.3752	12.9493	2.63374	95.3146	81.5701	46.2932	27.2829	36.7939	21.6061	35.5067	66.7375	443.697
273.2_34.6408,Unknown_	273.2_34.640	21.5335	29.5029	19.4516	46.8469	28.9579	14.8126	1.43204	12.4742	25.4932	10.4378	32.2054	28.1777	2.15019	3.8872	652.669	9.50726	12.3256	5.97906	32.3645	7.40664	2.77482	6.6815	24.8942	1.1767	3.91224	22.2289	0.700358	15.4211	17.1148	17.9667	44.2837	25.0054	1.62244	12.439	7.71844	11.2615	58.9004	22.2939	5.70533	13.1094	3.70583	10.2897	18.1686	10.4167	3.76588	13.8138	42.6654	25.4349
205.1_34.7222,Unknown_	205.1_34.722	41.9336	41.9089	8.14287	36.8585	31.1243	3.13791	8.67283	12.1294	34.6595	10.8596	64.3109	74.7784	5.83871	5.316	2845.3	11.6038	11.5411	8.57346	55.1577	14.1823	1.15508	44.7223	44.1982	6.46941	42.9089	44.996	7.14464	34.8294	47.943	37.595	22.7971	45.5161	5.78633	12.616	18.4061	26.0113	101.186	32.7278	3.48944	14.9942	8.10737	21.2289	41.0575	28.1568	10.1653	27.7034	37.5393	76.3765
174.2_34.7765,NF07_L-Lysine, N,N,N,O-TMS_	174.2_34.776	17.0022	118.034	1006.64	3836.62	425.125	363.619	38.9692	8.06617	383.77	78.1858	119.754	145.042	67.3512	12.7641	15.8281	54.9401	41.8264	1.72903	131.212	10.597	3.41392	15.2475	341.378	2.65493	0.67091	76.0447	2.84103	22.1027	54.9017	56.3664	2.67927	230.843	87.024	5310.95	8.81608	6.45132	2490.53	526.754	27.8765	1.14656	3.01793	37.9511	92.0182	3.58858	5.78843	433.439	1510.64	71.9549
204.2_34.8131,>2-t-Butyl-thiazolidine-3,4-dicarboxylic acid, dimethyl ester_	204.2_34.813	3.16379	13.1085	12.6684	88.6763	23.9758	1.41447	1.65686	1.27443	4.65645	1.86687	2.34811	10.6643	1.06464	3.17122	416.11	1.63551	1.18904	0.861954	2.19422	1.34281	0.56288	0.659712	4.32069	6.14336	30.4845	7.56817	0.878541	13.3	3.54867	0.672429	7.9795	11.5473	2.66813	58.173	4.52628	6.88851	42.7555	6.96335	2.5595	0.402587	0.403135	1.43801	10.6283	1.66821	0.67657	8.61159	21.7519	18.1072
401.3_34.8999,Unknown_	401.3_34.899	0.158251	0.12755	0.113761	2.58595	0.617839	0.569717	0.261198	0.112758	0.198483	0.157279	0.593274	0.125305	0.111457	0.396007	0.0433471	0.393819	0.183873	0.252612	0.218867	0.23504	0.212546	0.86683	0.141191	0.284369	0.767354	1.31004	0.376164	0.596207	0.243718	0.121994	0.316323	0.775387	1.16158	0.745526	0.110205	0.112157	1.03835	0.549402	0.167524	0.132921	0.0926876	0.356611	0.128775	0.0913589	0.556052	0.413322	0.0930479	0.122546
144.2_34.9203,>Benzenemethanol, .alpha.-_1-aminobutyl_-, N-trimethylsilyl-, trimethylsilyl ether_	144.2_34.920	0.39889	2.77305	3.99959	90.4506	17.2262	0.371477	0.256	0.296319	1.24841	0.802779	2.0827	0.452109	1.00892	0.367494	1.72473	0.609262	0.14863	0.0921694	4.71174	0.269718	0.0732916	0.350312	2.49575	0.232889	0.851217	0.600781	0.178183	1.24688	0.63614	2.66873	0.851302	1.63667	0.644123	3.91871	0.154917	0.343338	20.5826	1.09721	0.330288	0.172127	0.180908	0.851368	0.563861	0.127902	0.0775609	8.11711	15.8583	0.937051
333.2_34.9548,? NF10_Galacturonic Acid, MEOX _5-TMS_ major_	333.2_34.954	2.94436	2.80543	9.09088	24.2056	5.00796	1.68236	6.71189	10.8668	1.28732	2.06101	8.9678	1.02356	1.69739	4.65387	51.3184	20.8585	2.62402	6.97244	2.34198	1.00951	0.247726	5.61778	1.68375	1.82389	2.00015	20.1971	2.09612	6.47515	4.40069	1.49271	5.34105	26.0267	2.64926	11.5807	6.09906	31.4658	3.43802	0.686753	2.06454	5.25084	2.85601	27.4018	11.6317	2.16703	2.03448	13.3853	4.56361	5.71066
143.1_35.0227,Unknown_	143.1_35.022	6.38632	22.9391	3.45473	13.6392	2.81627	0.675088	3.0746	2.42824	3.75651	2.79744	17.0238	8.41887	2.78061	6.56421	6.83976	3.06716	2.11913	1.37913	15.0351	1.53643	0.567277	6.18799	4.87139	10.5315	1.68566	11.5859	3.19492	8.85138	5.39918	3.96723	7.25064	20.5872	1.84343	32.9003	4.00076	10.0301	14.6735	4.76255	1.90844	0.541245	0.396993	19.4806	2.74679	1.18767	1.17654	6.82089	7.6948	6.08542
159.1_35.039,NF08_D-Glucosamine, N,O,O,O,O-TMS, MEOX1_	159.1_35.039	2.5675	4.4259	7.76167	27.6415	10.7081	0.525068	2.07659	2.19486	3.66291	2.69095	14.6195	4.34851	0.653647	2.86075	92.1499	15.6972	1.95058	0.471088	7.17704	1.30235	0.212546	0.963997	4.45016	0.355462	0.318682	10.6639	0.376164	0.283772	5.12341	4.08191	0.830894	7.76446	0.800438	6.55625	3.87229	2.72496	11.8016	4.7881	0.400725	0.247672	0.198217	9.08875	3.81075	0.506128	0.200465	21.7784	2.19047	4.76135
158.2_35.1136,>l-Norvaline, n-propoxycarbonyl-, undecyl ester_	158.2_35.113	0.506158	0.773228	1.72437	68.8185	26.1806	0.364333	0.280691	0.145537	0.563871	0.329303	0.505844	0.187729	0.399387	0.4562	2.91063	0.231658	0.175445	0.109238	0.776587	0.238893	0.0850183	0.667383	0.386079	0.227986	0.452864	3.36688	0.405861	0.527414	0.315118	0.530916	0.131194	4.31228	0.145534	0.458906	0.109575	0.457784	15.428	0.520654	0.0932803	0.0975389	0.0485772	0.630976	0.860795	0.444004	0.107392	6.7538	10.0893	0.951586
218.1_35.1542,NF07_L-Tyrosine, N,O-bis_trimethylsilyl_-, trimethylsilyl ester_	218.1_35.154	17.8383	60.6362	435.811	3858.26	580.557	113.333	4.15838	1.03449	133.93	44.0824	7.45963	5.64471	15.5308	1.25772	98.3634	15.1528	2.13599	2.9955	111.89	4.23457	0.543824	2.54679	90.3788	0.99039	0.389967	9.72097	0.687984	2.63994	98.8027	195.492	2.15158	2051.88	1.78953	77.577	1.15715	1.10555	2195.24	155.046	6.6229	0.855856	0.470138	13.5493	78.8937	1.91306	0.884194	224.106	971.395	79.1464
398.2_35.2695,? Golm_Hydrocaffeic acid _3TMS__	398.2_35.269	9.90985	39.1927	2.54115	10.8814	68.5981	2.67356	1.94794	0.957136	2.15681	2.67538	9.41744	4.98238	1.31078	0.171075	1.88172	0.463317	1.44876	1.23405	23.792	0.834198	0.214012	0.900072	2.48462	0.362816	0.218046	2.14028	0.541973	118.493	5.63868	3.04545	97.8094	150.051	1.28825	137.46	1.16219	0.84919	28.3624	1.63862	5.31031	7.34793	1.10499	2.15894	12.9457	1.39596	0.266094	5.36128	1.48279	11.0631
205.1_35.2804,Unknown_	205.1_35.280	22.6735	38.931	7.73523	29.8734	39.7822	10.9711	4.38449	5.16722	14.0162	11.1603	7.52208	30.6948	2.35568	9.68158	74.0691	11.9814	4.4773	1.93556	26.4206	6.03493	1.55085	13.5113	16.1116	14.6499	3.86193	63.0194	11.0399	9.12942	20.5285	18.4698	6.83811	31.9321	4.13425	27.3856	12.5886	14.5083	28.5718	11.5502	13.3486	8.92481	4.42444	9.20441	10.8328	12.5308	1.00949	25.1152	28.9575	30.2145
220.1_35.334,? NF05_p-Coumaric Acid, O,O-TMS_	220.1_35.334	2.8012	10.4095	0.740442	4.48612	0.792019	3.254	0.995413	1.68613	0.623642	1.42289	16.8115	0.870253	1.43849	1.15317	11.3818	1.48261	2.63704	0.428417	3.92515	0.678147	0.754904	3.52358	0.826643	7.43038	1.6647	7.87273	1.5987	10.3104	1.2318	0.673893	5.47807	9.40936	3.49821	28.4898	0.336597	1.71326	7.97946	0.455173	1.41158	4.73446	0.131773	2.68454	1.28775	1.64811	0.325756	2.82076	0.662433	1.43921
204.2_35.355,Unknown_	204.2_35.355	5.06688	14.201	0.812291	88.4051	16.1791	0.351832	1.04869	1.4121	2.63215	0.581605	3.87814	4.70148	0.752333	1.131	13.5102	0.699608	1.0113	0.450606	5.74941	0.68489	0.162707	2.91245	1.25549	0.865366	1.91629	2.70351	0.428134	2.45649	4.17975	3.37874	2.723	7.33382	0.69533	2.45585	1.80673	1.92613	15.4417	1.41024	1.71426	2.18602	0.363492	0.546161	1.32464	1.06342	0.49639	3.9536	3.66899	5.59666
333.2_35.5035,?? NF10_Galacturonic Acid, MEOX _5-TMS_ minor_	333.2_35.503	5.93359	16.7467	3.10896	9.1802	3.54741	1.05014	1.82189	0.742108	1.64425	0.993644	5.57053	3.11841	1.20977	6.07316	91.41	2.9467	1.1132	0.486449	2.8686	0.256232	0.0938133	0.738979	2.24441	1.35321	0.570274	2.91212	2.34113	8.11759	7.11139	1.64984	4.30024	14.517	0.878595	6.17565	5.47971	4.55953	8.45803	0.77619	0.352181	6.19467	3.18767	3.01738	7.63838	4.47841	1.48798	5.56145	5.02117	24.646
156.1_35.5442,>Ethane, iodo-_	156.1_35.544	0.375642	0.474511	0.781855	68.2287	13.9574	0.86797	0.580874	1.29017	1.12041	0.897802	3.63458	0.90789	0.849857	1.53968	0.967768	0.437834	0.805209	0.640065	1.22876	0.431548	0.480793	0.787563	0.675492	0.169151	0.549308	2.49491	1.00228	4.77252	0.676057	0.863227	1.17491	1.92847	1.28825	2.93669	0.0777732	0.584819	17.6701	0.827298	1.00419	0.83673	0.229486	0.678524	0.790781	0.913589	0.113358	3.2027	1.84559	0.463681
204.1_35.6107,>D-Glucose, 5TMS derivative_	204.1_35.610	11.8619	24.1346	10.9051	131.034	49.5434	18.5238	13.4784	10.4826	13.6395	9.00423	36.5425	67.6222	9.0129	12.1717	42.4762	8.43005	7.47366	6.57816	22.8032	5.96461	7.00815	10.2767	14.7847	20.5114	33.3987	19.8133	11.7972	33.1898	14.6065	33.1115	22.7767	28.9823	9.6861	33.3983	16.1513	9.2873	46.5654	10.2694	9.63262	18.0418	14.4392	9.40745	21.7893	10.7968	4.6107	31.6905	28.5239	17.8011
218.2_35.6934,Unknown_	218.2_35.693	0.464556	2.95545	0.706514	50.9568	18.145	1.23945	2.13507	0.831266	2.15737	1.26888	2.06084	5.89624	2.1409	0.81419	34.056	0.755207	1.18598	0.82099	2.8486	2.11921	0.233067	1.42938	2.98845	0.531967	2.45721	5.36531	0.650863	1.89181	0.482657	3.52708	0.772586	1.90258	1.59279	5.68072	1.98086	0.455495	16.9356	1.15311	0.835715	0.583321	1.36128	1.04863	0.930809	0.359954	0.959369	5.23036	5.63409	1.75669
174.2_35.7355,Unknown_	174.2_35.735	2.25752	0.764636	2.81857	26.8625	5.37922	1.47698	0.526295	1.25214	0.941665	2.83512	3.36917	1.70333	0.77207	1.38444	0.632048	3.46793	0.449722	0.170684	2.56085	0.504757	0.153912	0.710852	2.54262	0.267209	0.264171	3.53376	0.665711	1.76856	0.718223	4.40495	0.173467	2.79681	0.485114	11.0341	0.321169	0.472662	6.53742	2.43398	1.51152	0.384418	0.263546	0.679809	2.46174	0.257632	0.505936	9.35924	4.17264	0.734138
443.2_35.762,? NF07_Cholesterol TBDMS _1ul_1_1.p__	443.2_35.762	3.47336	7.03968	0.450552	1.28254	0.601029	0.103585	1.05389	1.62844	0.201302	0.212982	0.271657	1.69277	0.168346	0.161571	0.227719	0	0.787588	0	0.997676	0.0732091	0.142186	0	0.247231	5.13826	0	0	0.450407	0.255108	0.700232	0.215685	0.744889	2.38499	0.307239	0.841067	0.450581	0.115591	1.5086	0.253939	0.395965	0.788917	0.281971	0.735068	0.205666	0.266768	0	0.899137	0.105853	0.367924
327.2_35.7816,? NF07_1-Octadecane, O-TMS_	327.2_35.781	0.659107	2.56355	0.529885	0.513991	1.93796	2.36459	0.522397	0.917802	0.393582	1.75792	3.12561	1.18007	0.909069	0.902896	0.87712	0.308106	0.906339	1.02069	4.22179	0.257195	0.460272	3.32669	1.57244	5.82222	2.11756	2.97053	1.02208	26.8293	0.566988	0.543116	9.06258	28.6623	2.20996	50.6253	0.451526	0.458929	4.72788	1.29684	5.5359	6.98168	0.811854	0.158708	14.0965	1.00129	1.09659	3.03066	1.80803	2.75615
187.1_35.8779,Unknown_	187.1_35.877	9.22178	5.56724	1.64254	10.4933	28.5396	0.33933	0.302782	0.298941	3.95781	0.248206	4.44955	11.3918	0.111457	0.424519	28.4583	0.338221	0.648917	0.160443	9.42793	1.72041	0.0996766	2.05073	7.3648	0.13483	0.826058	2.84119	0.5197	2.36763	9.32621	8.81916	2.31776	4.50878	0.291068	3.53812	4.32224	1.86547	10.7681	2.97859	0.0885211	1.42005	0.587394	1.83124	3.29065	0.411115	0.461786	5.09186	17.9949	15.1578
295.1_35.9112,Unknown_	295.1_35.911	5.11623	6.71386	7.9852	13.4111	2.25932	22.1154	19.1429	15.5187	9.33264	17.8356	7.9124	11.9862	15.8942	3.29161	1.50529	7.34821	5.40816	1.90995	8.5569	5.05624	3.27614	9.86755	4.83097	4.56217	11.3468	15.1864	1.45021	5.96494	3.27178	4.78069	2.65449	5.94542	10.2224	2.09092	0.920684	1.5702	10.708	6.99051	6.04323	0.79848	1.33001	1.06598	5.25479	4.44004	1.38058	9.81909	10.1661	1.84902
188.2_35.9478,Unknown_	188.2_35.947	3.10221	2.16107	0.821272	12.6022	9.58894	0.357189	0.379452	0.582148	1.74631	0.517711	2.12642	4.40772	0.666418	0.215428	10.7606	0.442468	0.376939	0.148495	2.44753	0.141602	0.238931	0.186663	3.49229	0.137282	0.255785	5.66153	0.183133	0.665	3.61726	4.73189	0.313407	2.24615	0.415042	0.368065	1.3996	0.474951	4.25177	1.04291	0.354084	0.176909	0.22446	0.850725	0.785155	0.420251	0.0954596	4.50109	5.99775	6.51576
169.1_36.0733,Unknown_	169.1_36.073	24.7557	113.111	1.31074	23.0913	22.0791	0.926907	0.645849	1.34392	1.0364	0.630755	0.699438	1.99341	0.384293	0.373831	0.235261	0.447101	0.246696	1.14358	9.91343	0.225407	0.130459	0.404009	1.96262	0.531967	0.251591	0.63833	0.663237	0.685065	21.7935	2.11	1.22448	4.47936	0.88668	0.709503	0.145471	0.437184	32.5173	0.742651	0.768135	0.455181	0.267454	0.38167	0.916431	1.08169	0.137223	5.92175	0.233047	1.24142
291.2_36.1295,NF07_D-Pantothenic acid, O,O,O-TMS_	291.2_36.129	10.1158	12.3293	10.716	25.6265	7.31162	16.0717	1.0227	7.52073	12.0291	16.7756	25.8386	12.6834	7.40142	1.39394	10.2261	21.9798	3.18023	6.47404	19.1069	4.15847	7.4992	1.81293	20.57	1.30908	0.876376	38.4667	1.5492	13.3889	17.3399	18.5074	7.59321	23.8087	8.79942	50.0834	2.5407	10.6229	37.3239	15.7905	18.0964	8.94202	9.58088	2.51234	32.5108	8.58043	7.88496	20.4183	9.04016	22.4622
297.2_36.2503,Golm_NA_	297.2_36.250	32.4594	79.4382	2.48976	12.1494	29.3502	4.85599	4.8965	11.0215	3.496	4.23999	19.7466	8.62955	2.44508	2.98431	11.7408	3.55827	5.10093	6.19583	62.8591	2.44672	2.41716	12.78	5.18014	42.9055	5.6021	1.63546	6.4913	232.469	10.4099	6.95852	141.1	179.312	7.68905	187.708	15.241	8.95083	21.4448	4.28981	21.2746	357.616	7.38821	15.7705	42.5078	5.42124	3.01533	9.68168	8.15407	86.0859
174.1_36.2903,Unknown_	174.1_36.290	0.790439	1.05212	0.822769	4.30737	6.20049	4.87028	1.93885	0.785376	4.17603	2.35919	9.06459	1.53442	5.40333	1.6062	3.1795	2.11272	0.952307	0.570085	10.48	2.90428	0.309291	4.46456	1.82377	0.490292	0.905729	13.3048	0.747379	9.36447	3.46152	3.91648	0.342562	12.3697	5.82676	25.1036	0.816776	0.286115	19.1542	7.22688	3.73692	0.274448	0.14964	0.483191	9.82319	0.601142	1.58105	11.3133	1.5212	2.1836
297.2_36.316,>Methyl 2,6-dihydroxybenzoate, 2TMS derivative_	297.2_36.316	32.4594	79.1659	4.3758	11.9637	29.3252	4.85599	4.49495	10.6072	3.496	4.19084	19.3563	8.62955	2.44508	2.98431	11.6899	3.55827	5.10093	6.19583	63.2646	2.44672	2.41716	12.78	5.08933	42.9055	5.6021	1.63546	6.4913	232.151	10.2238	6.95852	140.634	179.312	7.68905	187.461	15.1966	8.79289	21.0391	4.28981	21.2746	357.34	7.38821	15.7705	42.5078	5.42124	3.01533	9.32678	8.05504	86.046
205.2_36.3574,Unknown_	205.2_36.357	13.5578	13.8798	4.91017	18.0078	22.388	1.64843	3.96606	4.23893	14.8422	2.659	9.23009	39.9917	1.49422	1.20386	36.0056	2.69882	6.37195	2.09259	14.153	2.38122	0.690407	3.55937	13.6276	0.465778	1.74856	6.54601	0.695409	4.88145	11.6954	11.2073	1.35858	6.45725	3.87282	5.57422	4.05145	1.35619	29.8827	9.27116	0.484486	2.52549	2.59637	1.22597	5.51359	4.00335	0.483264	8.31296	19.4812	15.7871
382.2_36.3907,Unknown_	382.2_36.390	0.147239	0.416353	0.196586	2.77374	1.91453	0.100013	0.289787	0.829955	0.407679	0.172843	3.04131	0.347	0.567733	0.516393	0.0669976	4.61	0.0758475	0.0972899	2.13423	0.0712825	0	0	0.268322	0.147088	0	0.500651	0.136112	0.171983	0.0941701	0.117114	0	0.409461	0.15901	1.01179	0.0340061	0.444051	12.8659	0.359347	0.178946	0.282098	0.31994	0.0469056	0.0818912	0.148001	0	3.13129	0.222803	1.40415
204.1_36.4938,Unknown_	204.1_36.493	1.91614	0.815524	3.19328	55.7447	11.5396	1.28052	1.77381	1.6586	0.435309	0.868312	2.27005	0.662788	1.14243	0.845871	4.47281	2.08029	0.881057	0.339661	2.47419	0.278387	0.600991	0.738979	0.997127	0.426554	0.88057	3.1833	1.3339	1.69116	0.688144	0.571418	1.08162	1.45076	0.539015	1.1919	0.532447	1.0014	17.7582	1.01416	0.532078	0.728673	0.368517	0.792897	0.775778	0.380053	0.90448	8.45361	3.49911	0.863239
353.2_36.6565,NF07_Xanthine, N,O,O-TMS_	353.2_36.656	0.144791	0.213464	187.782	210.647	17.7059	38.764	0.430133	0.100958	14.8941	1.61129	0.193595	0.995099	0.109135	0.174243	49.4316	0.201543	0.0781459	0.104117	54.5233	0.0616497	0.1759	0.140636	24.2041	0.20102	0.251591	0.342111	0.141062	0.23791	49.0536	26.9972	0.0962088	68.4917	0.161705	6.43878	0.019522	0.072101	264.439	23.5796	0.0894729	0.0621571	0.0301514	1.07112	67.5602	0.0931861	0.0847204	206.364	40.3546	21.8326
218.2_36.9814,Unknown_	218.2_36.981	0.440084	1.18429	2.13102	53.5156	11.0618	1.71272	1.26571	1.09743	1.30705	0.649596	2.17638	0.433749	1.72293	1.03912	1.47153	0.586096	0.822064	0.3243	2.63862	0.850574	0.552619	1.10975	1.32462	0.247598	0.939274	1.69804	0.636014	2.40776	0.370496	1.40976	0.64868	1.86728	1.21278	3.39089	0.23269	0.333038	15.1985	0.475936	0.701506	0.912275	0.0904542	0.343117	1.53968	0.926379	0.609748	3.25355	2.60449	1.33775
355.2_37.075,? NF05_2,5-Dihydroxybenzoic Acid TMS_	355.2_37.075	8.9942	18.6216	2.42141	4.2246	52.5365	1.92525	3.0967	4.53394	3.31669	3.66002	32.5332	3.72841	0.943899	5.91793	0.467739	2.23087	1.80502	3.81308	10.1645	4.0082	1.95102	16.9377	6.32256	10.2765	4.33995	5.60312	1.04188	17.3588	4.9868	2.27396	7.56114	11.8955	2.8999	9.32535	5.29236	2.45029	97.6111	6.47624	3.94062	98.8365	3.5238	7.15342	5.63236	3.00571	2.76713	3.30008	3.16192	96.8734
174.1_37.098,Unknown_	174.1_37.098	6.62981	6.48916	9.02452	27.2652	5.35764	22.294	1.5477	3.47453	9.764	12.6905	16.2276	3.0211	0.722147	0.902896	3.16719	2.23087	2.88603	0.484743	11.7555	3.64697	1.29873	1.66718	12.2391	0.193665	0.956047	4.41407	1.69026	0.619138	6.37995	11.7724	0.467925	4.09343	2.50642	3.58824	0.438616	0.474951	22.1881	14.8498	1.22597	1.30147	0.954236	0.376529	3.28127	0.290521	1.88294	4.37125	6.92993	3.61768
221.1_37.1889,Unknown_	221.1_37.188	15.8324	16.7949	27.3445	15.4302	3.35245	38.355	31.6115	20.4408	19.3735	31.8826	24.88	24.0752	28.6931	21.0993	1.06369	3.66947	11.4491	10.6302	25.0163	9.15691	15.2769	19.4282	17.7731	11.4459	34.3925	26.1799	24.2279	33.8348	9.29248	16.1534	26.0361	2.54619	30.5433	7.43804	3.0892	8.47473	24.4747	16.5907	21.7153	2.85731	5.30106	10.8005	19.7995	17.7693	14.0397	22.4308	14.063	6.4998
313.3_37.2527,NF07_Hexadecanoic Acid, O-TMS_	313.3_37.252	10.5376	12.4014	21.5726	30.2225	6.50623	17.2308	49.1105	21.0845	12.8862	41.6757	33.317	37.4232	28.0348	20.9535	2.75606	3.57217	8.98754	5.70255	19.4736	7.11284	3.77599	25.4654	11.3873	0.247598	0.268364	49.118	29.8927	13.3459	7.70564	10.6095	10.1981	10.2306	21.981	31.7616	1.05387	3.51006	17.3349	17.2806	9.32993	7.29438	1.71305	8.34341	9.80194	7.44758	4.6453	21.2925	17.4503	7.10968
156.1_37.3693,>N-bis_2-methylbutyl_-benzenesulfonamide, 4-amino-_	156.1_37.369	0.319765	0.555799	0.58926	58.0212	16.0896	0.217886	0.600366	1.30197	0.438692	0.386645	0.936748	0.498468	0.907908	0.351654	0.250198	0.532814	0.433633	0.418176	0.371073	0.301506	0.08795	0.951212	0.754583	0.23534	0.415126	0.413037	0.287073	0.481552	0.581043	0.641199	0.373173	2.11555	1.19122	1.47069	0.078403	0.151069	6.89218	0.536625	0.554923	0.776486	0.0787286	0.181839	1.03208	0.604796	0.341268	2.27327	0.90743	0.231413
174.1_37.4195,Unknown_	174.1_37.419	5.55632	5.33263	19.489	72.5089	14.8505	10.2085	2.44045	4.76995	13.317	8.67657	13.4892	4.44582	2.15599	1.04546	3.22716	4.94359	3.60314	3.46489	26.9228	5.29224	3.45204	2.86642	6.79241	0.389782	0.771547	13.6553	0.497427	5.86175	8.78256	12.4907	4.91831	16.862	2.25308	6.12867	2.19717	2.01196	43.2027	23.2122	4.11861	1.39328	2.86327	3.91758	11.9786	1.8016	5.34096	23.7411	21.1492	9.09977
319.2_37.6956,? Golm_Glucosamine, N-acetyl- _1MEOX_ _4TMS__	319.2_37.695	15.2292	7.90675	9.56987	17.3714	43.2856	0.15002	0.23261	4.09471	4.90794	3.06039	8.00607	10.4614	0.197371	0	34.1205	5.63857	3.80157	4.19883	3.72851	2.21361	0.564346	0.603457	4.27499	0.308884	0.691876	0.934548	0.296972	1.84022	10.84	10.2026	12.4211	5.55125	0.202131	0.556012	7.57455	4.21047	8.03916	8.14042	0.276034	7.237	4.1983	1.88779	2.78367	5.10331	4.85173	3.22218	13.1539	25.4976
327.2_37.8068,Unknown_	327.2_37.806	16.6469	37.0224	5.14917	9.55717	14.8885	5.82755	4.61061	4.7057	3.70576	6.40749	22.3851	10.3765	1.88548	4.59368	3.30016	4.68413	4.34552	7.58349	33.261	1.2802	2.21487	12.3121	5.24634	20.9477	5.39244	1.55619	9.52042	38.4955	9.34392	6.60327	37.1147	71.7086	5.53838	96.0476	5.32196	3.78816	14.9798	8.36721	9.93054	34.9753	5.50654	5.75525	31.6919	4.94069	4.71093	11.283	9.11357	18.5615
327.2_37.8787,>Silane, dimethyl_4-_2-phenylprop-2-yl_phenoxy_butoxy-_	327.2_37.878	16.4508	36.8136	4.09539	9.55717	13.5796	3.87372	3.81012	4.55361	3.70576	6.86458	22.3851	10.1842	0.962475	3.06985	3.23178	4.68413	4.34552	7.58349	32.88	3.0507	4.12046	12.3121	5.24634	20.3741	5.39244	2.78696	8.40677	38.4955	9.34392	6.41052	36.6628	70.6873	5.53838	96.0476	5.32196	3.78816	14.4797	8.18673	9.93054	34.8883	5.50654	5.75525	31.6919	4.94069	6.49722	10.1372	8.81394	18.433
305.2_37.9906,NF07_Myo-Inositol, O,O,O,O,O,O-TMS_	305.2_37.990	160.179	92.6558	95.9472	44.9308	9.9332	54.6107	296.784	422.166	98.8326	35.4747	387.248	35.7116	63.5083	250.185	74.5474	45.7641	69.1354	36.4069	203.476	52.1248	58.1291	263.084	36.3582	292.91	367.952	252.72	229.161	437.292	52.1011	54.1549	662.698	176.448	152.239	981.395	46.7304	73.3988	207.324	491.629	154.171	57.9419	59.9108	45.7991	79.1112	74.9783	25.3576	41.739	371.724	36.9491
202.1_38.0062,>Glycolic acid, 2TMS derivative_	202.1_38.006	2.02382	0.540598	1.75231	0.799851	7.73	0.287537	0.510701	0.929602	0.658602	0.729055	3.66268	4.80613	0.319277	3.41833	4.74724	0.880302	1.60429	1.00021	0.875466	0.759062	0.231602	0.168763	1.83607	0.394685	0.27675	1.14315	0.702833	3.32214	3.28302	0.9252	6.05824	1.63196	0.353055	3.30632	0.405239	1.17879	7.21856	1.80632	0.453076	0.384418	0.456738	0.38681	0.471968	0.316102	0.35678	1.69548	3.12607	4.14035
156.1_38.055,Unknown_	156.1_38.055	1.28966	0.521433	0.452548	53.5114	19.1838	1.12872	0.547087	0.860111	0.358622	0.286707	1.3333	0.187729	0.350624	0.567082	0.330668	0.435518	0.405286	0.302111	0.552166	0.470079	0.265316	0.680168	0.322221	0.644734	0.666717	1.03885	0.541973	0.811186	0.732278	0.507982	2.96061	1.63314	0.622563	2.63753	0.178847	0.609998	6.00111	1.39427	0.813823	0.266797	0.469022	0.4652	1.33464	0.557289	0.0763677	0.445781	1.43584	0.198924
319.2_38.0862,? Golm_Galactosamine, N-acetyl- _1MEOX_ _4TMS__	319.2_38.086	40.6191	22.8743	2.9498	5.63721	13.7537	14.4715	71.107	102.825	23.6352	1.01904	96.4569	2.46709	14.5579	68.0023	19.9832	3.32198	17.9215	8.21331	49.5205	14.6428	14.2889	60.6935	9.86816	67.8148	83.6248	66.4906	57.8624	108.472	13.454	13.9922	160.755	51.5415	35.831	255.761	12.0171	16.6702	9.51106	122.948	41.2451	13.9471	14.4375	13.1188	24.0454	17.72	7.24777	2.76341	90.1207	7.28181
319.2_38.1662,Unknown_	319.2_38.166	1.20483	2.3904	1.70891	5.63721	13.3011	0.307183	0.150741	0.742108	1.7559	0.768374	3.4285	0.703638	0.0870756	1.18168	7.93201	3.32198	2.12756	0.59398	3.59852	1.99591	0.625911	0.327299	1.90052	3.09129	1.52213	1.71473	0.141062	1.03763	3.56413	2.25981	10.2389	4.25463	0.16979	2.69235	2.57439	2.19508	9.2018	0.862434	1.26024	1.71936	0.395318	1.46371	2.00477	3.02215	0.398544	2.76341	4.75398	7.28181
221.1_38.325,Unknown_	221.1_38.325	18.2433	16.1122	37.6124	12.5848	3.05346	61.8724	35.7751	20.9364	25.4244	29.9273	25.8917	33.1458	32.6742	10.3374	0.679129	4.11657	14.4907	7.0373	15.6628	14.2681	25.8954	37.7186	25.1233	7.50883	72.7602	10.6889	12.8168	68.9938	7.89398	37.777	41.0957	2.75092	85.7412	8.26814	2.09452	12.9633	33.5106	17.1624	24.9877	3.41577	8.92481	11.7174	29.7327	19.5325	25.8731	22.7835	36.7232	11.5892
221.1_38.5644,? Golm_Siloxane_	221.1_38.564	11.2693	15.6066	17.2926	29.0207	4.68395	44.9505	43.2953	33.6846	18.6529	34.6612	42.2223	24.4199	30.1351	6.77647	3.43394	3.98221	13.3836	5.14612	14.5285	11.1336	4.67308	17.4414	11.7874	9.42342	19.7164	38.7629	4.80599	5.65824	7.41189	11.5616	8.33081	6.0619	25.4173	10.2416	1.75698	2.95385	23.9824	8.87189	16.128	6.07992	2.43612	4.0146	11.7186	4.92242	2.4736	21.1789	23.3047	4.12582
156.1_38.5847,Unknown_	156.1_38.584	0.517986	0.371414	0.329806	77.1154	18.3497	1.19123	0.541889	0.588704	0.605034	0.771651	0.96485	0.474141	0.538707	0.89656	0.0748323	0.593046	0.385366	0.117772	0.403292	0.133896	0.24626	0.677611	0.476301	0.196117	0.322876	1.08057	0.180658	1.02903	0.291506	0.368421	0.613695	0.43064	1.21009	1.14961	0.0944614	0.247204	4.94172	0.367333	0.487342	0.373899	0.155224	0.285931	0.348819	0.191854	0.0704014	0.299712	0.901455	0.207759
319.2_38.6668,>Sedoheptulose, o-methyloxime, hexakis-O-_trimethylsilyl_-_	319.2_38.666	7.26159	2.28069	2.12104	4.57654	12.5696	2.74857	0.204021	3.0471	2.31356	1.84557	6.45731	5.81454	0.0731435	1.10248	17.5114	7.87639	2.03409	1.98335	4.394	2.31283	2.69713	1.05349	4.20879	1.00755	0.981206	0.325423	0.173233	2.51668	8.19589	4.77337	2.6851	3.84517	0.318019	5.96891	6.65229	1.18795	5.99573	1.73764	1.69427	3.52287	7.07385	3.04244	2.15855	3.86814	2.95925	3.38231	1.20962	19.1169
352.2_38.7197,? Golm_Guanine _3TMS__	352.2_38.719	3.45705	4.59971	31.4084	179.42	48.9243	0.0982271	0.0896651	0.0655573	2.67895	0.203971	0.427781	3.32082	0.215947	0	9.58996	0.152895	0.128711	0	0.117766	0.0491271	0	0.158535	3.79518	0.323593	0	0.221121	0	0	16.5916	13.5769	0	69.1671	0	2.3932	0.0176328	0	54.5316	0.245953	0.12945	0	0	1.50162	7.55399	0	0	53.8811	11.5379	5.72633
369.2_38.7387,Unknown_	369.2_38.738	0.363406	1.68061	1.49136	2.94276	0.726238	0.980485	1.04219	1.00696	0.812539	0.89043	1.59247	0.968937	0.398226	3.12687	0.290909	0.734357	0.642788	1.1982	1.76204	0.780254	0.93227	0.391224	0.428847	0.316238	0.738001	1.72725	0.935461	3.03836	1.22843	0.872011	0.999988	4.7994	1.87577	1.53021	0.31802	0.304427	4.1769	0.747443	0.886163	0.252454	0.271921	0.505038	0.897052	0.542672	0.899707	11.7559	0.594141	0.391293
319.2_38.7868,>Sedoheptulose, o-methyloxime, hexakis-O-_trimethylsilyl_-_	319.2_38.786	8.24699	2.89993	1.67647	4.5362	15.4923	4.18983	0.0870661	3.90459	2.42972	1.83083	6.2606	6.96019	0.49575	0.567082	21.6588	7.68874	0.80904	1.8707	3.89405	2.30031	3.63527	2.22205	4.27089	0.985487	1.79468	0.91786	0.173233	1.40453	9.32677	5.26573	2.11368	1.81669	0.320714	2.00634	8.00403	0.606564	5.52989	1.58273	1.64668	2.9319	8.07108	3.23327	2.88557	4.87126	3.39239	2.76882	1.6484	22.9606
396.2_38.8967,NF10_Caffeic Acid, O,O,O-TMS_	396.2_38.896	16.735	51.1718	1.65153	8.96042	3.39057	1.12336	1.01491	3.27131	1.41475	2.15604	11.5688	4.21862	0.280964	0.209092	1.1498	1.10733	2.6991	1.23575	21.8422	0.332331	0.266782	4.03242	2.09268	13.5394	0.251591	1.23077	3.00684	10.683	6.45023	1.8665	4.10345	14.4276	0.714195	35.0084	3.86568	1.61827	9.17538	0.495101	1.8123	10.4816	1.6963	4.59996	4.16457	1.06342	0.596622	2.68551	0.39524	3.62794
389.3_39.0113,?? NF07_L-Lysine, N,N,N,N,O-TMS_	389.3_39.011	0.0460885	0.236594	6.52478	18.2665	1.51746	2.03062	0.0662742	0.367121	3.43341	0.721682	1.14283	0.420439	0.113779	0.988433	0.402132	2.46485	0.6742	0.146788	0.302191	0.189766	0.126062	0.148307	1.70718	0	0	1.56036	0.170759	0.771056	0.31287	0.233252	0.103497	4.67586	0.86512	15.7829	0.0214113	0.856057	7.7759	1.31601	0.146583	0.0573758	0.0368517	0.183767	0.345693	0.116939	0.387805	4.02502	5.48726	1.02568
460.9_39.0819,Unknown_	460.9_39.081	1.08165	1.28673	0.981436	0.969558	0.343597	0.408982	0.903149	0.300252	0.303363	0.976442	2.4012	1.25718	0.936933	4.18183	0.950341	0.227025	0.478835	0.739062	1.67872	0.22926	0.315154	0.465378	0.533129	0.394685	1.48858	0.584093	1.67047	0.828384	0.934111	0.476751	0.514571	1.6249	0.649513	2.39007	0.5378	0.10529	1.29721	0.550999	1.05654	0.103276	0.208268	0.693303	1.12335	0.350818	0.331722	0.440371	0.314997	0.211464
174.2_39.328,Unknown_	174.2_39.328	4.96329	3.08498	13.2915	51.3741	10.6126	4.2577	0.471717	0.347453	10.4953	3.47079	8.45883	1.60832	1.42572	0.792014	30.6779	1.7467	0.3846	0.240664	17.0116	0.62035	0.0864841	0.388667	1.23674	0.294175	0.209659	2.88709	1.23738	0.536013	7.9502	7.22007	0.524775	10.786	0.54171	2.39007	1.57625	0.585964	43.3481	10.9577	3.00686	1.97564	1.01956	2.61386	12.1949	0.235706	0.196885	16.8769	2.8418	5.36696
174.1_39.4101,Unknown_	174.1_39.410	5.05098	3.94082	15.6186	56.5168	11.6013	5.31676	0.304082	2.26697	11.5825	5.0231	7.58453	2.68007	1.51279	2.57246	30.2976	5.17062	3.21241	1.57371	19.8491	4.46094	1.07739	2.07374	2.50278	0.164248	0.209659	7.43467	1.59127	9.85748	9.95223	8.24384	2.02038	13.078	5.4764	1.71816	1.97047	0.7954	46.4543	12.8614	2.73844	1.97564	1.19991	2.41853	16.1207	1.82535	2.22421	18.4263	8.48614	6.30087
243.1_39.657,Unknown_	243.1_39.657	2.17758	0.780497	3.4228	3.68279	7.11269	2.83787	3.15647	0.991226	4.63277	4.9461	3.45035	3.90053	2.55654	3.59258	1.2556	1.53821	1.63647	0.803922	2.25421	1.3274	0.337142	1.63394	2.92811	0.455972	1.0483	0.842762	5.85282	4.57761	4.20758	2.13196	1.13118	2.87564	0.830084	2.73464	0.941465	1.11242	8.1796	1.71049	1.88084	1.76335	1.2055	0.931686	3.10499	2.64393	2.27432	3.99256	2.61302	3.28139
156.1_39.7146,Unknown_	156.1_39.714	0.320173	0.535311	0.435584	48.2046	11.0574	1.41626	0.752407	0.52708	0.398093	0.819163	3.263	1.01346	0.936933	0.845871	0.171558	0.185327	0.389963	0.544482	1.091	0.314992	0.197887	0.66994	0.46517	0.215729	0.318682	0.992958	0.294497	1.47045	0.850061	0.850052	0.434397	0.990707	1.93237	3.13873	0.339746	0.321593	11.002	0.717098	0.49686	0.497257	0.0971545	0.206898	4.94348	0.442177	0.239842	0.837463	0.848528	0.473371
202.1_40.3854,NF07_L-Tryptophan, N,N-ene,O-TMS_	202.1_40.385	0.290399	0.355553	0.106276	46.8845	12.3419	0.394694	0.200122	0.123248	0.237954	0.1368	1.07414	1.09424	0.226396	1.31158	0.201286	0.229342	1.03045	0.145081	0.494394	0.157977	0.111403	0.217347	0.619836	0.122573	0.255785	0.237809	0.786975	0.547479	0.127903	0.605576	0.303203	9.68587	0.560576	1.39081	0.173179	0.38225	38.9333	0.172487	0.561585	0.284966	0.0519274	0.30842	0.35507	0.431214	0.252968	0.988942	0.421703	0.130241
204.1_40.7123,Unknown_	204.1_40.712	0.8455	0.921264	1.23341	2.95667	7.32207	3.52189	1.20463	1.45144	0.785473	1.95862	3.45348	5.10769	0.802256	1.87866	2.96195	1.41543	0.699482	1.2221	8.21472	0.360266	0.684544	1.6007	1.26076	1.60571	3.40487	1.51447	1.86845	2.3791	7.22748	2.50136	0.749262	3.51454	1.59549	3.93594	2.12696	7.92539	17.1495	0.584538	1.37922	0.858725	0.771094	0.823096	5.35293	3.96863	0.365133	4.46863	5.48641	9.82935
103.1_40.7693,Unknown_	103.1_40.769	3.24863	6.76012	3.00069	4.55219	15.8056	5.15246	1.94664	5.62088	2.30285	4.35794	6.70087	1.84653	1.62077	2.10993	0.99918	7.39222	2.87454	3.55193	42.7745	0.838051	1.07592	5.14473	1.10785	2.57158	3.69001	5.90351	2.84103	61.4552	29.0983	18.6431	20.4939	66.2762	2.13989	143.948	1.3423	3.07745	83.0883	1.68015	14.526	49.8806	1.61701	15.3966	46.5079	2.00807	1.86146	16.1671	16.3081	33.5976
292.2_40.7923,NF09_Nonadecanol, O-TMS_	292.2_40.792	3.94771	5.53419	4.05098	1.23525	1.64982	7.96175	1.39046	4.05537	0.658038	0.539828	18.5195	2.8196	0.285608	1.88816	2.23194	3.73433	5.60582	5.61892	3.67518	3.01506	3.56637	12.1689	7.83993	1.72338	0.729615	0.93872	3.02911	12.9417	4.70373	8.93286	5.90664	7.61503	1.09959	16.3922	0.251897	0.41315	27.8021	0.552596	4.02343	7.34028	1.37077	2.43716	11.7467	2.17982	0.112165	3.18431	1.36669	3.24178
103.1_40.8439,Unknown_	103.1_40.843	4.08924	6.40655	4.49455	6.47323	13.904	5.15246	3.05381	5.62088	1.31213	1.20417	10.7414	2.12606	1.62077	2.4996	0.99918	7.39222	2.87454	3.55193	40.7292	1.69826	1.5831	2.04817	1.10785	2.38282	7.14519	7.44718	2.84103	55.0746	27.5542	20.5105	19.6091	64.4701	8.42481	142.952	1.3423	1.30354	77.3108	1.68015	13.8911	49.4646	1.61701	17.2979	44.8114	2.00807	1.68605	16.6216	15.282	30.9181
247.1_40.9517,Unknown_	247.1_40.951	18.7907	20.8778	12.9054	27.083	9.69125	11.6158	22.1902	10.4288	15.0401	28.4888	88.3759	48.6713	15.9232	8.61078	1.98921	6.87562	7.81765	19.3197	15.7939	9.15498	10.7739	39.5571	15.5926	3.00549	6.98585	6.39999	7.59752	2.57114	21.4348	36.9177	1.37608	2.66738	33.3866	3.2515	2.22614	3.56385	149.564	3.44015	3.06112	4.24581	2.16755	6.25836	4.18958	9.91244	4.53194	10.0312	9.71198	4.18966
221.1_41.0046,Unknown_	221.1_41.004	12.824	17.9871	19.0055	30.8429	5.14495	44.3308	44.9027	33.3778	20.6512	32.4749	28.627	25.7317	32.6034	11.424	3.40282	10.3019	14.1023	9.82798	16.8627	5.35775	3.12516	24.4375	11.7107	14.2307	14.0514	18.3739	5.91221	8.27524	9.29613	13.5369	14.9765	9.23052	19.0299	12.1994	0.967285	6.42958	29.0612	21.1967	15.099	4.48392	1.96375	4.39242	13.4364	6.68199	2.67287	24.7279	24.119	4.92579
174.2_41.0541,NF07_Glycyl-L-glutamic acid, N,N,N,O,O-TMS_	174.2_41.054	4.47548	3.44384	1.8067	98.5235	18.4129	0.542928	0.671839	0.195361	2.96709	2.69095	10.2105	1.21542	0.718664	0.405511	1.08975	0.400769	0.948477	0.413055	9.37015	2.89561	0.0864841	0.332413	11.7517	0.230437	0.595433	2.11525	0.277174	2.21571	6.03532	6.18166	0.34985	4.42288	1.26399	1.50202	0.332819	0.18998	32.0735	7.28757	0.801449	0.583321	0.321057	0.630976	5.91929	0.182718	0.31979	4.32473	2.58315	2.20298
204.1_41.4272,NF07_galactosyl glycerol 6TMS_	204.1_41.427	4.0872	3.56676	3.29407	14.5176	15.8969	1.91275	4.15578	2.89763	3.08945	3.72473	3.91873	9.48649	3.35647	7.63818	8.75172	6.34976	1.94216	0.791974	13.9319	1.35148	0.639103	10.7676	5.22232	2.65738	8.27735	7.55148	6.32797	10.2129	11.5461	4.5206	4.66613	6.87965	3.65183	11.9707	3.79451	12.6589	31.0576	2.18483	2.19494	2.8927	1.0285	0.841087	3.06686	9.96178	1.87339	7.47766	9.66503	19.0921
204.1_41.5621,>2-O-Glycerol-.alpha.-d-galactopyranoside, hexa-TMS_	204.1_41.562	4.87845	6.26645	4.61878	6.65893	5.69886	1.38947	5.35262	6.92416	0.522709	0.833907	5.35195	5.00625	7.98541	1.85648	4.49023	1.34362	0.555449	1.0241	11.1433	0.442144	1.10524	5.64846	1.5244	0.610414	0.536728	6.80051	4.38281	5.35153	6.43674	4.51718	3.40521	12.0509	6.55712	9.87823	1.19872	5.46823	20.2758	6.48422	3.72455	2.46716	1.55168	2.57145	2.25795	3.35653	1.60491	1.06685	6.25896	8.78258
357.2_42.0504,>Pseudo uridine penta-tms_	357.2_42.050	8.29634	12.3432	17.7068	28.924	7.07166	16.8736	2.54181	1.47242	3.83263	4.64547	14.9349	3.31348	2.63316	1.9737	34.3786	1.36678	0.828193	3.8421	31.5546	1.75605	0.885363	1.58791	6.55104	1.77731	2.72977	33.1014	4.80352	3.45399	12.3782	14.1396	1.20698	14.7006	2.29351	19.7079	3.20508	2.80736	11.1586	14.7492	2.01409	1.18864	0.499731	3.03858	5.86491	0.659611	0.949823	8.5207	10.0936	15.0119
286.1_42.1094,Unknown_	286.1_42.109	13.6181	5.8567	14.493	29.5987	3.05332	6.32047	8.7352	3.46273	18.1741	2.72781	11.419	13.6073	2.30344	7.52096	2.97177	3.34746	5.93679	4.6904	24.5219	2.26466	1.01729	3.92759	5.26977	2.90743	0	28.4829	2.29411	9.61957	4.10497	5.19303	10.1704	11.4049	3.87552	1.17154	1.05828	0.650054	19.9474	37.5782	5.11328	7.47989	1.3959	3.50378	12.73	2.37168	1.66458	13.2544	12.5632	1.70653
174.2_42.6432,Unknown_	174.2_42.643	0.403377	0.756706	0.375211	30.2434	12.0137	0.423269	0.137746	0.746042	0.328737	0.386645	0.483986	0.382801	0.68035	0.475208	0.558387	0.641694	0.218349	0.363557	1.18877	0.388201	0.206682	0.393781	0.309918	0.127476	0.327069	1.48944	0.165809	0.90291	0.855402	1.09989	0.440228	0.667139	0.611782	0.858295	0.313612	0.154502	10.3331	0.536625	0.473064	0.221853	0.164716	0.471626	0.91268	0.518919	0.147962	1.01599	0.899747	0.408963
204.1_42.8412,>2,2,4,4,6,6-Hexamethylcyclotrisilazane_	204.1_42.841	36.2158	187.411	5.42609	84.4649	20.5762	6.95984	7.78137	14.4344	8.74226	10.4542	56.0706	22.1433	2.84795	5.24313	3.0362	5.54822	40.7148	24.2559	204.184	8.43542	3.81849	188.24	21.1541	165.555	51.1485	23.8435	46.6245	104.732	38.7936	13.4027	25.5463	149.766	67.2529	72.9864	8.33559	41.3883	57.0517	5.96996	12.0808	94.5764	11.7697	27.3408	39.1921	20.744	7.92673	32.33	42.6082	25.1092
204.1_42.9084,>2-O-Glycerol-.alpha.-d-galactopyranoside, hexa-TMS_	204.1_42.908	36.9157	191.326	5.91206	86.1398	21.0959	11.1604	8.04907	15.069	9.06649	10.9145	60.339	22.8313	6.39135	10.3627	3.17591	13.003	41.831	25.28	206.099	9.55185	4.30808	190.907	21.73	167.479	52.5281	30.6106	48.0748	109.395	39.8666	14.0176	26.9151	153.264	70.4736	164.79	8.74398	42.7456	60.0992	6.3884	12.4225	98.0486	12.2007	28.3226	40.3317	22.2148	8.96127	33.439	43.8443	25.6928
246.1_43.1119,Unknown_	246.1_43.111	3.75887	3.30637	3.17632	0.464609	2.64011	5.27212	0.370356	0.735552	3.72155	1.98565	2.92265	4.41782	0.31115	0.465704	32.4931	0.627794	3.31814	0.414762	3.08302	0.952681	0.727053	0.263373	1.01119	0.171602	0.27675	0.99713	0.158385	0.619138	1.63519	2.93078	0.674919	0.862456	0.382701	0.139395	0.971378	0.753055	9.91818	0.948677	0.21226	0.854899	1.15189	0.397091	1.71534	0.422078	0.418829	0.770379	5.6247	2.83965
204.1_43.1512,? NF07_Xylulose Meox 1_	204.1_43.151	14.0178	30.1684	17.1095	34.6217	8.84748	12.6499	2.19615	25.3785	17.2877	8.61104	22.4414	28.0202	5.81549	12.5107	20.614	20.3396	21.3346	8.87215	18.5492	5.73728	4.71852	32.1008	8.75386	43.1089	14.9865	4.07196	19.9491	36.8387	18.7013	13.6047	13.5654	55.0384	10.8827	44.4371	8.35984	29.0807	29.8847	6.34208	6.83802	26.1337	5.91246	14.5433	28.6707	4.51313	7.08907	10.0431	16.9484	10.6929
221.1_43.2658,Unknown_	221.1_43.265	14.1773	20.624	19.6177	33.2794	5.58953	45.8578	46.8221	38.7207	22.6772	31.0782	36.6206	24.3813	31.1719	23.1807	3.9861	12.0393	16.3777	5.50115	18.8525	8.29478	6.20927	23.2612	13.3979	8.21239	21.5781	14.8735	6.64722	28.2253	10.0683	12.5649	15.3686	5.39712	15.8336	13.6137	3.05079	3.89689	29.7213	12.2721	17.729	8.33766	4.03303	6.68565	17.4066	5.54366	8.07111	27.9652	25.0632	5.21819
243.1_43.5412,Unknown_	243.1_43.541	0.964188	3.33347	3.80949	6.47392	1.41475	5.62395	1.09807	3.57943	3.44695	2.35509	6.0951	3.55124	0.473691	1.96103	1.1725	1.78609	1.75905	0.541068	2.28754	1.78688	0.328347	2.99172	1.19339	0.279467	0.360614	26.5136	2.70987	2.63707	1.43504	2.19052	2.42125	3.25568	2.73281	3.7339	0.701533	4.26655	6.28345	1.97082	3.15249	2.56374	1.32219	0.533952	3.86764	1.26258	0.575144	1.3341	3.08168	1.30982
221.1_43.807,Unknown_	221.1_43.807	16.5756	22.117	24.3667	21.3964	4.73875	39.707	29.9806	26.826	19.6329	25.4538	96.3757	19.4526	23.1284	24.0139	5.3798	15.2871	9.80501	17.2169	27.7783	12.7114	7.89351	12.7416	15.6986	7.90841	21.272	15.758	15.1307	17.2785	11.4387	14.588	30.141	11.2931	23.1723	14.1728	5.2212	4.74265	29.346	10.5904	22.1845	8.64366	8.80812	13.2923	21.1886	13.0863	9.24884	27.4826	8.83869	7.5725
245.1_44.0295,? Golm_Uridine _4TMS__	245.1_44.029	0.368708	0.429571	2.27571	24.4121	4.48462	1.90918	1.22023	1.3059	0.453353	1.32459	2.2763	0.651313	1.23183	2.05607	0.102437	0.748257	0.540892	0.337954	0.805473	0.356412	0.699202	0.258259	0.222039	0.328496	1.01056	1.66049	0.883491	6.3605	0.557712	0.637295	1.67928	1.90846	1.44187	2.76127	0.227022	0.317016	5.75351	1.01256	1.36779	0.320348	0.263546	0.316773	3.51007	0.646821	0.303084	2.99496	1.11743	1.47967
259.2_44.2167,? Golm_Uridine _3TMS__	259.2_44.216	1.99037	2.02956	16.3461	32.8871	3.61491	0.192882	0.184528	0.29763	0.764046	0.492317	0.799358	0.665542	0.366878	0.9124	0.456463	6.47485	0.566175	0.244078	4.24401	0.0876582	0.121664	0.268487	0.475129	0.245146	0.213853	1.74811	0.613741	3.22181	3.77383	0.502614	3.87313	0.596542	0.563271	5.14507	1.02868	3.8843	8.14437	0.51746	0.14468	8.11007	0.407602	0.229387	0.432585	0.387362	1.11688	8.44063	3.57594	7.63264
361.2_44.9159,NF07_Melezitose TMS_	361.2_44.915	43.8665	904.818	2.30715	50.3259	10.5892	0.239317	5.02644	15.0572	4.29501	4.86992	45.0045	13.6881	2.59253	5.20512	3.22438	2.87256	186.577	6.83931	47.9618	2.76172	1.27234	55.1908	5.45139	218.374	18.6723	13.1337	30.6029	45.2086	25.4866	7.84175	17.5362	53.1664	67.7839	95.927	7.33871	58.4613	32.2031	0.814521	6.35258	29.7876	9.82265	28.8103	18.3961	22.7666	20.2064	21.8487	18.9194	13.1469
361.2_44.9946,>.beta.-Gentiobiose, octakis_trimethylsilyl_ ether, methyloxime _isomer 1__	361.2_44.994	43.3905	904.713	2.10457	48.946	9.60416	0.584005	4.95107	14.7071	4.29501	4.30879	44.0022	13.0901	2.59253	5.20512	2.55982	1.73744	186.304	6.83931	47.9618	2.76172	1.27234	55.1908	5.38285	218.06	18.6723	13.1337	30.6029	45.005	24.9995	7.84175	17.5362	53.0534	67.7839	95.3726	7.19702	58.3492	30.4073	0.814521	6.35258	29.5218	9.72327	28.7004	18.0817	22.7666	21.0202	21.4949	18.4636	17.3531
361.2_45.1018,NF07_ISOMALTOSE MEOX1 TMS_	361.2_45.101	1.74443	0.877646	1.65053	7.92131	19.7718	0.584005	0.201422	0.182249	2.73929	0.579148	2.95388	5.64609	0.215947	0.734989	2.92132	1.79072	0.874928	0.337954	2.98747	0.0934379	0.284372	1.28362	3.83619	1.80673	0.893149	0.700911	1.8338	0.885712	8.8562	2.41987	0.631188	2.53442	0.229081	0.844199	2.96861	8.06616	14.2174	0.233177	0.271274	0.234285	2.94144	1.09746	1.44779	4.37792	11.4492	8.08357	3.38814	25.8801
268.2_45.1845,>3-Hydroxypicolinic acid, 2TMS derivative_	268.2_45.184	214.62	661.967	14.955	118.313	17.7014	0.326828	38.0895	23.5219	19.6554	86.2783	129.839	99.4002	12.9069	2.06557	5.05609	9.57444	14.3451	14.235	303.947	19.2222	16.5698	19.7683	16.1146	13.3261	25.4946	2.53246	45.1149	1.50485	168.733	81.1892	0.424193	0.682435	50.9962	0.917812	0.387607	14.6834	2.05077	5.92684	0.696747	0.269666	13.6329	26.9649	0.680759	46.1344	22.3662	15.5872	14.3114	30.6374
369.2_45.3778,Unknown_	369.2_45.377	6.25213	8.40637	7.09557	12.92	2.34019	1.06085	16.0254	15.3155	7.89138	8.21374	21.2017	7.96217	9.46337	8.49989	1.3628	2.51813	4.42367	1.58736	8.35581	3.51596	2.65902	5.12939	4.11212	9.20769	8.37799	5.96192	4.95943	5.87321	3.80278	5.08128	2.83087	6.13721	2.1911	2.71898	0.621871	1.62628	10.934	5.85018	7.74036	3.69883	0.664447	3.1536	6.48691	1.68466	1.65861	9.76066	9.06577	1.99494
209.1_45.6973,>2'-Deoxyinosine, tris_trimethylsilyl_ derivative_	209.1_45.697	11.3586	21.4693	77.002	105.733	22.2713	3.34151	15.8019	7.88523	33.6383	3.48799	85.1535	5.98666	6.42269	48.6962	6.75329	8.02002	3.5135	20.6698	46.7886	11.8136	4.81526	8.92912	4.85089	42.2313	13.934	16.4422	12.7995	78.2178	29.0415	37.1285	12.1019	84.0371	13.249	47.9408	6.75431	18.2438	100.812	24.6097	6.61338	24.4058	14.9495	3.52563	50.545	17.9082	11.2392	26.947	41.6137	57.7144
361.2_45.8458,Unknown_	361.2_45.845	1.18933	2.55892	0.552338	4.22391	2.65877	0.0982271	0.991514	0.772265	0.784909	0.724959	1.91409	0.466797	1.17726	0.234436	0.297279	1.29729	0.537061	0.155322	1.17099	0.40265	0.079155	0.588115	0.408342	0.894783	0.251591	0.563232	0.225203	2.49662	1.17699	0.161032	0.240522	1.63314	0.388091	0.748659	0.323373	0.742755	0.978166	0.480727	0.434039	0.597665	0.627596	0.512106	0.842041	0.539018	0.814986	7.20932	1.24206	2.76499
245.1_45.9563,Golm_Inosine _4TMS__	245.1_45.956	33.7633	38.7883	65.2248	220.473	30.654	0.219671	0.371655	1.56944	7.25759	0.692192	8.24338	7.6551	3.23341	0.893392	0.216882	2.92121	0.891016	1.32109	32.6322	1.41987	0.68601	1.63394	8.53358	3.97382	0.364807	3.71316	0.772126	13.7271	20.7155	13.1529	3.26673	0.651843	1.10498	9.87509	3.57757	0.897257	21.6938	0.804938	1.11841	20.1676	0.307656	1.54403	0.475719	0.343509	1.41877	14.5409	48.2389	41.0194
204.1_46.0276,>.beta.-Gentiobiose, octakis_trimethylsilyl_ ether, methyloxime _isomer 1__	204.1_46.027	3.67322	5.02928	6.14058	20.2355	14.732	0.507209	0.994113	1.66384	1.54952	0.81179	4.54323	3.27814	0.674545	7.09328	18.2778	2.47643	1.00211	1.2716	5.5461	0.685853	3.38754	1.20436	2.26316	1.10806	1.18667	2.19035	3.06623	6.0194	8.89612	2.85124	1.92272	2.49324	1.21548	2.5326	1.66	4.83649	21.389	1.13234	0.704361	1.18672	2.47018	5.62931	4.64404	4.24088	4.16084	10.4077	5.91238	11.4056
204.1_46.3131,Unknown_	204.1_46.313	3.8849	6.20168	1.90699	13.6496	5.61442	0.72688	1.93365	1.88805	1.56362	2.39523	3.19431	2.69889	1.27595	5.46806	22.1916	2.98376	1.82264	2.56538	5.435	0.775438	1.1111	2.64652	2.00246	2.49804	3.93321	5.49047	1.92784	27.7007	2.42706	2.0573	6.93286	10.1342	2.0267	15.6091	1.45848	6.68022	6.72336	2.58251	1.97316	14.0542	1.56396	2.42688	6.5688	1.24065	1.08705	4.26305	2.85973	4.87649
452.3_46.4189,>5-Methyl-4-triphenylsilyl-2-_2-phenylethynyl_pyridine_	452.3_46.418	2.38845	2.85037	2.64593	7.75994	5.28048	0	1.23062	0.106203	2.32597	1.86851	0.702561	0.529679	2.13277	0.205924	3.0745	0.145945	1.35836	0	1.36764	0.992175	0.0747575	0.406566	2.95682	0.210826	0.230625	1.00965	0	0.37263	3.51015	3.07619	0	3.12508	0.921716	2.33525	0.488995	0.133902	6.91469	1.02374	3.28765	0.068851	0.0318265	2.34271	4.44025	0	0.100233	2.96466	2.12815	0.960421
220.1_46.5518,Unknown_	220.1_46.551	0.545721	0.266995	0.926052	0.852711	1.11391	0.323256	0.7706	0.448412	0.249795	0.806056	1.98591	0.291461	0.416802	2.50593	4.65293	0.315055	1.07872	0.836352	1.07433	0.363155	1.20345	0.759435	0.455796	1.52481	0.863797	2.182	1.51703	1.08636	0.503177	0.324503	0.208452	0.733029	1.30442	0.88962	0.19648	0.272382	1.02465	0.193249	0.589189	0.434144	0.318265	1.80361	0.935185	1.69014	0.57753	0.530177	1.45547	0.237968
246.2_46.7159,? Golm_Neuraminic acid, N-acetyl- _6TMS_ _Derivate not found__	246.2_46.715	3.28942	2.18354	0.797323	3.3559	11.5231	0	0.18063	1.03056	1.23826	0.434156	1.16469	0.996017	0.132355	1.59987	17.0539	0.84092	1.91228	0.174098	1.80981	0.782181	0.260918	0.457707	2.22684	0.247598	0.331262	0.521511	0.314295	2.07813	2.20583	1.93628	0.383377	2.21909	0.272203	0.795646	2.83668	0.279248	8.17911	0.421634	0.585381	3.17097	1.49752	1.57873	1.98727	0.471412	1.03096	1.05711	0.325241	5.04492
361.2_46.8014,NF07_Sucrose TMS_	361.2_46.801	32.4239	100.689	18.0191	52.5579	15.6726	0	33.6283	29.822	26.8978	25.5579	61.4912	34.4232	33.7342	1180.98	6.40673	17.2308	16.6527	16.3788	56.1132	13.8442	7.87445	98.9261	13.3622	67.1921	28.2244	169.078	83.8252	46.9227	17.3759	28.7578	13.7243	67.2375	360.658	118.492	15.4592	292.429	128.225	34.4415	18.4133	38.7487	12.2822	2194.5	24.8855	6.97251	8.3551	22.7132	58.0141	14.5234
259.1_46.8245,Unknown_	259.1_46.824	2.84117	1.61651	5.38717	6.98583	4.45392	0	0.497706	2.52658	4.94121	3.8173	12.8865	1.94889	2.95012	14.9215	1.90354	2.14052	2.20341	0.839765	5.73053	1.75605	0.996766	2.44451	2.06573	2.13522	1.02314	7.32202	0.373689	2.40203	1.71783	1.06378	0.804655	1.30957	5.28235	2.71898	3.25986	5.57123	7.90068	9.39095	0.626311	1.07675	0.515924	27.6017	0.55511	0.279558	2.68838	2.17481	2.20754	2.6584
290.1_46.8692,Unknown_	290.1_46.869	0.686434	0.836672	0.331303	4.44508	2.57936	0	0.0662742	0.275341	0.990158	0.130247	0.896155	0.121633	0.210142	0.931408	0.307237	0.145945	0.233672	0.133134	1.10211	0.0886215	0.109937	0.135522	0.704199	0.137282	0	1.58957	0.150961	0.495884	0.575984	0.197142	0.810486	2.00848	0.380006	0.222405	0.223874	0.376528	2.68837	0.126171	0.152294	0.362424	0.0385268	2.69611	1.0327	0.515264	0.0715947	1.57863	0.169876	1.06273
204.1_46.9269,Unknown_	204.1_46.926	4.56154	3.47093	2.57009	15.8704	20.1114	0.503637	1.35407	1.87887	1.07756	1.00511	13.5422	10.186	0.878883	51.2433	72.4523	1.45018	0.864968	1.25794	11.7455	0.667551	0.907351	5.25979	6.59967	2.02	8.80989	4.63936	1.03198	2.47082	13.7708	2.13879	2.5714	2.16967	1.89464	12.7256	14.5666	2.67117	3.71253	11.7243	3.8816	1.91635	3.50873	3.61815	7.38396	2.0775	0.962949	13.077	2.05986	7.57307
204.1_47.0991,? NF07_Laminaribose Meox 2_	204.1_47.099	19.5069	20.0068	5.43457	47.0118	87.9679	0.510781	10.9508	12.4585	19.3481	12.7879	37.3325	31.8216	10.7033	79.1919	10.1071	16.2925	10.5198	8.05799	32.0301	10.651	13.534	29.5924	45.654	2.46617	25.1549	44.0197	46.0578	10.4078	68.0681	27.5115	12.1004	19.7	41.4314	46.94	33.2044	11.3737	180.373	18.266	26.1899	15.7248	13.2677	6.30398	15.0011	31.9464	14.0779	14.2271	11.2178	26.0191
361.2_47.5888,Unknown_	361.2_47.588	1.52826	10.2542	6.71837	19.5052	5.0478	0	1.13186	0.936158	0.842988	0.747895	53.3759	0.823895	0.683833	0.538569	11.3329	3.09959	3.85137	1.26306	7.88364	0.783144	1.11843	6.14964	1.25022	10.8036	2.31464	5.50716	0.984956	0.79972	49.9425	0.66267	1.37316	4.91588	1.30981	6.47324	0.640134	1.17879	2.88263	0.332197	0.731965	2.56279	0.233394	8.25281	8.87925	1.57137	0.677763	1.09281	1.74315	1.20665
361.2_47.7184,>Palatinose, heptakis_trimethylsilyl_ ether, methyloxime_	361.2_47.718	4.72754	8.57622	9.51848	14.325	11.2388	0	0.791392	1.90509	6.22965	4.97559	7.71568	5.55567	2.84563	2.02122	9.2396	3.38916	1.42348	2.43737	7.76365	3.09983	0.482259	1.05861	7.605	0.497647	0.977013	4.15123	0.541973	7.13442	10.9898	4.3298	6.06844	4.31228	1.24782	5.67289	6.43692	22.396	2.52689	0.875211	0.438798	5.23554	2.50033	5.9011	13.7158	1.04697	7.4363	3.80104	4.95032	46.669
204.1_48.0378,?? NF07_Laminaribose Meox 1_	204.1_48.037	7.91377	19.4318	7.09458	13.8632	18.4675	0.221457	1.61137	3.27393	6.77943	5.02392	14.2698	3.14365	4.84721	15.6945	18.6001	4.98992	3.46064	3.47001	27.876	3.01698	2.40543	2.41127	16.7701	10.2103	1.44246	5.31524	3.56861	12.2595	21.15	11.2825	3.4985	4.40523	2.88373	3.19198	4.40725	16.7778	37.7144	2.77416	1.62955	9.44693	0.947535	1.66354	31.8338	2.63296	9.0448	24.8988	4.08386	31.9527
361.2_48.0914,? NF09_Trehalose, 8TMS_	361.2_48.091	8.27881	19.7365	3.40434	6.33134	4.37212	0.101799	0.527595	2.18306	1.5467	1.26315	12.6992	2.52217	0.726791	6.86201	19.9828	1.69342	2.95729	2.09088	3.39299	1.48634	0.493986	2.49565	3.96683	8.08492	0.796706	4.49751	0.801823	2.27877	4.4111	4.19365	1.3134	4.09814	0.851644	5.50687	4.08986	8.12682	19.1469	0.713904	1.22692	3.33353	2.25689	4.12383	10.9503	1.98614	2.79577	12.2244	2.10852	17.7193
361.2_48.3267,NF07_Maltose Monohydrate MEOX1 TMS_	361.2_48.326	41.1766	31.3752	14.1667	47.0917	422.36	0	9.19132	14.8068	30.1141	22.1354	38.8376	46.1904	12.1511	59.5785	112.618	25.6168	12.4919	10.7411	94.6237	21.4435	12.2031	22.5504	60.3402	14.949	28.9875	15.0237	109.726	19.5258	111.391	35.06	232.959	20.6472	9.65646	25.6909	70.7069	125.408	204.315	17.6799	14.4984	32.6162	57.3223	15.9652	23.4296	275.084	49.2118	213.297	23.5522	260.005
204.1_48.4766,NF06_LACTOBIONIC ACID TMS1_	204.1_48.476	5.75332	11.6407	6.2738	29.9075	27.1183	0.171451	10.0737	8.48573	13.0672	10.0331	11.7374	13.7625	10.8299	32.0956	15.7958	2.07566	5.18368	1.15041	27.6638	6.25841	1.30752	12.064	13.9938	3.66003	12.7515	17.8357	23.0475	3.74636	21.7567	9.58187	2.70697	10.593	8.22807	17.8958	3.24916	3.36471	73.6883	8.98369	4.82868	1.83603	3.40543	1.27737	8.9874	23.3075	10.7535	25.8358	11.6429	7.44853
361.2_48.5899,NF09_Trehalose TMS_	361.2_48.589	6.18973	5.6102	1.62159	13.4618	161.413	0	0.556184	1.10267	5.03706	0.504604	7.19734	23.736	0.855662	9.02262	147.795	2.74052	0.476537	0.605928	13.6808	0.205178	0.479327	0.802905	14.7817	2.62797	14.5462	2.40312	0.616216	0.894311	18.2875	10.7042	2.16178	1.27192	0.803133	1.89357	43.3556	44.8423	6.92986	0.348168	0.476872	1.28522	3.62208	0.87707	0.807034	17.3143	3.19909	35.55	15.7114	189.037
361.2_48.6211,NF07_Nigerose, Meox 1_	361.2_48.621	6.18973	5.6102	1.62159	13.4618	161.413	0	0.556184	1.10267	5.03706	0.504604	7.19734	23.6377	0.855662	9.02262	147.646	2.74052	0.476537	0.605928	13.6808	0.205178	0.426557	0.802905	14.7817	2.62797	14.5462	2.40312	0.616216	0.894311	18.2875	10.7042	2.16178	1.27192	0.803133	1.89357	43.3556	44.7564	6.92986	0.202832	0.476872	1.28522	3.62208	0.87707	0.807034	17.3143	3.19909	35.55	15.7114	188.669
361.2_48.733,NF07_Maltose Monohydrate MEOX2 TMS_	361.2_48.733	12.9823	14.7693	6.01934	16.5555	116.317	0	4.6158	4.81584	10.1068	7.46749	15.8029	15.2505	4.63358	17.2564	40.7316	7.11655	5.17448	4.52825	25.0463	7.3893	4.09993	7.10085	17.9178	6.39096	4.09675	6.42502	30.4817	8.83132	29.7302	9.64287	61.629	8.85165	4.22318	11.5619	18.7172	35.476	52.2783	6.7733	4.66687	9.06251	16.1087	6.54943	6.99513	68.9266	13.4514	59.9792	8.53736	68.1061
324.2_48.7689,>9H-Purin-2-amine, N-_trimethylsilyl_-6-[_trimethylsilyl_oxy]-9-[2,3,5-tris-O-_trimethylsilyl_-.beta.-D-ribofuranosyl]-_	324.2_48.768	5.10849	7.63513	53.223	295.524	34.6661	0.223243	0.557483	0.756531	2.32823	0.335857	1.76109	1.56976	0.779036	2.69285	0.211976	1.04246	0.32714	1.29378	3.25856	0.747503	0.523302	2.19904	3.14488	4.02285	0.922501	0.863623	0.747379	5.67257	10.1951	6.34757	1.16617	1.44723	0.962142	0.847332	1.83601	1.03345	8.74086	0.651617	0.218923	0.513513	0.339482	1.47399	1.39778	1.32105	0.169441	16.7146	29.0548	9.87808
204.1_48.9127,NF07_Maltotriose, Meox TMS_	204.1_48.912	25.518	38.0897	24.0334	13.1704	19.0794	0.158949	8.58836	11.5341	16.0765	6.24775	8.99902	13.236	1.96442	7.57482	37.1236	12.6231	9.99348	12.931	24.953	7.9557	6.50537	6.39	19.0825	3.48353	7.65257	80.6632	2.43269	16.5849	28.3486	24.7754	14.1441	21.4532	3.81623	12.8807	13.4699	27.459	13.0753	9.68162	1.18599	20.0672	8.11072	10.4574	29.734	2.27849	12.4611	9.90673	5.83982	51.0086
280.1_49.007,>2-Deoxyguanosine, tetra_trimethylsilyl_-_	280.1_49.007	2.04503	7.83868	46.9328	128.348	22.7807	0.101799	0.917443	2.50298	6.36103	1.70058	9.37684	0.879433	1.14591	2.89243	2.048	3.19457	1.46792	3.62533	4.49732	1.73294	0.998232	1.10208	3.15132	2.82653	4.72992	3.10821	1.04435	18.2073	13.8801	10.7569	2.33233	28.3093	2.02131	13.5683	1.91946	1.70296	40.8158	3.54237	0.999432	0.673209	0.447246	3.37913	27.1672	5.70993	2.05715	23.172	18.4619	16.1487
319.2_49.0565,Golm_Sophorose _1MEOX_ _8TMS_ MP_	319.2_49.056	2.67681	6.55789	0.315836	2.64994	130.319	0.142876	0.904448	0.891579	1.36739	0.537371	2.21385	5.80719	0.688477	0.887056	51.7015	0.991498	0.346294	0.187752	3.32299	0.156051	0.124596	0.703181	3.72839	0.782016	3.7529	1.03885	1.23738	1.69116	7.18672	3.12304	0.772586	0.85422	0.595612	3.47547	18.2421	7.54085	5.45258	0.329003	0.722446	0.464744	3.37193	0.388095	0.358196	4.33041	1.22666	3.7556	2.67449	54.4963
267.1_49.0748,Unknown_	267.1_49.074	21.2998	28.0404	15.3612	19.0817	14.1187	2.82537	17.0832	21.7362	4.84027	7.67883	241.831	9.83808	15.9894	25.4205	19.1944	62.8536	5.30856	15.6671	24.9708	9.50273	6.81905	21.9853	3.25736	19.1435	31.7928	37.0815	22.3372	40.0175	19.0395	29.1877	26.2373	32.5463	17.9492	10.854	7.35036	8.6876	19.006	11.2388	9.52696	12.7326	5.34741	12.7377	16.6383	18.5915	5.83616	16.2764	20.5465	11.614
361.2_49.1169,>3-.alpha.-Mannobiose, octakis_trimethylsilyl_ ether, methyloxime _isomer 1__	361.2_49.116	0.416428	0.754723	2.74273	2.76192	59.4102	0	0.374254	0.642461	0.961401	0.532456	8.97717	3.8886	1.03562	1.25455	23.193	0.393819	0.75158	0.145081	0.745479	0.768695	1.18293	0.644369	1.70367	0.953618	0.608012	4.64771	1.87092	2.14692	11.611	1.00279	1.91251	2.74268	0.412347	8.37308	10.4137	4.69343	5.23923	0.806535	0.714832	1.2374	1.25072	1.17778	5.2004	1.70658	0.325756	0.767133	0.802431	24.4166
369.1_49.1982,Unknown_	369.1_49.198	5.94583	6.35368	8.23468	14.1678	3.68453	0.191096	9.11855	12.9253	6.89615	6.33704	18.2104	4.41782	12.3879	8.36684	1.51568	7.83006	3.35951	7.28479	5.18614	2.42842	3.49601	6.71474	6.57506	13.0271	8.70506	10.0172	7.08277	14.481	2.50605	5.91376	6.06261	9.09874	13.3433	2.93355	3.00671	2.2832	11.3891	4.11573	7.92407	3.57643	1.78396	1.96361	5.35731	4.88039	2.19318	8.27617	10.1747	1.19554
297.2_49.264,Unknown_	297.2_49.264	3.50803	11.1655	1.86458	4.50907	5.00333	0	3.36179	5.80575	3.35334	1.84312	6.6634	2.26009	4.41299	3.90621	1.01858	4.41078	2.90212	3.07061	4.56509	2.23769	4.76835	3.65143	1.97609	2.23083	9.30888	7.71837	4.99407	3.80655	2.30084	2.69118	4.90519	8.76929	6.80237	13.2582	1.10394	2.84971	5.72073	1.90853	2.67848	3.9245	0.982712	1.20541	5.23041	3.04591	2.79816	3.46671	1.16609	6.10052
236.1_49.2993,>5'-Methylthioadenosine, 3TMS derivative_	236.1_49.299	5.1509	13.1032	0.177626	15.8384	7.75581	0.0982271	4.28313	1.07383	1.6482	1.90701	23.8434	8.10721	1.58478	1.05496	0.848051	1.90655	3.06761	0.489863	8.22138	4.15365	0.880966	1.21714	15.1567	0.490292	2.23916	16.2712	0.801823	19.6404	7.01384	10.104	0.753636	23.6511	4.93738	37.469	2.19434	0.385683	14.5844	1.78236	29.1986	1.09683	0.878857	3.49029	43.3198	0.730871	1.01903	13.5206	5.47787	2.91318
319.2_49.401,>2-.alpha.-Mannobiose, octakis_trimethylsilyl_ ether, methyloxime _isomer 2__	319.2_49.401	1.51521	3.51125	0.182616	0.950084	19.1897	0	0.157239	0.511347	0.858776	0.608638	2.11393	1.68956	0.178795	0.313638	13.5686	0.391503	0.386899	0.213355	3.98626	0.367009	0.28144	0.805462	0.749896	0.362816	0.280944	0.375488	0.447932	1.37013	2.04138	2.30373	0.912526	0.884812	0.253337	0.753358	3.61	1.90095	0.981102	0.352959	0.389302	0.677991	0.796778	0.264085	0.493848	1.26989	0.198079	0.833135	0.989381	8.49474
334.2_49.4763,Unknown_	334.2_49.476	0.509013	0.772567	0.131723	1.11631	4.82716	0	0.244305	0.437923	0.14999	0.0614372	2.25132	0.162484	0.0835925	0.468872	5.1113	0.178377	0.104961	0.128013	0.114433	0.0770622	0.184695	0.161092	0.468099	0.362816	0.222239	0.813558	0.146011	0.991768	0.614495	0.426002	0.183671	0.282387	0.140144	0.32421	0.792846	0.163658	1.04569	0.26991	0.137065	0.561327	0.0614195	0.321913	0.143778	0.124248	0.156315	0.555063	0.0793895	1.32321
361.2_49.6561,Unknown_	361.2_49.656	0.256546	6.62861	1.89501	0.820717	2.67174	0.0964411	0.28329	0.655573	0.700892	0.393198	0.95236	0.650395	0.182278	0.522729	37.3374	0.711191	0.968396	0.157029	0.549944	0.190729	0.321017	0.703181	0.145878	0.921749	0.817672	1.2558	0.366265	0.584742	0.415192	0.109794	0.577253	0.72244	0.258727	0.607698	0.154917	0.571086	1.22234	0.28109	0.270322	0.962957	0.178675	0.707439	0.337567	0.411115	0.31621	3.19296	0.807553	3.03573
361.2_50.1905,NF07_D-_+_-Melibiose MEOX1 TMS_	361.2_50.190	1.47035	0.976778	0.135715	0.662137	63.2723	0	0.285889	0.597882	0.402604	0.214621	6.72585	2.98071	0.21943	0.269285	1094.58	0.359071	0.78912	0.274801	1.69205	0.245636	0.224272	0.700624	0.827229	0.782016	0.687683	0.667534	0.373689	0.877113	3.26587	1.80502	0.367343	1.01777	0.611782	1.06817	14.8956	0.46694	2.56799	0.643631	0.257949	1.66581	1.03017	0.367534	0.309436	0.842329	0.134837	0.899137	0.850236	29.406
297.2_50.4767,? NF07_5-methoxy salicylic acid - 2TMS_	297.2_50.476	13.3799	47.1087	1.0468	1.97876	60.9114	0	1.5529	2.70883	2.18838	1.65225	17.7576	5.91919	1.44081	6.00663	1.24572	1.66794	5.65715	2.35715	12.6532	5.10633	5.06885	10.379	1.63981	70.1363	10.1475	9.358	13.0742	98.1649	6.23378	5.95963	80.2819	259.365	3.72999	416.532	26.5915	6.22014	7.60855	2.65119	44.4861	135.182	3.04194	8.85872	157.265	3.99969	1.51423	10.2962	18.934	18.9707
361.2_50.7093,>Lactose, 8TMS derivative_	361.2_50.709	0.355657	0.672113	0.530384	0.78594	14.1505	0	0.474315	0.621483	0.301671	0.287526	7.60951	2.12101	0.342497	0.6843	256.078	0.164477	0.173913	0.141668	0.978789	0.341963	0.180297	0.268487	0.759855	1.70867	0.348035	0.821902	0.183133	0.464354	1.6335	0.672917	0.720108	1.42017	0.951362	0.504327	3.69911	0.215159	0.708057	0.404066	0.243671	0.765967	0.361258	0.946464	2.0454	1.07804	0.843624	0.97163	0.872431	7.44169
297.2_50.7663,>Methyl 2,6-dihydroxybenzoate, 2TMS derivative_	297.2_50.766	12.8	51.4269	1.35715	6.31256	18.3448	0.0964411	2.00252	6.23843	2.825	1.26069	11.8655	5.93663	1.99693	12.8243	2.10475	1.93435	7.51273	1.5225	14.8163	0.891994	3.09877	5.27514	1.04517	43.5232	11.9841	15.8539	10.3272	221.015	5.87087	3.12694	97.3808	348.289	2.65465	634.006	7.95365	4.66253	10.7784	2.204	53.7647	289.492	2.54165	9.41838	206.52	7.4896	1.75646	7.92344	1.77645	15.6061
516.3_50.805,Unknown_	516.3_50.805	0.0538379	0.356874	0.0359244	0.103633	0.727827	0	0.10396	0.0760464	0.039471	0.16629	0.449639	0.0491124	0.164863	0.364326	0.0330961	0.115829	0.0666538	0.0887557	0.0677708	0.11752	0.079155	0	0.104282	0.561385	0.28933	0.233637	0.141062	0.355431	0.0792715	0.0283025	0	0.078833	0.533625	0.0845765	0.0185774	0	0.133586	0.19804	0.0637733	0.11762	0.0368517	0.0404801	0.035632	0.162619	0.063242	0.0735756	0.152803	1.38848
230.2_51.1163,Unknown_	230.2_51.116	1.30475	1.6674	5.38018	11.1903	4.13057	0	5.84643	0.693596	0.345089	0.395655	4.30904	0.521876	3.69781	5.10691	0.119864	7.31809	5.31239	4.87303	6.6471	4.96184	0.627376	20.29	15.8697	3.24819	16.3534	1.03468	1.90557	0.943039	10.7458	1.13893	0.822148	1.50371	11.2654	1.02118	0.432948	0.463507	14.1332	0.929512	0.352181	0.45805	6.27316	1.81518	0.772027	1.76688	3.68951	0.201251	0.899747	0.195219
267.1_51.2173,>2,4-Dihydroxybenzaldehyde, 2TMS derivative_	267.1_51.217	15.4454	51.4309	16.8032	13.0842	16.8026	0.844753	34.5899	48.7602	25.9212	21.7258	553.084	14.3147	57.6301	177.405	17.5964	28.5982	24.8458	23.1448	48.6395	22.5012	13.965	56.8247	74.1407	37.0833	64.7973	38.2456	25.052	91.9449	21.5318	34.5052	36.3742	33.4699	13.2382	15.2535	10.535	56.5982	207.733	7.76829	23.9987	26.3584	19.1272	22.4298	16.4007	23.3093	59.4809	54.8289	44.9515	8.21373
447.3_51.3055,Unknown_	447.3_51.305	7.13924	13.5473	3.98113	8.47425	2.56255	0	19.408	8.34544	15.9125	12.9518	20.3743	14.1792	19.2205	47.6729	0.0708051	4.14205	5.2419	2.79922	8.77577	3.55546	9.48834	15.4009	12.5344	3.67964	8.2522	16.7134	8.94627	0.636337	2.8043	4.46643	0.320696	1.4237	11.6993	0.363366	0.170975	4.45081	8.93904	9.23124	0.45022	0.536464	3.64609	2.68518	0.957064	8.02862	3.32915	7.77845	12.0484	6.03811
621.4_51.6432,Unknown_	621.4_51.643	2.73391	11.0519	0.239496	0.631534	34.4616	0	0.167635	0.0852244	0.0592065	0.0581605	0.252922	0.0839959	0.131194	0.190083	0.0811294	0.203859	0.181574	0.397694	1.42874	0	0.177366	0.140636	0.0515553	10.1785	0.218046	0.216949	0.163334	30.1515	0.421657	0.325967	3.85418	61.5709	0.18596	30.4914	0.956579	0.0835456	1.58689	0.233177	7.16545	46.1531	0.566176	0.656678	50.7319	0.0986676	0.0847204	0.318106	5.03312	63.4505
209.1_51.7002,Unknown_	209.1_51.700	62.6661	93.9049	67.3394	41.2264	38.6045	5.52036	160.944	20.1025	68.7314	41.6372	561.846	67.6516	66.8009	366.525	19.2173	63.4095	73.0373	40.8071	56.1365	12.9156	128.552	166.963	55.555	87.1323	369.588	509.834	39.7101	66.4398	48.4141	28.4201	46.5651	30.806	97.5779	60.5082	11.74	133.301	54.1284	100.014	73.6172	33.169	67.5347	20.1122	24.5248	50.0428	14.6638	90.5834	42.8652	39.9016
267.2_51.8135,Unknown_	267.2_51.813	6.69834	54.19	12.1365	11.2904	35.3949	0.410768	32.5822	31.8635	16.4261	13.9356	166.082	2.79757	14.5428	71.2464	20.7445	14.0431	8.98908	10.8623	76.4433	7.6359	15.9087	19.4819	16.6108	24.7475	99.0473	62.1475	26.6433	20.1191	12.9654	9.31446	6.5422	11.532	10.0769	26.2078	44.6245	14.7864	117.489	3.04407	16.6439	60.4655	15.8367	4.56654	8.08222	13.956	35.7186	25.8402	5.89616	40.9199
621.4_51.8548,Unknown_	621.4_51.854	0.151317	0.381327	0.0369223	0.109893	10.3459	0	0.148142	0.0826022	0.0761226	0.0450539	0.686948	0.0376375	0.130033	0.161571	0.0361714	0	0.194599	0.706632	0.193314	0	0.0938133	0	0.0333938	6.55521	0.272557	0.229465	0.170759	0.369763	0.0491933	0.0424538	0.169094	4.85352	0.150924	1.53647	4.4485	0.0640898	0.128693	0.0830492	0.138969	3.28381	0.153549	0.0976664	3.47256	0.107804	0	0.26617	1.10206	7.66142
621.4_51.9315,Unknown_	621.4_51.931	0.151317	0.304004	0.0648636	0.0695522	10.5565	0	0.0662742	0.0826022	0.0343962	0	0.256044	0.0550793	0.0684994	0.297797	0.0418095	0	0.0612909	0.706632	0.193314	0	0.0938133	0	0.0333938	9.16601	0.272557	0.212777	0.183133	2.57974	0.0773038	0.0609968	0.779874	4.96765	0.148229	2.65163	7.46245	0.124746	0.128693	0.0814521	0.276985	3.44733	0.284205	0.0783901	3.52695	0.100495	0	0.195841	1.10206	10.2289
319.1_52.7006,Unknown_	319.1_52.700	0.356472	0.54919	0.260452	0.350543	2.25839	0	0.331371	0.243873	0.208632	0.149907	2.88831	0.184975	0.218269	1.38127	0.413115	0.449417	0.30339	0.285042	0.569942	0.215774	0.410433	0.475606	0.207393	0.399588	0.524149	0.642502	0.853793	0.493017	0.301344	0.0692924	0.377547	0.272974	1.37988	0.668781	0.0935168	0.280393	0.395866	0.367333	0.660577	5.01847	0.29928	0.682379	0.27818	0.171755	0.542926	1.19993	0.176706	0.700224
239.1_53.1631,Unknown_	239.1_53.163	0.241047	0.680044	0.212054	0.688567	2.15105	0.12323	0.788793	0.409077	0.252614	1.44336	7.00063	0.307985	0.798773	1.31791	0.0583575	0.56293	0.358552	0.633238	0.483284	0.34967	0.514507	2.44963	0.222039	1.38998	2.72557	1.54785	1.3537	5.57224	0.187497	0.440641	1.67928	2.52148	1.04569	5.28133	0.201203	0.742755	0.369932	1.30643	0.401676	4.89894	0.550542	0.501825	2.0129	0.93917	1.02022	1.28216	0.9706	3.04
269.2_53.585,>Benzamide, N-[4-_2,2-dimethyl-1-oxopropyl_phenyl]-4-nitro-_	269.2_53.585	21.8345	22.1566	6.59662	59.3197	17.0886	0.303611	52.8738	3.86263	20.5097	21.9617	30.9439	14.1113	67.0331	37.6492	0.570688	11.3281	1.39973	8.21161	47.0963	3.39844	7.615	15.4879	21.3586	4.97892	22.1736	21.7408	13.235	10.0983	13.6426	7.9779	3.74485	3.5063	2.0806	2.95235	1.95535	1.46834	12.5669	23.0078	3.45042	5.70985	4.84321	6.02447	2.38547	5.11427	3.47712	20.8814	11.1734	8.15788
559.2_53.6047,Unknown_	559.2_53.604	0.920547	3.6692	0.0254465	0.562678	0.698708	0	0	0.072113	0.0451097	0.104034	0.184227	0.0298346	0	0	0.016548	0	0.0383068	0	0.0622159	0.0500904	0	0	0.0761613	0.693763	0	0.233637	0.190557	0	0.512735	0.0419658	0	0.435346	0	0.410353	0.0554174	0	0.788307	0.105409	0	0.0554633	0	0.191477	0.0968941	0	0.068015	0.144987	0.0486581	0.0216593
179.1_54.2978,Unknown_	179.1_54.297	1.18688	2.74661	1.18102	1.96485	3.37124	0.200026	1.49052	3.0589	3.49769	3.03991	10.5634	1.26912	2.52519	9.58971	0.80302	4.3019	1.34457	3.28055	4.67063	1.78784	2.24566	4.87368	0.976036	5.96931	8.69667	9.66673	3.50427	6.3003	0.961378	1.22677	4.09325	4.51819	4.09921	3.21234	1.57373	1.7041	1.82617	2.05068	2.4567	4.43897	1.54275	1.24203	3.62009	3.06418	3.91623	2.40635	1.99925	0.688254
647.4_56.576,Unknown_	647.4_56.576	1.86475	9.0613	0.150683	2.71462	0.809887	0	0	0.081291	0.0400349	0.0950229	0.602641	0.287789	0	0	0.0259936	0	0.0712507	0	1.54651	0	0	0	0.250161	1.12522	0	0	0	0	0.421657	0.0697804	0	0.0917757	0	0.104938	0.0598256	0.0846901	0.980612	0.102214	0	0.0860637	0.0759368	0.0475481	0.142528	0	0	0.433879	0	0.463681
253.2_57.2386,>Allocholic acid, 4TMS derivative_	253.2_57.238	29.1749	42.5454	29.2909	274.839	82.7967	0.210742	46.3842	23.4262	64.8018	11.619	201.928	57.8691	100.763	223.266	9.81636	29.0685	13.0136	38.4227	3.53853	30.3885	69.029	35.8469	72.8213	85.5413	15.8293	381.488	34.3819	63.2954	28.7486	53.178	5.45912	2.96389	45.792	1.6743	17.7905	7.87732	9.96956	70.9735	4.40416	1.43248	29.5819	58.8298	4.00204	28.6282	1.89726	76.5478	47.1812	15.1102
255.2_57.674,Unknown_	255.2_57.674	1.82192	5.51966	3.0411	45.844	17.9572	0	27.2621	1.32688	8.60017	4.96085	16.5836	6.21845	44.9275	5.05939	0.214319	1.3691	1.29171	2.98014	1.85981	1.31198	1.94223	2.17091	6.58971	1.30418	4.44478	37.1399	9.4338	2.31317	7.98169	20.6667	1.67782	0.324745	18.2591	0.421316	0.407758	0.813712	0.656678	1.17866	1.7571	0.887412	2.05979	4.9797	0.996447	11.0526	1.22785	6.98102	5.46934	0.623561
253.2_57.8205,Unknown_	253.2_57.820	1.26193	7.07801	4.06994	35.2428	17.0341	0.130374	10.5376	4.06586	3.73114	4.43658	28.0056	3.77247	8.88055	61.5078	2.71351	1.43628	2.43248	5.89372	2.88193	2.8041	4.29636	3.57983	5.40511	11.3846	14.0933	37.3319	5.56079	9.46479	1.29505	3.57881	2.00581	0.905991	19.8196	2.412	4.30587	0.945325	4.28455	1.80313	3.52561	1.40666	0.868248	3.13753	1.65658	12.4011	5.41852	16.3944	3.1568	1.57372
253.2_57.8354,Unknown_	253.2_57.835	1.26193	7.07801	4.06994	35.2428	17.0341	0.130374	10.5376	4.06586	3.73114	4.43658	28.0056	3.77247	8.88055	61.5078	0.852005	1.43628	2.43248	5.89372	2.88193	2.01903	4.29636	3.57983	5.40511	11.3846	6.15141	37.3319	5.56079	9.46479	1.29505	3.57881	2.00581	1.0566	19.8196	2.412	4.30587	0.945325	4.28455	1.80313	3.52561	1.40666	0.868248	3.13753	1.65658	12.4011	5.41852	16.3944	3.1568	1.57372
75.1_58.0023,>5.beta.-Cholanic acid-3.alpha., 6.beta., 7.alpha.-tris[_trimethylsilyl_oxy]-, trimethylsilyl ester_	75.1_58.0023	19.3547	50.4091	43.997	135.748	45.8707	3783.59	95.4934	249.291	93.1059	44.9196	620.933	64.7122	70.4894	164.261	28.7722	36.3287	86.4523	75.5686	59.9272	98.0356	130.176	90.5953	28.1041	132.308	530.455	171.36	93.5931	71.8286	31.6617	31.8921	54.0868	306.13	129.493	493.228	15.6299	29.4275	67.5345	66.0576	86.2833	57.3777	27.5913	28.9369	177.638	75.2724	50.658	74.8945	170.149	38.2042
245.2_58.4411,>Deoxycholic Acid, 3TMS derivative_	245.2_58.441	0.617097	0.244525	0.120746	6.34247	3.46058	0	3.25523	0.95058	0.951251	0.636489	3.13498	0.489747	1.72758	0.690636	0.103682	0.915051	0.548553	1.14188	0.926572	0.416136	0.552619	0.439808	1.35508	1.06884	1.31666	12.679	1.11117	3.15875	0.0899535	0.756849	0.26093	0.390635	1.77606	0.39469	0.144841	0.268948	1.02367	1.5971	0.621551	0.359555	0.156341	0.277578	0.517602	0.997639	0.369906	3.50782	1.10377	0.237398
255.2_58.4682,>Deoxycholic Acid, 3TMS derivative_	255.2_58.468	58.9533	137.592	63.9385	2127.78	1139.28	0	946.678	88.4813	217.959	117.092	482.013	202.924	887.98	1868.07	13.3434	155.6	30.8607	114.261	3.82961	109.985	211.043	107.85	315.447	623.485	291.158	2203.49	123.666	445.507	111.109	464.486	48.6277	19.1023	621.87	1.32973	139.606	72.1674	25.5561	153.358	22.9831	6.23484	100.33	209.221	17.2515	319.25	2.08937	1501.66	168.999	67.7763
253.2_58.7002,NF07_Cholic Acid, O,O,O,O-TMS_	253.2_58.700	6.20319	22.3859	8.70319	51.3024	30.763	0.430413	26.984	8.03208	13.9631	6.4337	42.6595	22.6266	23.7635	35.0482	7.5112	2.99766	5.90308	6.83248	3.3841	3.75774	5.15094	19.4871	4.51285	38.2943	16.2151	42.9517	28.5043	8.66794	1.83899	8.24287	32.8976	113.807	18.8548	642.122	4.77314	3.72522	888.557	7.80822	78.5953	259.564	5.00066	11.0395	2925.14	377.278	4.75508	13.5087	6.20262	3.48402
516.4_58.7253,>Allocholic acid, 4TMS derivative_	516.4_58.725	2.2824	5.98095	0.79882	8.41721	10.946	0	2.18185	1.89329	4.44218	0.413677	6.57597	3.65864	3.63976	3.1237	1.94601	1.35057	0.613675	0.242371	0.153318	1.56918	1.28847	5.10637	2.67092	6.19239	0.322876	10.3468	14.6481	2.9581	1.70799	2.32617	21.3977	49.7919	3.60601	295.675	1.57877	1.16277	441.036	3.32197	32.5881	120.546	2.91184	4.86854	1450.85	168.239	0.503549	5.48787	1.37096	1.59339
518.4_58.9023,Unknown_	518.4_58.902	1.96794	1.77181	0.945511	12.895	5.77324	0	7.29146	0.350076	1.00031	0.20561	5.14587	2.31838	8.01559	53.4546	0.0784934	0.509649	2.05478	0.454019	0.212201	2.71451	0.0996766	50.7339	0.802037	6.91557	1.70663	3.17496	2.6183	16.9948	3.07023	1.17358	0.325069	0.525945	27.2203	1.809	0.849523	0.0675232	0.757479	0.0894376	0.116124	0.160652	2.46292	4.08592	65.4067	12.8688	0.0811406	3.02742	0.993649	2.01631
75.1_59.3214,?? Golm_Chenodeoxycholic acid _3TMS__	75.1_59.3214	76.4189	160.809	35.8646	268.719	76.2923	4422.36	82.3256	97.8206	87.8579	38.9635	271.919	33.3946	522.32	380.712	19.6616	108.757	52.4757	72.1345	72.2871	166.39	71.4608	276.713	96.4917	171.529	286.089	471.538	134.644	160.652	62.374	44.6302	23.7884	34.05	533.593	121.303	27.6778	75.365	139.794	63.6843	115.851	125.377	59.2933	91.1561	119.987	89.1224	44.0964	324.298	59.1119	82.943
131.1_59.649,Unknown_	131.1_59.649	1.61269	1.70837	1.60263	34.5821	21.1946	2841.33	5.53975	4.41463	5.73626	8.70934	7.73754	4.72259	2.52403	11.4905	0.41004	5.671	1.52691	3.10816	2.18533	4.59868	3.41246	7.97279	8.5535	5.38341	9.43887	7.35122	8.72107	14.8278	0.776973	8.6796	3.37897	3.19685	4.50617	4.90387	6.6334	28.0427	4.64225	4.78491	1.7076	2.74926	2.21222	1.43672	37.96	14.21	3.82316	13.5628	4.51069	4.54647
131.1_59.6639,Unknown_	131.1_59.663	1.61269	1.70837	1.60263	35.0787	21.3913	2922.11	5.53975	4.41463	5.73626	8.70934	7.73754	4.72259	2.52403	11.4905	0.41004	5.671	1.52691	3.10816	2.18533	4.59868	3.41246	7.97279	8.5535	5.38341	9.43887	7.35122	8.72107	14.8278	0.776973	8.6796	3.37897	3.19685	4.50617	4.90387	6.6334	28.0427	4.64225	4.78491	1.7076	2.74926	2.21222	1.43672	38.8852	14.21	3.82316	12.1064	4.51069	4.54647
75.1_59.8118,Unknown_	75.1_59.8118	75.8466	46.0222	58.0878	74.2832	14.1031	4598.59	203.629	252.135	35.4551	50.7234	250.977	99.7156	174.751	261.377	25.1241	248.15	115.669	107.792	100.916	47.1322	84.3514	90.1529	97.7846	134.889	76.2447	306.457	62.906	365.524	24.945	29.664	131.35	88.08	131.177	94.7508	24.0647	13.3147	55.4056	64.9812	73.9332	53.5354	41.7831	47.8867	52.5448	106.514	51.6818	58.5954	152.557	19.5222
255.2_60.1916,Unknown_	255.2_60.191	0.555102	1.83328	0.788841	16.712	5.70257	0	1.09417	0.844378	1.1097	1.56378	9.00839	1.28472	2.39168	3.77632	0.10251	4.05866	0.968396	0.535948	0.462175	2.83781	2.56961	1.73366	2.42837	8.11188	2.98974	11.3064	3.6775	3.23614	1.40862	2.15636	1.87753	2.5403	1.54697	1.21853	2.29667	1.83114	0.958103	1.34795	0.913766	0.906538	0.855965	1.3397	1.77723	3.06235	0.410476	2.19428	1.14816	0.727583
[truncated: 30 more columns]

## Sheet: Identified metabolites
Name	Name	MSI Confidence level	RefMet name	RT	RI	S/N (total)	Expec. RT	RI-RI(lib)	Net	Weighted	Simple	Reverse	RT-RT(lib)
>2-Hexanone, O-methyloxime	O-methyloxime- 2-Hexanone	Level 2		9.1396	887.3	53				74		74
>N-(1,1-Dimethyl-2-propynyl)-N,N-dimethylamine	N-(1,1-Dimethyl-2-propynyl)-N,N-dimethylamine	Level 2		9.2339	890.8	33				78		83
NF07_bis-trimethylsilyl amine	bis-trimethylsilyl amine	Level 1		9.6184	905	686	13.46		96	97	98	98	-3.843
>2-Methylbutan-2-ol, tert-butyldimethylsilyl ether	2-Methylbutan-2-ol	Level 2		9.6483	906.2	174				82		85
>2-Methyl-1,2-bis(trimethylsilyloxy)butane	2-Methyl-1,2-dihydroxy butane	Level 2		9.6483	906.2	207				68		69
>4-(Trimethylsilyoxy)-3-penten-2-one	4-(Trimethylsilyoxy)-3-penten-2-one	Level 2		9.8924	915.2	217				85		85
>1-Ethoxy-3-trimethylsilyl-2-propanone	1-Ethoxy-3-trimethylsilyl-2-propanone	Level 2		9.9067	915.7	181				79		83
NF07_1,2-Bis(trimethylsiloxy)ethane	1,2-Bis(trimethylsiloxy)ethane	Level 1		10.2661	929	51	17.16		86	89	76	89	-6.896
>2-Propanol, 1-propoxy-	1-propoxy-2-Propanol	Level 2		10.6677	943.9	241				68		73
>2-Propanol, 1-(1-methylethoxy)-	1-(1-methylethoxy)-2-Propanol	Level 2		10.6893	944.7	200				66		75
>7-Methoxy-1,2,3-trimethylindole	7-Methoxy-1,2,3-trimethylindole	Level 2		10.7904	948.4	45				76		80
>Indole, TMS derivative	Indole	Level 2	Indole	10.7904	948.4	52				67		75
>methanesulfonamide, N-(8-hydroxy-1-naphthalenyl)-	N-(8-hydroxy-1-naphthalenyl)-methanesulfonamide	Level 2		10.9145	953	63				66		69
NF07_Ethylbis(trimethylsilyl)amine	Ethylbis(trimethylsilyl)amine	Level 1		11.0732	958.9	787	15.98		94	93	91	99	-4.912
>Piperidine, TMS derivative	Piperidine	Level 2	Piperidine	11.1939	963.4	169				77		77
>Buphedrone, N-trimethylsilyl-	N-trimethylsilyl-Buphedrone	Level 2		11.2285	964.6	219				72		73
>Alanine, N-methyl-n-propoxycarbonyl-, ethyl ester	Alanine, N-methyl-n-propoxycarbonyl-, ethyl ester	Level 2		11.2448	965.2	172				66		71
NF07_2',4'-dihydroxyacetophenone, O,O-TMS	2',4'-dihydroxyacetophenone	Level 1	2',4'-Dihydroxyacetophenone	11.4198	971.7	37	37.17		83	89	61	89	-25.751
NF07_Boric Acid, O,O,O-TMS	Boric Acid	Level 1		11.5046	974.9	333	17.08		97	98	96	100	-5.571
>Pentanoic acid, TMS derivative	Pentanoic acid	Level 2	Valeric acid	11.5968	978.3	136				91		92
>2,4-Diethyl-5-methylthiazole	2,4-Diethyl-5-methylthiazole	Level 2		11.6172	979	53				67		67
>Val-Val, N,N'-dimethyl-N-(isopropyloxycarbonyl)-, isopropyl ester	Val-Val, N,N'-dimethyl-N-(isopropyloxycarbonyl)-, isopropyl ester	Level 2		12.4324	1009.2	27				73		73
NF07_**4-HYDROXYPYRIDINE,O-TMS	4-HYDROXYPYRIDINE	Level 1		13.1866	1037.1	55	18.99		93	96	83	97	-5.805
? MU16_Pyruvic acid-TMS(MeOx)	Pyruvic acid	Level 1	Pyruvic acid	13.3114	1041.7	17		-9.9	76	95	29	92
? NF07_Propanoic Acid, 2-(methoxyimino)-,trimethylsilyl ester	2-(methoxyimino)-Propanoic Acid	Level 1		13.3114	1041.7	25	19.32		76	90	63	91	-6.008
NF07_Lactic Acid, O,O-TMS	Lactic Acid	Level 1	Lactic acid	13.5094	1049.1	142	19.72		98	100	97	99	-6.209
>1-Benzyl-2,2,5,5-tetramethyl-2,5-disilapyrrolidine	1-Benzyl-2,2,5,5-tetramethyl-2,5-disilapyrrolidine	Level 2		13.6274	1053.4	98				71		83
NF07_Glycolic Acid, O,O-TMS	Glycolic Acid	Level 1	Glycolic acid	13.9631	1065.8	126	20.28		95	92	90	99	-6.317
>2-Propenoic acid, 2-[(trimethylsilyl)oxy]-, trimethylsilyl ester	2-[(trimethylsilyl)oxy]-2-Propenoic acid	Level 2		14.3368	1079.7	33				84		84
NF07_L-Alanine, N,O-TMS	L-Alanine	Level 1	Alanine	14.7275	1094.1	406	21.17		98	99	99	99	-6.44
NF07_Hydroxylamine, N,N,O-TMS	Hydroxylamine	Level 1	Hydroxylamine	15.2212	1112	167	21.32		98	97	95	99	-6.099
>1,2-Butanediol, 2TMS derivative	1,2-Butanediol	Level 2		15.3643	1117.1	32				77		80
NF07_Oxalic Acid TMS	Oxalic Acid	Level 1	Oxalic acid	15.4545	1120.3	51	22.08		94	98	85	96	-6.629
>1-(Trimethylsilyl)-3-[(trimethylsilyl)oxy]urea	1-(Trimethylsilyl)-3-[(trimethylsilyl)oxy]urea	Level 2		15.7977	1132.5	115				66		73
>3-Hydroxybutyric acid, 2TMS derivative	3-Hydroxybutyric acid	Level 2	3-Hydroxybutyric acid	16.3186	1151.1	28				69		69
Golm_Butanoic acid, 2-amino- (2TMS)	2-amino-Butanoic acid	Level 2	2-Aminobutyric acid	16.6747	1163.8	84		3	83	80	60	95
NF07_Phosphoric Acid, Monomethyl ester, O,O-TMS	Phosphoric Acid	Level 1	Phosphoric acid	16.8083	1168.6	92	23.49		92	90	70	98	-6.682
? NF07_Malonic Acid, O,O-TMS	Malonic Acid	Level 1	Malonic acid	17.5591	1195.3	18	24.35	0.1	74	92	56	89	-6.787
? Golm_Isocaproic acid, 2-oxo- (1MEOX) (1TMS) MP	2-oxo- Isocaproic acid	Level 2	Ketoleucine	17.7971	1203.9	44		-2.6	77	82	60	82
NF08_L-Valine, N,O-TMS	L-Valine	Level 1	Valine	17.8962	1207.4	304	15.95	-0.1	100	99	98	99	1.942
NF07_L-Valine, N-(trimethylsilyl)-, trimethylsilyl ester	L-Valine, N-(trimethylsilyl)-, trimethylsilyl ester	Level 1		17.8962	1207.4	305	24.69	-0.1	99	100	100	100	-6.79
?? NF07_2',4',6'-Trihydroxyacetophenone, O,O,O-TMS	2',4',6'-Trihydroxyacetophenone	Level 1		17.928	1208.6	11	38.8		67	77	0	75	-20.869
>2-Hydroxyisocaproic acid, 2TMS derivative	2-Hydroxyisocaproic acid	Level 2	2-Hydroxyisocaproic acid	18.3295	1223.1	69				90		90
>Valine, 2TMS derivative	Valine	Level 2	Valine	18.5466	1230.9	53				89		91
NF07_3,6,9-Trioxa-2,10-disilaundecane, 2,2,10,10-tetramethyl-	3,6,9-Trioxa-2,10-disilaundecane, 2,2,10,10-tetramethyl-	Level 1		18.6565	1234.9	123	25.5		99	98	98	99	-6.847
NF07_Benzoic Acid, O-TMS	Benzoic Acid	Level 1	Benzoic acid	19.2262	1255.4	28	25.84		91	97	81	96	-6.611
? NF07_Glycerol, 3 TMS	Glycerol	Level 1	Glycerol	19.3632	1260.4	242	26.32		75	83	58	82	-6.962
NF07_Norleucine, N,O-TMS	Norleucine	Level 1	Norleucine	19.4323	1262.9	373	17.46	-1.2	91	92	91	93	1.971
Golm_Ribofuranose, 2-deoxy- [-H2O] (2TMS)	2-deoxy- Ribofuranose	Level 2		19.591	1268.6	100		-2.2	86	87	59	92
NF07_L-Isoleucine, N,O-TMS	L-Isoleucine	Level 1	Isoleucine	20.038	1284.7	260	26.96		98	99	99	100	-6.922
NF07_L-Proline, N,O-TMS	L-Proline	Level 1	Proline	20.2815	1293.5	180	27.16	-1	100	99	98	99	-6.883
NF07_Glycine, N,N,O-TMS	Glycine	Level 1	Glycine	20.4646	1300.1	268	27.4		99	97	96	99	-6.933
>5,5-Dimethyl-2-(2,2,2-trifluoro-1-trifluoromethylethyl)-4,5-dihydrooxazole	5,5-Dimethyl-2-(2,2,2-trifluoro-1-trifluoromethylethyl)-4,5-dihydrooxazole	Level 2		20.5094	1301.8	67				73		75
NF07_Succinic Acid 2 TMS	Succinic Acid	Level 1	Succinic acid	20.5941	1305	516	27.58		100	99	99	100	-6.988
? NF07_Cytosine, N,O-TMS	Cytosine	Level 1	Cytosine	20.7244	1309.9	50	28.62		72	73	51	85	-7.896
?? NF07_(-)-2-oxo-4-thiazolidine carboxylic acid	(-)-2-oxo-4-thiazolidine carboxylic acid	Level 1		20.7522	1310.9	29	36.16		65	74	40	73	-15.404
? NF05_Catechol, O,O-TMS	Catechol	Level 1	Pyrocatechol	20.86	1315	24	17.84		72	74	35	86	3.02
NF07_Propionic Acid, 2,3 Hydorxy, O,O,O-TMS	2,3-Hydorxy Propionic Acid	Level 1		20.9088	1316.8	229	27.87	-4.1	98	99	99	100	-6.965
>L-Leucine, N-methyl-N-(but-3-yn-1-yloxycarbonyl)-, hexadecyl ester	L-Leucine, N-methyl-N-(but-3-yn-1-yloxycarbonyl)-, hexadecyl ester	Level 2		21.1543	1326	30				83		84
NF07_Uracil, O,O-TMS	Uracil	Level 1	Uracil	21.288	1331.1	221	28.23		98	100	98	100	-6.947
NF07_Fumaric Acid, O,O-TMS	Fumaric Acid	Level 1	Fumaric acid	21.5748	1341.8	69	28.58	-2.6	95	99	87	98	-7.009
NF08_L-Serine, N,O,O-TMS	L-Serine	Level 1	Serine	21.7376	1348	336	19.88	-3.3	100	99	98	99	1.858
NF07_L-Alanine, N,N,O-TMS	L-Alanine	Level 1	Alanine	21.9336	1355.3	81	28.88		98	98	91	98	-6.944
NF09_Pipecolic Acid, N,O-TMS	Pipecolic Acid	Level 1	Pipecolic acid	22.1256	1362.5	95	19.89	1.7	95	98	91	98	2.235
NF08_L-Threonine, N,O,O-TMS	L-Threonine	Level 1	Threonine	22.4213	1373.6	297	20.56	-2.5	100	99	98	99	1.864
NF07_5-methyl pyrimidine, O,O-TMS	5-methyl pyrimidine	Level 1		22.9415	1393.2	134	29.49		99	99	91	99	-6.551
NF08_Glutaric acid (2TMS)	Glutaric acid	Level 1	Glutaric acid	23.0242	1396.3	63	21.14	-1.9	92	94	82	93	1.883
>Methyl (3,4-dimethoxyphenyl)(hydroxy)acetate, TMS derivative	Methyl (3,4-dimethoxyphenyl)(hydroxy)acetate	Level 2		23.4766	1414	39				68		84
Golm_Alanine, beta- (3TMS)	beta-Alanine	Level 2	beta-Alanine	23.6604	1421.2	131		-3.2	88	87	60	93
NF07_Hydrocinnamic Acid, O-TMS	Hydrocinnamic Acid	Level 1	Hydrocinnamic acid	23.7506	1424.8	36	30.64		86	94	63	92	-6.889
>1-Triisopropylsilyloxynonane	1-Triisopropylsilyloxynonane	Level 2		24.0436	1436.3	26				78		80
NF07_Homoserine, N,O,O-TMS	Homoserine	Level 1	Homoserine	24.0951	1438.4	65	31.16		92	93	73	92	-7.067
>Phosphenodiimidic amide, tetrakis(trimethylsilyl)-	Phosphenodiimidic amide	Level 2		24.2287	1443.7	73				71		71
NF11_Ornithine-1,5-lactam (2TMS) ?	Ornithine-1,5-lactam	Level 1	3-Amino-2-piperidone	24.4234	1451.3	96	22.86	-9.2	92	95	69	93	1.56
Golm_Isobutanoic acid, 3-amino- (3TMS)	Isobutanoic acid	Level 2	Isobutyric acid	24.4912	1454	86		-1.3	80	83	63	82
>L-Rhamnose, 4TMS derivative	L-Rhamnose	Level 2	Rhamnose	24.5719	1457.2	42				66		74
? NF07_Citramalic Acid, O,O,O-TMS	Citramalic Acid	Level 1	Citramalic acid	24.6987	1462.2	27	31.32		75	84	39	79	-6.617
NF07_Malic Acid, O,O,O-TMS	Malic Acid	Level 1	Malic acid	25.0067	1474.4	306	32.1		100	100	99	100	-7.098
>Diethanolamine, 3TMS derivative	Diethanolamine	Level 2	Diethanolamine	25.2705	1484.8	35				85		86
>Benzimidazo[2,1-a]isoquinoline	Benzimidazo[2,1-a]isoquinoline	Level 2		25.2705	1484.8	37				83		94
? NF07_Lauryl Alcohol, O-TMS	Lauryl Alcohol	Level 1	Dodecanol	25.3112	1486.4	15	34.27		70	87	37	86	-8.96
? NF07_Erythritol, O,O,O,O-TMS	Erythritol	Level 1	Erythritol	25.4149	1490.5	41	32.53		73	79	55	89	-7.111
Golm_Asparagine [-H2O] (2TMS)	Asparagine	Level 2	Asparagine	25.6327	1499.1	90		-2.2	88	88	78	91
NF07_L-Aspartic Acid, N,O,O-TMS	L-Aspartic Acid	Level 1	Aspartic acid	25.8463	1507.9	536	32.94	-4.2	100	99	99	100	-7.089
NF07_L-Methionine, N,O-TMS	L-Methionine	Level 1	Methionine	25.9792	1513.5	212	33		100	99	98	99	-7.025
NF07_Pyroglutamic Acid, N,O-TMS	Pyroglutamic Acid	Level 1	Pyroglutamic acid	26.1	1518.5	657	33.09		98	98	99	99	-6.995
Golm_Cytosine (2TMS)	Cytosine	Level 2	Cytosine	26.1657	1521.2	100		-3.4	82	84	56	92
? NF07_4-Aminobutyric Acid, N,O,O-TMS	4-Aminobutyric Acid	Level 1	4-Aminobutyric acid	26.2342	1524.1	27	33.27		72	82	42	83	-7.036
NF07_Trihydroxybutyric Acid, O,O,O,O-TMS	Trihydroxybutyric Acid	Level 1		26.2994	1526.8	50	33.79		85	93	71	91	-7.489
NF07_Threonic Acid,O,O,O,O-TMS	Threonic Acid	Level 1	Threonic acid	26.669	1542.2	53	33.77		90	93	76	93	-7.104
Golm_Cysteine (3TMS)	Cysteine	Level 2	Cysteine	26.7863	1547.1	74		-2.7	81	84	45	85
NF05_Creatine TMS	Creatine	Level 1	Creatine	26.8786	1550.9	81	23.76		93	95	81	95	3.122
?? Golm_Ribose, 2-deoxy- (1MEOX) (3TMS) BP	2-deoxy- Ribose	Level 2	2-Deoxy-ribose	27.0373	1557.5	41		-5.8	68	90	25	78
NF08_2-Deoxy-L-Ribose, O,O,O TMS, MEOX1	2-Deoxy-L-Ribose	Level 1		27.0542	1558.2	116	25.26	-3.9	90	93	86	95	1.798
? Golm_Glutaric acid, 2-hydroxy- (3TMS)	2-hydroxyGlutaric acid	Level 2	2-Hydroxyglutaric acid	27.1275	1561.3	68		-8.1	78	81	63	80
NF07_Alpha-Ketoglutaric Acid Meox1 2TMS	Alpha-Ketoglutaric Acid	Level 1	Oxoglutaric acid	27.1722	1563.1	129	34.27		85	84	86	93	-7.097
>4,6-Dioxoheptanoic acid, tris-(O-trimethylsilyl)-	4,6-Dioxoheptanoic acid	Level 2	Succinylacetone	27.5032	1576.9	234				71		74
>2,3,4-Trimethoxymandelic acid, di-TMS	2,3,4-Trimethoxymandelic acid	Level 2		27.5561	1579.1	29				73		82
>1,3-Dioxolane, 2-butyl-	2-butyl-1,3-Dioxolane	Level 2		27.6917	1584.8	32				69		75
>1,2,4-Benzenetriol, tris(trimethylsilyl) ether	1,2,4-Benzenetriol	Level 2		27.8823	1592.7	50				73		74
? NF07_Pipecolic Acid, N,O-TMS	Pipecolic Acid	Level 1	Pipecolic acid	28.0187	1598.4	71	28.63		74	76	74	90	-0.614
? NF07_Iminodiacetic Acid, N,O,O-TMS	Iminodiacetic Acid	Level 1	Iminodiacetate	28.0648	1600.3	183	33.21		76	73	75	86	-5.144
? Golm_Ornithine (3TMS) (Derivate not found)	Ornithine	Level 2	Ornithine	28.1434	1603.8	81		-5.4	76	84	53	85
NF07_L-Glutamic Acid, N,O,O-TMS	L-Glutamic Acid	Level 1	Glutamic acid	28.2248	1607.4	244	35.33		96	96	97	99	-7.106
>4-Trimethylsilyloxycyclohexylacetate, trimethylsilyl ester	4-Trimethylsilyloxycyclohexylacetate	Level 2		28.2967	1610.5	74				73		73
NF07_Tartaric Acid, O,O,O,O-TMS	Tartaric Acid	Level 1	Tartaric acid	28.4982	1619.4	101	35.64		94	95	87	95	-7.142
Golm_Valeric acid, 5-amino- (3TMS)	5-amino- Valeric acid	Level 2	5-Aminopentanoic acid	28.5721	1622.6	459		-4.5	85	86	69	89
>Glycolic acid, 2TMS derivative	Glycolic acid	Level 2	Glycolic acid	28.5904	1623.4	281				67		77
>5-Aminovaleric acid, 3TMS derivative	5-Aminovaleric acid	Level 2	5-Aminopentanoic acid	28.5904	1623.4	497				94		94
NF07_L-Phenylalanine, N,O-TMS	L-Phenylalanine	Level 1	Phenylalanine	28.6046	1624.1	357	35.64		92	92	62	91	-7.032
NF10_p-hydroxybenzoic acid, O,O-TMS	p-hydroxybenzoic acid	Level 1	4-Hydroxybenzoic acid	28.6453	1625.8	103	25.23	-4.2	91	92	76	96	3.419
NF07_Xylose, O,O,O,O-TMS o-methyloxime 1	Xylose	Level 1	Xylose	28.7674	1631.2	85	35.89	-2.5	90	93	80	93	-7.121
Golm_Acetic acid, 4-hydroxyphenyl- (2TMS)	4-hydroxyphenyl-Acetic acid	Level 2	p-Hydroxyphenylacetic acid	28.8739	1635.9	95		-7.5	81	84	57	83
NF07_1,3-diaminopropane, N,N,N,N-TMS	1,3-diaminopropane	Level 1	1,3-Diaminopropane	29.0299	1642.7	74	35.9		91	96	79	96	-6.873
NF07_D-(-)-Arabinose, O,O,O,O-TMS o-methyloxime	D-(-)-Arabinose	Level 1	Lyxose	29.0631	1644.2	169	36.21		96	96	89	95	-7.15
>N-[(p-Nitrophenyl)sulfornyl]-hydroxyproline	N-[(p-Nitrophenyl)sulfornyl]-hydroxyproline	Level 2		29.2903	1654.2	29				73		82
NF07_D-(-)-Ribose, O,O,O,O-TMS o-methyloxime	D-(-)-Ribose	Level 1	Ribose	29.4124	1659.6	559	36.55	11	100	100	99	100	-7.142
>Taurine, 3TMS derivative	Taurine	Level 2	Taurine	29.523	1664.4	34				75		75
>8-(4-Hydroxyphenyl)-1-methyl-3H,6H,7H-imidazo[1,2-g]purine-2,4-dione	8-(4-Hydroxyphenyl)-1-methyl-3H,6H,7H-imidazo[1,2-g]purine-2,4-dione	Level 2		29.7291	1673.5	26				68		87
>1,4-Dioxane-2,5-dione	1,4-Dioxane-2,5-dione	Level 2		30.1212	1690.7	32				78		95
?? Golm_Rhamnose (1MEOX) (4TMS) MP	Rhamnose	Level 2	Rhamnose	30.3592	1701.2	29		-6.2	69	82	55	77
NF07_Ribitol TMS	Ribitol	Level 1	Ribitol	30.524	1708.8	1172	37.62	-3.2	100	99	99	99	-7.1
? NF08_Fucose, O,O,O,O-TMS, MEOX1	Fucose	Level 1	Fucose	30.5817	1711.5	128	28.77	-3.6	78	81	59	81	1.812
>3-(3-Hydroxyphenyl)propanoic acid, 2TMS derivative	3-(3-Hydroxyphenyl)propanoic acid	Level 2	3-(3-Hydroxyphenyl)propanoic acid	30.8794	1725.3	138				88		90
NF08_Fucose, O,O,O,O-TMS, MEOX2	Fucose	Level 1	Fucose	30.912	1726.8	75	29.08	-2.2	87	93	81	91	1.83
? NF07_L-Putrescine, N,N,N,N-TMS	_L-Putrescine	Level 1		31.0808	1734.6	35	38.15		74	90	58	87	-7.067
NF09_alpha-glycerophosphate ester, 4TMS	lpha-glycerophosphate ester	Level 1		31.2789	1743.8	58	28.6	-3.4	93	96	69	95	2.68
>1,5-Anhydroglucitol, 4TMS derivative	1,5-Anhydroglucitol	Level 2	1,5-Anhydrosorbitol	31.4959	1753.9	868				71		73
>Phloretic acid, 2TMS derivative	Phloretic acid	Level 2		31.5977	1758.6	138				92		92
>1-(2-(3-Cyclohexenyl)ethyl)silatrane	>1-(2-(3-Cyclohexenyl)ethyl)silatrane	Level 2		31.6505	1761	45				66		93
NF08_Gentisic Acid (3TMS)	Gentisic Acid	Level 1	Gentisic acid	31.7455	1765.4	91	29.92	-3.3	91	94	70	96	1.826
NF07_Azelaic Acid, O,O-TMS	Azelaic Acid	Level 1	Azelaic acid	32.2162	1787.2	121	39.32		92	94	83	94	-7.1
>4-Phenoxy-2-phenyl-1-naphthalenol	4-Phenoxy-2-phenyl-1-naphthalenol	Level 2		32.244	1788.5	30				68		84
>Valine, N-methyl-N-methoxycarbonyl-, dodecyl ester	Valine, N-methyl-N-methoxycarbonyl-, dodecyl ester	Level 2		32.5139	1801.1	53				79		85
NF07_Citric Acid TMS	Citric Acid	Level 1	Citric acid	32.5404	1802.4	105	39.72	-3.8	93	97	83	96	-7.178
NF07_6-Hydroxypurine, N,O-TMS	6-Hydroxypurine	Level 1	Hypoxanthine	32.5892	1804.7	129	39.58		93	96	81	97	-6.991
NF09_Ornithine (4TMS)	Ornithine	Level 1	Ornithine	32.636	1807	446	30.75	-1.3	99	99	99	99	1.89
NF07_3,4-Dihydroxybenzoic acid, O,O,O-TMS	3,4-Dihydroxybenzoic acid	Level 1	Protocatechuic acid	32.7194	1811.1	169	39.45		97	99	94	99	-6.734
NF08_L-Arginine (5TMS)	L-Arginine	Level 1	Arginine	32.754	1812.8	165	30.95	-2.6	93	96	92	98	1.802
?? NF07_Glycylglycine, N,N,O-TMS	Glycylglycine	Level 1	Gly-Gly	32.8232	1816.1	24	39.51		68	68	47	82	-6.683
?? Golm_Acetic acid, 3,4-dihydroxyphenyl- (3TMS)	3,4-dihydroxyphenyl-Acetic acid	Level 2	3,4-Dihydroxybenzeneacetic acid	32.889	1819.3	30		-4.5	68	75	43	74
>.alpha.-D-Galactofuranose, 1,2,3,5,6-pentakis-O-(trimethylsilyl)-	alpha-D-Galactofuranose	Level 2		32.9276	1821.2	43				75		77
NF07_Cadaverine,N,N,N,N-TMS	Cadaverine	Level 1	Cadaverine	33.1867	1833.8	110	39.85		95	98	89	97	-6.66
>2-(Isopropylamino)ethanol, 2TMS derivative	2-(Isopropylamino)ethanol	Level 2		33.2851	1838.6	61				66		85
>1,5-Anhydroglucitol, 4TMS derivative	1,5-Anhydroglucitol	Level 2	1,5-Anhydrosorbitol	33.3278	1840.7	59				66		68
? NF07_L-Lysine, N,N,O-TMS	L-Lysine	Level 1	Lysine	33.517	1849.9	87	40.58	0.5	75	76	74	90	-7.058
NF08_D-(-)-Fructose, O,O,O,O,O-TMS, MEOX1	D-(-)-Fructose	Level 1	Fructose	33.5869	1853.3	193	31.83	-4	97	98	92	97	1.758
? NF05_D-Tagatose TMS meox1	D-Tagatose	Level 1	D-Tagatose	33.7775	1862.6	111	30.17		77	78	54	78	3.607
NF07_D-(-)-Fructose, O,O,O,O,O-TMS o-methyloxime 2	D-(-)-Fructose	Level 1	Fructose	33.7775	1862.6	139	40.94	-3.9	84	87	75	88	-7.163
>2-Methyltryptamine	2-Methyltryptamine	Level 2		33.827	1865	47				74		74
>1,8-Naphthyridine, 2,7-dimethyl-	2,7-dimethyl-1,8-Naphthyridine	Level 2		33.8704	1867.1	46				78		81
? NF07_D-(+)-Mannose, O,O,O,O,O-TMS, o-methyloxime 1	D-(+)-Mannose	Level 1	Mannose	33.9022	1868.6	84	41.06	-3.6	78	80	46	79	-7.155
NF08_D-(+)-Glucose, O,O,O,O,O-TMS, MEOX1	D-(+)-Glucose	Level 1	Glucose	33.9022	1868.6	122	32.37	-15.4	85	90	81	91	1.532
NF07_D-(+)-Galactose, O,O,O,O,O-TMS o-methyloxime 1	D-(+)-Galactose	Level 1	Galactose	34.0203	1874.4	306	41.16	-3.3	97	99	97	98	-7.144
MU18_D-(+)-Glucose O,O,O,O,O-TMS meox 1	D-(+)-Glucose	Level 2	Glucose	34.1674	1881.5	1056	34.6	-2.6	97	98	71	96	-0.434
>Butanal, 2,3,4-tris[(trimethylsilyl)oxy]-, O-methyloxime, [R-(R*,R*)]-	2,3,4-tris[(trimethylsilyl)oxy]-, O-methyloxime butanal	Level 2		34.4055	1893.1	871				72		75
>Terbutaline, N-trifluoroacetyl-O,O,o-tris(trimethylsilyl)deriv.	Terbutaline	Level 2	Terbutaline	34.6693	1906.3	46				84		88
NF07_L-Lysine, N,N,N,O-TMS	L-Lysine	Level 1	Lysine	34.7765	1911.7	536	41.91	-3.3	98	99	99	99	-7.139
>2-t-Butyl-thiazolidine-3,4-dicarboxylic acid, dimethyl ester	2-t-Butyl-thiazolidine-3,4-dicarboxylic acid	Level 2		34.8131	1913.6	48				66		78
>Benzenemethanol, .alpha.-(1-aminobutyl)-, N-trimethylsilyl-, trimethylsilyl ether	alpha-(1-aminobutyl)-Benzenemethanol	Level 2		34.9203	1919.1	43				77		83
? NF10_Galacturonic Acid, MEOX (5-TMS) major	Galacturonic Acid	Level 1	Galacturonic acid	34.9548	1920.9	29	31.56	-4.7	74	80	42	79	3.393
NF08_D-Glucosamine, N,O,O,O,O-TMS, MEOX1	D-Glucosamine	Level 1	Glucosamine	35.039	1925.2	61	33.27	-3.3	83	88	43	85	1.766
>1,4-Benzenedimethanethiol, S,S'-di(heptafluorobutyryl)-	1,4-Benzenedimethanethiol	Level 2		35.0885	1927.7	45				67		76
>l-Norvaline, n-propoxycarbonyl-, undecyl ester	n-propoxycarbonyl-l-Norvaline undecyl ester	Level 2		35.1136	1929	43				77		82
NF07_L-Tyrosine, N,O-bis(trimethylsilyl)-, trimethylsilyl ester	L-Tyrosine	Level 1	Tyrosine	35.1542	1931.1	381	42.29		98	99	99	100	-7.133
? Golm_Hydrocaffeic acid (3TMS)	Hydrocaffeic acid	Level 2		35.2695	1937	221		-4.9	75	77	46	82
? NF05_p-Coumaric Acid, O,O-TMS	p-Coumaric Acid, O,O-TMS	Level 1		35.334	1940.3	42	32.29		75	93	46	89	3.047
>Ethane, iodo-	iodo-Ethane	Level 2		35.5442	1951	27				73		81
? NF07_Cholesterol TBDMS (1ul_1_1.p)	Cholesterol	Level 1	Cholesterol	35.762	1962.2	10	59.36		75	87	70	87	-23.595
? NF07_1-Octadecane, O-TMS	1-Octadecane	Level 1		35.7816	1963.2	15	46.41		78	96	47	95	-10.627
NF07_D-Pantothenic acid, O,O,O-TMS	D-Pantothenic acid	Level 1	Pantothenic acid	36.1295	1981	56	42.85		80	84	46	82	-6.721
>Methyl 2,6-dihydroxybenzoate, 2TMS derivative	Methyl 2,6-dihydroxybenzoate	Level 2		36.316	1990.5	63				87		90
>Benzoic acid, 5-methoxy-2-[(trimethylsilyl)oxy]-, trimethylsilyl ester	>5-methoxy-2-hydroxy-Benzoic acid	Level 2		36.316	1990.5	76				76		86
NF07_Xanthine, N,O,O-TMS	Xanthine	Level 1	Xanthine	36.6565	2008.3	81	43.75		94	97	81	97	-7.092
>4-Iodo-2,5-dimethoxyphenethylamine, N,N-bis(trimethylsilyl)-	4-Iodo-2,5-dimethoxyphenethylamine	Level 2		36.9577	2024.5	47				67		77
? NF05_2,5-Dihydroxybenzoic Acid TMS	2,5-Dihydroxybenzoic Acid	Level 1		37.075	2030.7	109	28.81		79	81	67	85	8.263
>Terbutaline, N-trifluoroacetyl-O,O,o-tris(trimethylsilyl)deriv.	Terbutaline	Level 2	Terbutaline	37.1476	2034.6	72				87		89
NF07_Hexadecanoic Acid, O-TMS	Hexadecanoic Acid	Level 1	Palmitic acid	37.2527	2040.3	54	44.39	2	85	92	76	95	-7.14
>N-bis(2-methylbutyl)-benzenesulfonamide, 4-amino-	4-amino-N-bis(2-methylbutyl)-benzenesulfonamide	Level 2		37.3693	2046.5	38				67		72
? Golm_Glucosamine, N-acetyl- (1MEOX) (4TMS)	N-acetyl-Glucosamine	Level 2	N-Acetyl-D-glucosamine	37.6956	2064	216		-8.3	73	66	54	90
NF07_Myo-Inositol, O,O,O,O,O,O-TMS	Myo-Inositol	Level 1	Myo-inositol	37.9906	2079.8	74	45.14	-1.2	90	93	62	92	-7.148
>Glycolic acid, 2TMS derivative	Glycolic acid	Level 2	Glycolic acid	38.0062	2080.6	71				68		79
? Golm_Galactosamine, N-acetyl- (1MEOX) (4TMS)	N-acetyl- Galactosamine	Level 2	N-Acetyl-D-galactosamine	38.0862	2084.9	116		-7.3	72	77	45	78
>Sedoheptulose, o-methyloxime, hexakis-O-(trimethylsilyl)-	o-methyloxime Sedoheptulose, o-methyloxime	Level 2		38.6668	2116.7	70				77		84
? Golm_Guanine (3TMS)	Guanine	Level 2	Guanine	38.7197	2119.7	73		-12.4	78	84	38	86
NF10_Caffeic Acid, O,O,O-TMS	Caffeic Acid	Level 1	Caffeic acid	38.8967	2129.6	36	46.09	-12.3	87	91	66	90	-7.196
?? NF07_L-Lysine, N,N,N,N,O-TMS	L-Lysine	Level 1	Lysine	39.0113	2136.1	13	46.17	-1.8	67	91	30	86	-7.164
>Dopamine, 4TMS derivative	Dopamine	Level 2	Dopamine	40.3535	2211.8	38				66		86
NF07_L-Tryptophan, N,N-ene,O-TMS	L-Tryptophan	Level 1	Tryptophan	40.3854	2213.6	38	47.49		81	92	78	90	-7.11
NF09_Nonadecanol, O-TMS	Nonadecanol	Level 1		40.7923	2237.4	27	21.33	-7.9	81	89	35	88	19.466
NF07_Glycyl-L-glutamic acid, N,N,N,O,O-TMS	Glycyl-L-glutamic acid	Level 1	Gly-Glu	41.0541	2252.8	61	47.78		90	93	69	91	-6.724
NF07_galactosyl glycerol 6TMS	galactosyl glycerol	Level 1	Galactosylglycerol	41.4272	2274.6	68	49.04		86	90	75	88	-7.612
>2-O-Glycerol-.alpha.-d-galactopyranoside, hexa-TMS	alpha-d-galactopyranoside2-O-Glycerol	Level 2		41.5621	2282.5	36				66		66
>Pseudo uridine penta-tms	Pseudo uridine	Level 2	Pseudouridine	42.0504	2311.5	87				79		79
>L-Rhamnose, 4TMS derivative	L-Rhamnose	Level 2	Rhamnose	42.9084	2363.9	69				70		81
? NF07_Xylulose Meox 1	Xylulose	Level 1	Xylulose	43.1512	2378.7	70	50.02		71	80	64	77	-6.873
? Golm_Uridine (4TMS)	Uridine	Level 2	Uridine	44.0295	2433.7	84		-22.2	71	77	35	83
NF07_Melezitose TMS	Melezitose	Level 1	Melezitose	44.9159	2490	62	67.36		81	84	57	87	-22.446
>.beta.-Gentiobiose, octakis(trimethylsilyl) ether, methyloxime (isomer 1)	beta-Gentiobiose	Level 2	beta-Gentiobiose	44.9946	2495	46				66		66
NF07_ISOMALTOSE MEOX1 TMS	ISOMALTOSE	Level 1	Isomaltose	45.1018	2501.9	98	55.37		89	92	83	95	-10.27
>3-Hydroxypicolinic acid, 2TMS derivative	3-Hydroxypicolinic acid	Level 2		45.1845	2507.4	57				73		82
>2'-Deoxyinosine, tris(trimethylsilyl) derivative	2'-Deoxyinosine	Level 2	Deoxyinosine	45.6973	2541.2	108				82		82
Golm_Inosine (4TMS)	Inosine	Level 2	Inosine	45.9563	2558.3	278		-23.7	81	80	62	92
>Norepinephrine, (R)-, 5TMS derivative	(R)-Norepinephrine	Level 2		46.3416	2583.7	55				65		79
? Golm_Neuraminic acid, N-acetyl- (6TMS) (Derivate not found)	N-acetyl-Neuraminic acid	Level 2	N-Acetylneuraminic acid	46.7159	2608.7	127		-21.3	77	80	50	87
NF07_Sucrose TMS	Sucrose T	Level 1		46.8014	2614.6	68	54.12	-2	93	96	62	94	-7.314
? NF07_Laminaribose Meox 2	Laminaribose	Level 1		47.0991	2635	161	55.44		79	82	76	82	-8.344
>Palatinose, heptakis(trimethylsilyl) ether, methyloxime	Palatinose	Level 2	Palatinose	47.7184	2677.5	58				68		69
?? NF07_Laminaribose Meox 1	Laminaribose	Level 1		48.0378	2699.4	44	54.94		67	80	35	74	-6.905
NF07_Maltose Monohydrate MEOX1 TMS	Maltose	Level 1	Maltose	48.3267	2719.8	534	55.58	-0.7	100	99	99	99	-7.253
NF06_LACTOBIONIC ACID TMS1	LACTOBIONIC ACID	Level 1	Lactobionic acid	48.4766	2730.4	87	45.66		81	90	71	88	2.822
NF09_Trehalose TMS	Trehalose	Level 1	Trehalose	48.5899	2738.4	269		15.1	92	91	86	93
NF07_Nigerose, Meox 1	Nigerose	Level 1	Nigerose	48.6211	2740.6	312	55.44		93	95	69	93	-6.823
>9H-Purin-2-amine, N-(trimethylsilyl)-6-[(trimethylsilyl)oxy]-9-[2,3,5-tris-O-(trimethylsilyl)-.beta.-D-ribofuranosyl]-	9H-Purin-2-amine	Level 2		48.7689	2751	192				90		92
NF07_Maltotriose, Meox TMS	Maltotriose	Level 1	Maltotriose	48.9127	2761.2	65	55.91		84	92	68	90	-7
>2-Deoxyguanosine, tetra(trimethylsilyl)-	2-Deoxyguanosine	Level 2	Deoxyguanosine	49.007	2767.8	74				69		69
Golm_Sophorose (1MEOX) (8TMS) MP	Sophorose	Level 2	Sophorose	49.0565	2771.3	326		20.2	84	84	66	86
>3-.alpha.-Mannobiose, octakis(trimethylsilyl) ether, methyloxime (isomer 1)	3-alpha-Mannobiose	Level 2		49.1169	2775.6	140				80		82
>5'-Methylthioadenosine, 3TMS derivative	5'-Methylthioadenosine	Level 2	5'-Methylthioadenosine	49.2993	2788.5	50				67		69
>2-.alpha.-Mannobiose, octakis(trimethylsilyl) ether, methyloxime (isomer 2)	2-alpha-Mannobiose	Level 2		49.401	2795.7	114				82		82
NF07_D-(+)-Melibiose MEOX1 TMS	D-(+)-Melibiose MEOX1 TMS	Level 1	Melibiose	50.1905	2849.7	185	57.31		95	96	89	95	-7.117
? NF07_5-methoxy salicylic acid - 2TMS	5-methoxy salicylic acid	Level 1	5-Methoxysalicylic acid	50.4767	2869.3	101	27.4		74	80	57	83	23.076
>Lactose, 8TMS derivative	Lactose	Level 2	Lactose	50.7093	2885.1	72				75		75
>Methyl 2,6-dihydroxybenzoate, 2TMS derivative	Methyl 2,6-dihydroxybenzoate	Level 2		50.7663	2889	44				88		88
>2,4-Dihydroxybenzaldehyde, 2TMS derivative	2,4-Dihydroxybenzaldehyde	Level 2		51.2173	2918.4	35				77		84
>Benzamide, N-[4-(2,2-dimethyl-1-oxopropyl)phenyl]-4-nitro-	N-[4-(2,2-dimethyl-1-oxopropyl)phenyl]-4-nitro-Benzamide	Level 2		53.585	3061.6	41				71		82
>2,3,4-Trimethoxymandelic acid, di-TMS	2,3,4-Trimethoxymandelic acid	Level 2		53.585	3061.6	43				69		81
>Allocholic acid, 4TMS derivative	Allocholic acid	Level 2	Allocholic acid	57.2386	3243.8	258				76		81
>5.beta.-Cholanic acid-3.alpha., 6.beta., 7.alpha.-tris[(trimethylsilyl)oxy]-, trimethylsilyl ester	3-alpha-5-beta-Cholanic acid	Level 2		58.0023	3277.3	203				76		77
>Deoxycholic Acid, 3TMS derivative	Deoxycholic Acid	Level 2	Deoxycholic acid	58.4411	3296.5	630				89		90
>Deoxycholic Acid, 3TMS derivative	Deoxycholic Acid	Level 2	Deoxycholic acid	58.4682	3297.6	653				89		90
NF07_Cholic Acid, O,O,O,O-TMS	Cholic Acid	Level 1	Cholic acid	58.7002	3307.8	112	64.72		88	92	71	89	-6.023
>Allocholic acid, 4TMS derivative	Allocholic acid	Level 2	Allocholic acid	58.7253	3308.9	101				74		74
?? Golm_Chenodeoxycholic acid (3TMS)	Chenodeoxycholic acid	Level 2	Chenodeoxycholic acid	59.3214	3335	307		-2.7	68	66	63	76
Note: MSI (The Metabolomics Standards Initiative proposed by Sumner et al 2007) level 1 is based on authentica standard.	Note: MSI (The Metabolomics Standards Initiative proposed by Sumner et al 2007) level 1 is based on authentica standard.
Level 2 is based on matching MS and MS/MS data to literature or spectral library. Level 3 is based on matching to molecular weight.	Level 2 is based on matching MS and MS/MS data to literature or spectral library. Level 3 is based on matching to molecular weight.
Sumner et al. Proposed minimum reporting standards for chemical analysis Chemical Analysis Working Group (CAWG)	Sumner et al. Proposed minimum reporting standards for chemical analysis Chemical Analysis Working Group (CAWG)
Metabolomics Standards Initiative (MSI). Metabolomics. 2007 Sep; 3(3): 211–221. doi: 10.1007/s11306-007-0082-2	Metabolomics Standards Initiative (MSI). Metabolomics. 2007 Sep; 3(3): 211–221. doi: 10.1007/s11306-007-0082-2

## Sheet: Significant_F-AIN vsF-GEN
Metabolite/Molecular Features	FC	log2(FC)	raw.pval	minus log10(p)
117.130.3592, Golm_Rhamnose 1MEOX 4TMS MP	0.31855	-1.6504	0.0010265	2.9886
319.234.0203,NF07_D--Galactose, O,O,O,O,O-TMS o-methyloxime 1	0.21571	-2.2128	0.0016393	2.7853
117.130.5817, NF08_Fucose, O,O,O,O-TMS, MEOX1	0.38964	-1.3598	0.0021196	2.6737
204.134.0772,D-Glucose, 5TMS derivative	0.098032	-3.3506	0.0031152	2.5065
319.334.1674,MU18_D--Glucose O,O,O,O,O-TMS meox 1	0.070564	-3.8249	0.0032061	2.494
361.245.1018,NF07_ISOMALTOSE MEOX1 TMS	0.11749	-3.0894	0.0047517	2.3231
319.234.5784,MU18_D--Glucose O,O,O,O,O-TMS meox 2	0.083802	-3.5769	0.0048669	2.3128
103.128.7674,NF07_Xylose, O,O,O,O-TMS o-methyloxime 1	0.29776	-1.7478	0.0049311	2.3071
103.128.9031,D-Arabinose, tetrakistrimethylsilyl ether, ethyloxime isomer 2	0.25775	-1.956	0.0049712	2.3035
319.234.5133, MU18_D--Galactose O,O,O,O,O-TMS meox 2	0.084255	-3.5691	0.0051499	2.2882
103.129.4124,NF07_D---Ribose, O,O,O,O-TMS o-methyloxime	0.36659	-1.4478	0.0054758	2.2616
621.451.8548,Unknown	0.041946	-4.5753	0.00786	2.1046
142.127.0373, Golm_Ribose, 2-deoxy- 1MEOX 3TMS BP	0.47409	-1.0768	0.011506	1.9391
333.235.5035, NF10_Galacturonic Acid, MEOX 5-TMS minor	0.26637	-1.9085	0.013658	1.8646
319.238.7868,Sedoheptulose, o-methyloxime, hexakis-O-trimethylsilyl-	0.16664	-2.5852	0.014252	1.8461
103.129.0631,NF07_D---Arabinose, O,O,O,O-TMS o-methyloxime	0.25418	-1.9761	0.016247	1.7892
361.247.7184,Palatinose, heptakistrimethylsilyl ether, methyloxime	0.19936	-2.3266	0.019719	1.7051
319.237.6956, Golm_Glucosamine, N-acetyl- 1MEOX 4TMS	0.25682	-1.9611	0.021859	1.6604
189.133.945,Unknown	0.34568	-1.5325	0.023901	1.6216
319.233.9022, NF07_D--Mannose, O,O,O,O,O-TMS, o-methyloxime 1	0.20112	-2.3139	0.024751	1.6064
205.234.2068,Unknown	0.15951	-2.6483	0.025954	1.5858
361.250.7093,Lactose, 8TMS derivative	0.15343	-2.7043	0.029591	1.5288
291.236.1295,NF07_D-Pantothenic acid, O,O,O-TMS	0.47397	-1.0771	0.033491	1.4751
218.235.6934,Unknown	0.48133	-1.0549	0.037062	1.4311
319.238.6668,Sedoheptulose, o-methyloxime, hexakis-O-trimethylsilyl-	0.20702	-2.2722	0.037965	1.4206
321.234.2515,Unknown	0.0069724	-7.1641	0.038829	1.4108
189.133.732,Unknown	0.35094	-1.5107	0.039157	1.4072
131.159.649,Unknown	0.36901	-1.4383	0.040505	1.3925
245.258.4411,Deoxycholic Acid, 3TMS derivative	0.47902	-1.0618	0.040696	1.3904
103.133.5869,NF08_D---Fructose, O,O,O,O,O-TMS, MEOX1	0.25985	-1.9442	0.041159	1.3855
233.125.0067,NF07_Malic Acid, O,O,O-TMS	0.43882	-1.1883	0.04253	1.3713
218.225.0596,Unknown	0.49992	-1.0002	0.043691	1.3596
272.234.4089,Unknown	0.25648	-1.9631	0.044414	1.3525
307.233.7775, NF05_D-Tagatose TMS meox1	0.22683	-2.1403	0.046274	1.3347
205.234.4055,Butanal, 2,3,4-tristrimethylsilyloxy-, O-methyloxime, R-R,R-	0.28381	-1.817	0.047968	1.319
204.140.7123,Unknown	0.35617	-1.4894	0.048592	1.3134

## Sheet: Significant_F-AIN vs F-UDBPA
Metabolite/Molecular Features	FC	log2(FC)	raw.pval	minus log10(p)
117.130.3592, Golm_Rhamnose 1MEOX 4TMS MP	0.37373	-1.4199	0.011286	1.9475
204.134.0772,D-Glucose, 5TMS derivative	0.13464	-2.8928	0.029894	1.5244
143.135.0227,Unknown	2.2172	1.1487	0.030651	1.5136
103.128.7674,NF07_Xylose, O,O,O,O-TMS o-methyloxime 1	0.43852	-1.1893	0.031146	1.5066
189.133.945,Unknown	0.39078	-1.3556	0.03182	1.4973
245.258.4411,Deoxycholic Acid, 3TMS derivative	0.28297	-1.8213	0.032036	1.4944
218.225.0596,Unknown	0.46381	-1.1084	0.036011	1.4436

## Sheet: Significant_F-AIN vs F-LDBPA
Metabolite/Molecular Features	FC	log2(FC)	raw.pval	minus log10(p)
361.245.1018,NF07_ISOMALTOSE MEOX1 TMS	0.15396	-2.6994	0.00085946	3.0658
204.140.7123,Unknown	0.34957	-1.5164	0.0021236	2.6729
117.130.3592, Golm_Rhamnose 1MEOX 4TMS MP	0.49	-1.0292	0.0023464	2.6296
333.235.5035, NF10_Galacturonic Acid, MEOX 5-TMS minor	0.2985	-1.7442	0.0065874	2.1813
333.234.9548, NF10_Galacturonic Acid, MEOX 5-TMS major	0.19918	-2.3279	0.0069591	2.1574
244.230.1069,Unknown	0.32792	-1.6086	0.0088534	2.0529
103.129.0631,NF07_D---Arabinose, O,O,O,O-TMS o-methyloxime	0.47459	-1.0753	0.0098908	2.0048
291.236.1295,NF07_D-Pantothenic acid, O,O,O-TMS	0.40414	-1.3071	0.012113	1.9167
103.129.4124,NF07_D---Ribose, O,O,O,O-TMS o-methyloxime	0.48976	-1.0298	0.012129	1.9162
361.248.3267,NF07_Maltose Monohydrate MEOX1 TMS	0.15584	-2.6819	0.013663	1.8645
307.125.4149, NF07_Erythritol, O,O,O,O-TMS	0.30388	-1.7184	0.014696	1.8328
361.248.5899,NF09_Trehalose TMS	0.12479	-3.0024	0.015474	1.8104
361.248.6211,NF07_Nigerose, Meox 1	0.12485	-3.0017	0.015475	1.8104
204.134.0772,D-Glucose, 5TMS derivative	0.3716	-1.4282	0.016017	1.7954
361.249.1169,3-.alpha.-Mannobiose, octakistrimethylsilyl ether, methyloxime isomer 1	0.32796	-1.6084	0.01674	1.7762
361.248.733,NF07_Maltose Monohydrate MEOX2 TMS	0.18147	-2.4622	0.018748	1.727
319.234.0203,NF07_D--Galactose, O,O,O,O,O-TMS o-methyloxime 1	0.47971	-1.0598	0.021501	1.6676
516.458.7253,Allocholic acid, 4TMS derivative	0.098625	-3.3419	0.028305	1.5481
319.233.9022, NF07_D--Mannose, O,O,O,O,O-TMS, o-methyloxime 1	0.48243	-1.0516	0.029401	1.5316
319.334.1674,MU18_D--Glucose O,O,O,O,O-TMS meox 1	0.32799	-1.6083	0.031115	1.507
253.258.7002,NF07_Cholic Acid, O,O,O,O-TMS	0.11471	-3.1239	0.036661	1.4358
204.146.0276,.beta.-Gentiobiose, octakistrimethylsilyl ether, methyloxime isomer 1	0.41597	-1.2654	0.039314	1.4054
326.129.523,Taurine, 3TMS derivative	0.082615	-3.5975	0.041784	1.379
103.128.9031,D-Arabinose, tetrakistrimethylsilyl ether, ethyloxime isomer 2	0.49261	-1.0215	0.046658	1.3311
319.238.1662,Unknown	0.39333	-1.3462	0.047659	1.3219
319.238.7868,Sedoheptulose, o-methyloxime, hexakis-O-trimethylsilyl-	0.39572	-1.3374	0.048553	1.3138

## Sheet: Significant_F-GEN vs F-UDBPA
Metabolite/Molecular Features	FC	log2(FC)	raw.pval	minus log10(p)
174.126.2342, NF07_4-Aminobutyric Acid, N,O,O-TMS	5.227	2.386	0.013645	1.865

## Sheet: Significant_F-GEN vs F-LDBPA
Metabolite/Molecular Features	FC	log2(FC)	raw.pval	minus log10(p)
326.129.523,Taurine, 3TMS derivative	0.065927	-3.923	0.01916	1.7176
245.121.5748,NF07_Fumaric Acid, O,O-TMS	0.47643	-1.0697	0.022293	1.6518
174.229.0299,NF07_1,3-diaminopropane, N,N,N,N-TMS	3.8743	1.9539	0.023047	1.6374
253.258.7002,NF07_Cholic Acid, O,O,O,O-TMS	0.055796	-4.1637	0.024658	1.608
516.458.7253,Allocholic acid, 4TMS derivative	0.040896	-4.6119	0.033635	1.4732
621.451.8548,Unknown	9.4629	3.2423	0.034402	1.4634
232.225.8463,NF07_L-Aspartic Acid, N,O,O-TMS	0.45381	-1.1398	0.041448	1.3825
174.113.3114, MU16_Pyruvic acid-TMSMeOx	0.42892	-1.2212	0.044892	1.3478

## Sheet: Significant_M-AIN vs M-GEN
Metabolite/Molecular Features	FC	log2(FC)	raw.pval	minus log10(p)
186.131.382,Unknown	6.5779	2.7176	0.0046191	2.3354
239.153.1631,Unknown	0.36018	-1.4732	0.0086523	2.0629
174.133.517, NF07_L-Lysine, N,N,O-TMS	0.37552	-1.413	0.021174	1.6742
246.228.2248,NF07_L-Glutamic Acid, N,O,O-TMS	0.44067	-1.1822	0.024951	1.6029
174.228.5721,Golm_Valeric acid, 5-amino- 3TMS	0.022037	-5.5039	0.046013	1.3371

## Sheet: Significant_M-AIN vs M-LDBPA
Metabolite/Molecular Features	FC	log2(FC)	raw.pval	minus log10(p)
245.144.0295, Golm_Uridine 4TMS	0.3943	-1.3426	0.0021694	2.6637
142.128.1434, Golm_Ornithine 3TMS Derivate not found	0.10066	-3.3124	0.0077684	2.1097
232.228.0648, NF07_Iminodiacetic Acid, N,O,O-TMS	0.080863	-3.6284	0.0098133	2.0082
246.228.2248,NF07_L-Glutamic Acid, N,O,O-TMS	0.38259	-1.3861	0.013214	1.879
247.140.9517,Unknown	2.9406	1.5561	0.014518	1.8381
174.235.7355,Unknown	0.31421	-1.6702	0.019558	1.7087
174.132.8232, NF07_Glycylglycine, N,N,O-TMS	0.35569	-1.4913	0.021361	1.6704
174.133.517, NF07_L-Lysine, N,N,O-TMS	0.34854	-1.5206	0.02555	1.5926
209.145.6973,2'-Deoxyinosine, tristrimethylsilyl derivative	0.29684	-1.7522	0.027061	1.5677
218.232.5573,Unknown	0.17809	-2.4894	0.029002	1.5376
389.339.0113, NF07_L-Lysine, N,N,N,N,O-TMS	0.26861	-1.8964	0.033869	1.4702
75.159.8118,Unknown	6.8473	2.7755	0.040481	1.3927
218.228.6046,NF07_L-Phenylalanine, N,O-TMS	0.42789	-1.2247	0.040571	1.3918
241.121.288,NF07_Uracil, O,O-TMS	0.44573	-1.1657	0.040834	1.389
353.236.6565,NF07_Xanthine, N,O,O-TMS	0.47669	-1.0689	0.04395	1.357
