# Supplementary material for: Developmental exposure of California mice to endocrine disrupting chemicals and potential effects on the microbiome-gut-brain axis at adulthood
Source: Sci Rep. 2020 Jul 2;10:10902. doi: 10.1038/s41598-020-67709-9 (PMC7331640; doi:10.1038/s41598-020-67709-9)
Supplement: Supplementary file 2 — Supplementary file2 (XLSX 257 kb) [file 41598_2020_67709_MOESM2_ESM.xlsx]

## Sheet: GCMS NonPolar_normalized intens
m/z_RT, name	Features Name	1560-M-AIN	1561-F-AIN	1587-F-AIN	1606-M-UD BPA	1607-F-UD BPA	1609-M-AIN	1612-F-UD BPA	1613-M-UD BPA	1614-F-UD BPA	1615-M-UD BPA	1618-F-AIN	1619-M-AIN	1620-M-AIN	1622-F-AIN	1623-M-AIN	1626-F-AIN	1627-M-AIN	1632-M-AIN	1642-F-AIN	1651-M-UD BPA	1652-F-UD BPA	1672-F-AIN	1682-F-UD BPA	1688-M-UD BPA	1689-F-UD BPA	1690-M-UD BPA	1702-F-AIN	1738-M-GEN	1744-M-AIN	1745-F-AIN	1747-M-UD BPA	1763-F-GEN	1764-M-AIN	1765-F-AIN	1788-F-GEN	1791-F-LD BPA	1800-M-UD BPA	1808-M-GEN	1819-M-GEN	1827-F-UD BPA	1829-F-GEN	1830-M-GEN	1848-F-LD BPA	1854-F-LD BPA	1884-M-GEN	1910-M-LD BPA	1911-F-GEN	1912-F-GEN
93.1_6.1029,>Silane, chlorotrimethyl-	93.1_6.1029	1180.49	1170.12	1211.34	1005.35	1220.02	1109.25	2283.42	810.156	957.278	1072.61	2255.8	1063.56	1977.55	968.213	882.135	1200.66	925.536	1218.76	1125.18	1109.68	954.291	1100.78	1145.92	1301.18	952.993	1245.07	1272.56	900.956	1259.35	1150.34	1113.52	1186.74	883.44	1280.52	1070.71	1100.12	1007.65	926.103	1061.04	1366.61	1561.41	992.121	1004.39	1216.88	1152.98	1117.15	1084.35	1337.06
92.1_6.1714,Unknown	92.1_6.1714	16.8111	8.81498	3.36639	20.3958	6.20307	5.00638	19.6874	4.54545	3.31629	16.4255	33.3886	18.495	25.9757	5.01046	5.20201	14.5214	7.30785	17.6272	15.3606	23.6815	3.07203	6.35759	5.5035	3.14553	15.249	8.34704	21.4923	25.2126	19.9494	16.9787	21.6358	9.07575	6.64111	17.6604	23.6666	12.1308	15.2968	6.07702	12.8463	9.23462	14.3181	14.664	4.51633	2.917	5.19899	2.82014	15.1622	9.45171
108.1_6.1992,NF07_Silane, Chlorotrimethyl-	108.1_6.199	187.884	150.731	124.177	128.843	128.151	157.521	248.313	132.016	118.639	118.458	299.187	173.337	282.274	131.238	113.172	127.153	112.949	130.678	120.22	133.968	91.167	123.951	123.635	133.528	122.067	130.684	147.237	114.302	130.049	133.168	134.694	130.514	109.131	189.859	131.643	118.333	124.553	118.548	116.07	146.692	165.506	120.567	102.2	123.485	118.708	117.639	134.317	141.463
85.1_6.2114,NF07_Chloroform	85.1_6.2114	7471.32	8518.61	5528.37	7346.21	5930.08	5588.57	13462.1	7510.03	7318.76	6266.92	17518.8	6271.71	13357.7	7102.39	6487.89	5640.06	7151.98	5725.63	6701.8	6371.38	5500.4	6625.63	6696.05	6493.32	7144.6	5978.33	7258.33	6690.67	6135.38	6775.49	6367.27	6909.65	6810.07	6188.24	8133.87	6637.02	7538.52	6754.16	6468	6330.89	7197.61	7956.33	5084.68	5581.19	5610.59	7077.14	6094.74	6225.65
84.2_6.2894,>Dichlorodifluoromethane	84.2_6.2894	1505.9	971.427	483.951	742.377	472.984	611.673	905.541	1524.84	1012.1	346.782	2873.73	1303.87	2748.34	1072.05	956.687	104.806	988.345	498.923	329.73	668.029	992.49	641.343	949.012	393.701	1171.29	786.99	811.504	604.439	261.618	665.594	399.591	822.913	824.332	260.968	1340.35	844.149	984.919	567.582	1286.06	669.436	44.6524	1097.83	908.746	314.129	195.387	1237.99	959.566	390.349
122_6.4027,>Trichloromethane	122_6.4027	148.479	172.469	116.255	161.871	126.472	115.229	293.085	165.413	154.02	133.512	364.717	139.756	297.798	149.438	138.433	123.302	144.199	119.824	145.31	139.523	117.178	140.86	141.021	140.884	156.144	128.758	161.411	137.849	132.25	143.471	135.658	148.503	144.502	135.265	167.562	141.751	161.531	142.844	142.804	133.948	154.995	161.009	103.727	113.796	121.733	153.065	128.589	129.07
69.2_6.4325,>Acetamide, 2,2,2-trifluoro-N-methyl-	69.2_6.4325	9.44666	4.98292	8.86491	6.54176	10.0075	9.76948	16.0506	3.19384	6.2703	9.80542	14.6935	6.88923	1.79606	5.10693	7.44323	6.58285	9.48052	7.99679	9.44292	7.01274	5.92243	10.4359	10.372	12.4465	9.65583	12.9403	12.5658	12.8382	12.3562	10.1287	9.46001	10.5832	8.87889	10.1316	6.93215	5.61293	8.09309	5.89904	6.24667	9.51959	9.69015	8.61699	9.24563	6.21256	11.1918	5.64817	5.95947	16.2073
64.1_6.4848,Unknown	64.1_6.4848	0.89594	1.0475	0.651588	0.445235	0.295327	0.407891	0.834869	0.447175	0.492921	0.497923	2.11179	0.430174	0.75152	0.498699	0.563616	0.578909	0.574622	0.472914	0.410404	0.671176	0.2517	0.612839	0.401589	0.320061	0.223739	0.632055	0.614225	0.541533	0.694408	1.01962	0.328237	1.28504	0.906274	0.718156	0.452846	0.62996	0.646317	0.557396	0.453995	1.99492	0.273347	0.688308	0.880197	0.314185	1.15676	0.221812	0.321702	0.654017
53_6.5017,>Disiloxane, hexamethyl-	53_6.5017	13.5725	17.1197	5.76811	7.39762	16.7018	16.0316	37.739	15.9327	9.30755	28.2898	36.4799	7.19784	15.5215	14.6473	16.3569	6.49758	21.2612	14.8256	5.79721	20.6092	19.7498	22.4808	15.1541	7.20159	18.1437	6.17148	17.9716	4.67315	10.1714	9.93409	12.9158	12.6057	16.6039	6.46581	16.2902	19.5429	18.5226	1.98677	13.7662	9.43669	8.76654	6.00828	5.97607	12.9236	8.11199	11.4779	17.8967	16.5437
59.2_6.537,NF07_Disiloxane, Hexamethyl	59.2_6.537	553.372	528.64	443.478	483.473	462.507	386.132	1008.49	391.141	484.064	549.444	1080.41	289.928	632.763	451.398	478.066	488.537	478.739	485.466	513.669	544.952	365.702	506.132	468.619	468.87	467.208	543.043	589.232	526.739	463.216	505.941	540.847	493.229	471.817	500.188	522.58	484.562	489.869	438.405	437.061	526.874	637.469	559.464	398.196	486.052	419.677	475.31	517.415	577.045
66.2_6.5567,>Disiloxane, hexamethyl-	66.2_6.5567	702.559	712.633	500.612	653.553	576.132	522.218	1363.25	380.858	649.629	683.267	1456.42	364.553	582.281	511.983	647.419	663.624	646.32	512.35	697.289	695.3	446.767	681.713	635.482	634.255	630.311	671.179	709.162	637.945	629.43	688.683	652.423	667.663	640.404	674.946	705.99	459.909	665.936	592.214	584.303	690.573	869.472	754.597	517.624	601.548	571.813	568.483	677.648	702.224
84.2_6.5777,>4H-1,2,4-Triazol-4-amine	84.2_6.5777	31.5218	294.732	65.7136	559.213	24.3779	427.644	579.574	397.273	148.194	230.192	207.67	373.118	1114.86	84.7073	128.015	21.4099	83.3255	22.2058	359.985	70.8675	539.327	25.7899	286.538	77.727	273.307	249.341	90.8475	49.4325	476.685	135.223	266.973	216.804	408.852	278.907	124.949	264.434	402.995	373.794	27.7005	25.7472	28.0013	118.117	264.085	219.677	494.239	29.4215	23.3185	45.2301
105.1_6.6299,>Disiloxane, hexamethyl-	105.1_6.629	152.456	156.306	122.078	106.246	130.758	97.352	296.626	100.038	122.231	165.007	249.392	81.9808	160.19	131.33	110.762	136.115	113.944	137.51	150.569	150.872	89.04	147.661	109.757	131.52	112.042	152.54	162.741	153.863	129.636	146.241	147.679	127.278	117.765	136.114	125.458	117.415	128.251	105.608	122.667	150.604	182.149	149.038	103.175	139.033	111.039	111.875	147.738	166.197
53_6.6448,Unknown	53_6.6448	14.6789	25.2797	5.8628	7.39762	7.00534	10.752	26.8459	15.1085	13.275	18.8597	17.9061	3.07322	6.61958	3.97875	4.85687	4.23266	12.4778	2.02832	8.37141	5.70068	16.1079	13.1298	10.0801	3.17773	16.3106	6.86541	19.1688	3.32706	11.1515	3.18894	5.72488	2.07099	2.05362	5.45377	14.0593	7.91832	2.98743	6.41074	3.81562	9.43669	14.5085	12.8098	5.97607	2.10318	4.41401	7.56993	4.35326	4.97255
82.2_6.7208,>1,2,4,5-Tetrazine	82.2_6.7208	379.262	615.762	337.328	548.481	370.545	334.689	980.09	424.79	511.543	379.937	1329.73	303.908	788.327	526.148	456.223	353.496	490.435	344.46	459.448	375.705	280.438	438.116	463.646	401.559	516.107	326.32	460.553	434.453	402.453	496.335	380.227	499.363	509.269	377.672	600.443	453.964	561.08	519.787	454.118	409.898	468.899	535.082	251.509	330.733	394.801	460.923	360.286	373.121
169_6.8612,Unknown	169_6.8612	3.88209	3.84262	3.92824	2.96863	2.1168	2.66084	12.345	2.32184	4.55169	9.11764	9.21249	8.48514	8.0384	2.29376	3.18117	2.18439	4.87436	6.12759	2.2281	0.905231	1.56078	5.77156	3.43208	2.08769	3.64735	5.76069	5.37905	3.62469	4.10627	4.75564	2.73166	4.05124	4.81574	3.78119	4.15093	5.55579	9.3777	3.0764	0.852935	3.95342	1.78697	1.98025	3.86005	3.45641	1.79968	2.3527	1.49004	5.34707
148.2_6.9073,>Disiloxane, hexamethyl-	148.2_6.907	2966.27	2484.23	2329.33	2309.73	2289.05	1844.41	5011.29	2058.81	2297.15	2817.63	5169.38	1970.78	3171.26	2214.67	2436.08	2566.53	2292.53	2457.6	2520.2	2845.4	1639.1	2537.8	2382.71	2410.87	2170.91	2823.21	2997.54	2581	2292.01	2534.62	2751.12	2442.67	2227.36	2526.64	2499.54	2264.63	2367.73	2087.28	2230.35	2539.64	3280.89	2765.31	1921.76	2513.09	2055.15	2344.09	2640.8	2880.6
85.1_6.9385,>Disiloxane, hexamethyl-	85.1_6.9385	9239.43	8399.12	6366.38	7399.77	6565.85	5810.11	14510.7	9007.76	7495.54	6758.35	17866.8	8089.88	15653.4	7106.58	6914.72	6562.13	7025.34	6469.94	7174.04	7517.66	5259.95	6956.94	7218.14	7176.19	7302.78	6746.35	8370.47	6743.18	6499.23	7326.99	7350.12	7590.56	6712.61	6810.96	8006.57	7031.09	7466.56	6767.16	7311.84	7058.09	7667.19	8030.12	4911.18	6318.36	5755.23	7644.37	6967.3	6650.92
50.1_6.969,>Chloromethane	50.1_6.969	580.061	463.125	384.241	420.309	395.022	368.856	848.923	541.378	427.279	404.042	1033.02	465.64	1024.16	419.51	413.172	402.486	407.049	397.391	414.872	451.164	334.605	410.748	434.287	440.433	406.814	410.161	505.849	379.059	406.433	445.343	452.322	446.501	388.625	413.349	447.617	425.176	415.042	397.463	458.784	433.684	460.828	449.794	286.435	375.388	341.364	454.736	415.394	408.285
65.1_7.1413,Unknown	65.1_7.1413	0.430403	4.66917	1.66944	6.40046	0.990857	2.01968	1.19527	1.79087	6.39524	1.5145	3.91728	1.71554	6.46452	4.17946	1.05514	1.93642	3.81009	1.17233	1.16326	1.62848	1.29796	2.10546	1.19015	1.36029	1.03825	0.370875	1.48098	1.33092	1.56536	1.56257	0.449211	2.81587	5.90524	0.392133	1.14451	0.619502	6.55438	5.93207	1.5472	2.90353	1.23303	2.49338	0.971561	0.768398	0.659896	1.18903	1.02739	2.49553
80.1_7.1772,Unknown	80.1_7.1772	937.984	594.973	804.225	541.087	835.184	702.158	1023.98	854.052	524.48	997.644	1196.49	663.18	1523.43	501.951	460.474	858.491	505.41	843.155	509.843	965.689	606.633	478.593	532.772	855.067	495.448	878.617	1053.5	499.749	856.831	573.165	960.039	563.587	493.449	882.428	580.757	537.531	489.447	492.526	478.621	936.264	1117.57	573.445	632.683	832.82	770.27	526.003	905.761	518.096
148.2_7.2281,>tert-Butylpentamethyldisiloxane	148.2_7.228	314.801	183.184	236.167	79.0433	231.997	204.56	410.675	179.24	79.0112	270.018	180.194	207.161	296.279	67.1105	194.997	264.531	68.4434	245.394	316.687	290.041	155.189	201.355	196.27	249.26	74.8314	289.139	289.954	301.259	237.257	205.854	274.754	209.239	82.8958	274.455	77.0976	195.108	78.0132	154.102	192.073	251.484	309.957	95.5646	185.507	262.628	214.88	198.422	251.903	265.092
79.2_7.2396,NF07_Pyridine	79.2_7.2396	8562.49	10744.1	6961.21	9533.66	7386.49	7045.71	17516.3	8023.78	9437.04	8229.63	21977.3	6434.19	13994	9093.23	8297.91	7297.86	9185.13	7233.92	8747.86	8124.71	6664.55	8487.26	8526.9	8052.1	9037.83	7546.49	9019.73	8676.21	7827.16	8782.18	8100.67	8779.64	8812.45	7898.46	10428.7	8384.78	9868.87	8740.41	7848.2	8006.36	9407.5	10288.7	6470.81	7111.86	7286.9	8612.53	7669.45	8026.6
78.2_7.4458,>2-Pyridinecarboxylic acid	78.2_7.4458	4470.47	5107.52	3516	4634.71	3795.02	3246.91	8870.67	3993.38	4562.45	4222.42	10671.2	3252.61	7035.04	4418.19	4103.12	3822.15	4427.52	3728.82	4323.24	4191.49	3153.24	4174.81	4224.82	4005.53	4417.57	3891.75	4703.86	4228.04	3872.69	4476.96	4206.34	4362.67	4263.29	3959.71	4835.77	4173.6	4657.1	4145.48	3998.9	4149.85	4925.62	4828.65	2916.4	3657.39	3473.42	4355.32	3985.57	4146.38
181.2_7.5313,Unknown	181.2_7.531	0.537883	0.793502	0.396134	0.294191	0.0769262	0.725065	1.78805	0.261602	0.363787	0.431768	1.06692	0.897087	2.13826	0.890083	1.2155	0.691404	0.611366	0.240796	0.54038	0.490469	0.224954	0.444911	0.171261	0.555705	0.825976	0.422977	0.454328	0.365323	0.121514	0.991007	0.206836	0.814246	0.734618	0.707114	0.847712	0.0845446	0.387511	0.267198	0.769646	0.244583	0.397341	0.356745	0.320698	0.385203	0.496994	0.31493	0.0915279	1.1966
198.3_7.5618,Unknown	198.3_7.561	0.869429	4.46167	1.64502	2.2082	4.46438	1.60271	7.64214	2.04937	2.84363	1.58574	2.81572	0.898119	1.0686	1.97537	0.447244	0.798248	5.39518	1.19109	2.20747	1.46419	1.23546	2.82616	2.2707	0.836491	3.5648	0.927256	1.26168	3.52406	0.880979	1.61138	2.98455	1.79676	1.4622	0.403317	2.51107	1.85895	0.461456	2.51839	1.40194	1.0061	2.21082	1.74103	2.72802	5.10839	1.25404	3.64815	1.86454	3.535
199.2_7.5815,>N-Methyltrifluoroacetamide, TMS derivative	199.2_7.581	101.43	137.998	94.842	126.089	85.3162	83.5299	213.239	91.6743	114.757	95.9759	270.558	102.241	224.54	117.609	107.573	93.659	115.208	90.5769	103.774	102.212	84.6474	109.183	119.999	103.24	123.982	100.317	122.141	116.464	95.8117	106.216	105.739	117.041	114.208	94.6239	128.393	104.527	116.869	106.435	101.495	101.774	121.67	129.227	80.2334	88.0953	85.6887	115.349	98.1613	104.669
198.3_7.6561,Unknown	198.3_7.656	1.38336	0.923574	2.05553	1.78968	1.4037	1.76757	1.4953	0.623283	2.38454	1.41478	1.79801	0.71816	1.32712	0.702646	0.782236	0.608189	2.26814	1.33324	0.752861	3.01215	1.11921	2.67381	2.28257	1.04941	0.721296	1.89402	0.853269	0.751894	1.41289	0.697806	1.32887	0.736728	1.59821	1.97723	0.997604	1.5246	1.68869	3.7241	2.17751	5.48412	0.818559	1.81183	1.04337	1.26226	1.30362	2.13305	0.630541	0.694385
185.1_7.7157,>N-Methyltrifluoroacetamide, TMS derivative	185.1_7.715	105.725	122.069	94.4285	107.718	93.7094	85.0829	204.463	85.6938	101.082	92.884	257.581	111.768	237.259	106.95	98.4643	90.0345	115.293	93.617	100.104	88.4338	71.6263	102.745	113.05	95.406	113.726	82.55	112.689	105.387	89.4976	105.836	98.0235	106.357	118.024	88.9172	121.93	107.465	107.934	100.501	96.0448	105.267	105.209	121.049	73.3069	81.6921	81.2263	101.036	93.4635	96.5927
134.1_7.7381,>N-Methyltrifluoroacetamide, TMS derivative	134.1_7.738	2495.38	3198.86	2280.21	2891.1	2193.23	2009.16	5285.05	2348.09	2643.39	2266.05	6707.2	2727.35	5894.87	2795.14	2564.37	2204.12	2664.22	2211.58	2521.59	2388.08	1951.21	2527.93	2815.28	2408.65	2846.09	2250.41	2736.64	2652.35	2343.34	2648.74	2331.14	2838.3	2789	2317.44	3269.01	2597.35	2911.44	2623.59	2511.89	2478.27	2847.43	3068.8	1807.66	2136.43	2066.98	2559.2	2433.68	2508.06
184.1_7.8175,>N-Methyltrifluoroacetamide, TMS derivative	184.1_7.817	1312.92	1747.16	1188.19	1516.53	1158.42	1093.64	2727.28	1260.94	1362.56	1143.33	3416.6	999.462	1729.11	1421.37	1293.52	1163.82	1428.75	1178.4	1333.58	1219.86	1009.66	1308.84	1442.25	1280.18	1509.71	1157.7	1459.42	1381.56	1247.12	1337.53	1226.03	1397.99	1442.83	1218.93	1613.52	1358.14	1460.98	1374.43	1282.08	1323.11	1511.04	1544.67	1015.34	1101.11	1121.25	1380.47	1272.84	1266.4
142.2_7.8514,Unknown	142.2_7.851	1.37521	1.70901	0.524418	1.5059	0.937222	1.07016	1.26808	1.20917	1.23105	1.07004	2.26769	0.235906	1.77681	4.73335	1.00851	0.720041	1.79768	0.461429	2.11936	1.33287	0.225087	0.531946	0.830579	2.2019	0.911756	0.727152	0.959225	0.800006	1.14221	1.11924	0.536636	1.42132	1.14484	0.517135	0.674329	0.290604	0.953082	0.575147	0.520344	0.515522	3.0302	1.60818	1.02665	0.467764	0.459709	2.19477	0.272282	0.524503
127.1_7.8853,>Acetamide, 2,2,2-trifluoro-N-methyl-	127.1_7.885	376.538	326.633	222.712	282.297	284.582	247.859	550.166	291.159	279.05	315.959	667.313	227.021	397.742	267.061	287.113	279.752	290.682	299.606	298.257	319.13	233.23	322.058	298.759	297.075	284.552	324.933	344.083	313.886	282.828	286.385	315.577	299.584	292.309	290.101	330.455	290.906	298.434	259.365	267.091	322.661	310.365	360.875	238.284	288.331	261.092	298.612	316.376	344.856
128.1_7.9504,>Acetamide, 2,2,2-trifluoro-N-methyl-	128.1_7.950	322.038	261.279	216.029	223.207	232.703	205.66	471.822	244.156	247.43	294.282	519.386	145.097	205.825	206.366	218.647	230.562	228.908	236.014	261.553	277.891	193.459	249.367	221.493	237.858	221.948	272.002	268.87	244.737	216.737	235.191	268.015	221.707	219.961	242.034	247.517	223.431	242.631	206.396	200.635	247.256	298.436	289.536	195.634	239.577	215.147	236.212	240.899	269.333
58.2_7.9646,>Acetamide, 2,2,2-trifluoro-N-methyl-	58.2_7.9646	3191.81	2641.87	2601.1	2451.82	2582.55	2237.05	4815.03	2118.75	2377.84	2900.33	5438.68	1696.32	2237.59	2217.68	2450.97	2658.32	2513.32	2627.83	2609.48	2907.54	2133.1	2704.69	2412.42	2631.64	2261.1	3079.88	2917.79	2667.17	2471.7	2523.51	2763.84	2599.8	2294.17	2738.78	2734.1	2489.32	2690.1	2260.08	2161.64	2781.07	3556.04	3114.26	2268.48	2452.66	2428.57	2519.18	2689.3	3274.44
52.2_7.9877,>Pyridine	52.2_7.9877	6958.13	7113.3	4897.5	6324.91	5543.16	5403.67	12520.8	6130.12	6697.44	6564.67	14205.9	3820.5	7321.2	5855.44	5609.18	5329.55	6100.61	5216.31	6306.99	6137.43	5333.19	5608.15	5443.26	6023.73	5794.74	5489.49	6476.01	5653.77	5603.75	6138.56	6066.01	5808.01	5421.16	5932.47	6507.69	5661.78	6503.22	5844.86	5354.01	5669.14	6626.11	6735.46	4885.12	5228.47	5457.97	6026.11	5288.51	5471.28
134.2_8.0433,>N-Methyltrifluoroacetamide, TMS derivative	134.2_8.043	5644.78	7636.02	4967.17	6646.54	4823.41	4569.63	11634.6	6011.37	6110.1	4721.08	15914.5	6172.72	12852.8	6700.89	5968.25	4835.85	6512.56	4942.06	5646.09	5244.95	4298.95	6088.16	6553.74	5504.65	6780.65	5044.09	6380.56	6162.35	5443.29	5959.01	5330.3	6458.99	6673.42	5014.2	7630.98	6030.71	6854.07	6068.99	5848.69	5660.66	6437.84	7267.04	4167.6	4815.32	4634.85	6162.55	5586.84	5735.63
67.2_8.0915,>N-Methyltrifluoroacetamide, TMS derivative	67.2_8.0915	20.2915	16.4211	4.41734	28.4307	10.0136	7.22033	36.3101	8.5497	20.8193	4.11569	33.0906	11.6745	57.6032	5.51061	3.18956	16.539	12.7114	14.4915	7.54909	9.02613	18.0541	7.37504	33.0752	9.60272	14.4222	10.4785	10.3094	18.3224	16.9692	20.4831	28.7698	23.0088	30.3784	13.5554	10.372	10.2679	9.61907	7.31746	19.1512	13.3241	4.60112	11.4071	10.7296	7.83217	1.76828	6.67448	15.4843	17.1348
67.2_8.1132,Unknown	67.2_8.1132	20.2915	16.4211	4.41734	28.4307	10.0136	7.22033	36.3101	13.0067	20.8193	4.11569	33.0906	11.6745	55.9587	5.51061	3.18956	4.63397	15.6288	7.17117	7.54909	9.02613	18.0541	7.37504	35.3387	16.6662	19.0902	10.4785	10.3094	18.3224	8.74258	20.4831	12.6171	26.4778	28.5383	12.489	10.372	10.2679	9.61907	12.0606	19.1512	13.3241	4.60112	11.4071	10.7296	7.83217	7.70921	6.67448	16.5044	17.1348
130.2_8.2475,>N-Methyltrifluoroacetamide, TMS derivative	130.2_8.247	8543.99	10269.7	6758.95	8917.38	7014.36	6711.82	16340.1	7505.85	8806.39	7694.97	20745	6859.01	13722.5	8535.41	7856.96	6860.3	8581.11	6938.59	8161.24	7693.65	6567.03	7995.21	8112.77	7760.64	8620.86	7154.1	8668.51	8071.38	7406.85	8283.41	7732.52	8270.71	8247.84	7360.08	9688.18	7932.12	9058.98	8169.28	7648.3	7706.42	8819.27	9545.54	6144.86	6820.86	6806.06	8345.89	7361.68	7606.76
67.2_8.2617,Unknown	67.2_8.2617	7.04503	7.19608	9.22907	6.01538	2.89432	2.54955	28.9104	6.88327	26.168	12.7794	14.4565	9.32563	22.8477	6.98615	18.1284	8.25485	5.78985	10.2821	13.5307	24.3515	7.87022	21.8257	26.0912	13.3214	12.0544	19.7489	20.2274	12.1069	7.82707	8.07818	24.3728	32.7204	15.5545	22.2139	7.98176	13.0847	15.9596	29.7772	3.21735	17.0335	10.8492	8.03671	11.0955	9.06632	8.69264	14.7985	9.07927	6.33483
156.1_8.2915,>Pyridine	156.1_8.291	55.3253	45.9216	40.2894	41.1075	40.6335	35.2979	81.2292	41.2745	43.5926	47.3466	94.7257	34.7658	62.763	39.1046	41.0027	40.6341	40.4637	41.6939	43.4994	48.1577	33.5445	45.219	41.5906	42.3109	39.1905	45.7108	49.1843	43.5394	40.4154	42.891	46.3715	42.2074	40.7323	42.2867	45.5529	41.7046	43.6979	37.9654	38.4306	43.8486	51.5898	51.3689	32.7266	40.1306	36.8182	42.4406	43.57	47.2915
79.1_8.297,>Pyridine	79.1_8.297	962.423	812.14	643.557	692.372	645.346	586.613	1334.9	763.344	722.953	806.006	1644.03	602.111	1202.03	668.845	663.993	638.741	692.18	662.267	710.148	786.259	574.165	731.536	665.634	721.64	682.697	719.901	810.366	706.047	658.352	713.246	781.617	710.309	692.23	669.407	760.187	671.584	704.061	674.275	658.561	710.865	814.083	833.132	531.47	681.925	596.96	751.894	706.151	768.081
77.2_8.3207,>N-Methyltrifluoroacetamide, TMS derivative	77.2_8.3207	4605.73	9097.24	6705.58	8364.6	7149.45	6899.58	15897.4	5210.57	5594.94	7257.13	13072	4566.87	10324.6	7893.55	7366.91	7090.33	7913.62	6780.83	7749.91	7485.21	6876.05	4698.23	7669.95	7655.88	5706.63	7113.12	8251.74	7609.3	7406.1	5067.45	7394.41	8002.5	4999.65	7661.09	9119.3	7486.82	8658.68	7545.92	4825.97	7558.99	8997.58	8822.5	6565.8	6543.72	7127.26	5109.02	6986.64	7349.27
131.1_8.3451,Unknown	131.1_8.345	881.478	1069.46	804.631	987.541	835.529	781.284	1895.71	686.391	939.813	859.536	2200.03	689.183	1335.04	928.22	868.02	842.404	925.686	807.808	917.602	891.953	771.649	864.606	908.015	876.549	927.639	836.467	969.633	894.317	856.206	899.982	878.286	952.449	880.656	891.596	1067.66	885.815	1018.85	885.658	821.369	901.683	1065.13	1030.24	744.076	774.857	820.844	865.373	830.7	877.062
180.1_8.3648,Unknown	180.1_8.364	346.886	618.471	348.54	560.104	345.168	346.518	990.506	392.618	520.473	353.256	1290.56	406.478	972.546	725.257	436.15	332.283	495.443	339.043	461.78	363.821	346.128	420.158	491.28	385.733	521.33	300.102	442.543	447.422	390.959	484.249	379.459	519.026	677.948	378.55	619.011	444.167	563.364	502.078	440.977	406.775	416.957	510.599	308.52	334.782	356.286	456.888	355.467	351.413
180.1_8.3811,Unknown	180.1_8.381	346.886	618.481	348.566	560.104	345.304	346.518	990.506	368.636	520.473	353.256	1290.59	406.478	834.91	636.562	436.15	332.317	495.443	339.043	461.78	363.839	346.128	420.158	491.28	385.75	521.33	300.102	442.543	447.422	390.981	484.343	379.459	519.047	592.211	378.62	619.011	444.197	563.364	502.088	440.984	406.792	417.014	510.599	308.534	334.803	356.327	456.888	355.467	351.434
130.2_8.4082,NF07_MSTFA	130.2_8.408	3894.55	4670.38	3706.51	4465.5	3923.63	3761.64	8689.82	2550.84	4220.36	3850.51	9874.1	2864.25	5250.31	4177.29	3951	3944.25	4188.87	3678.41	4159.67	4034.99	3802.85	3903.95	4126.5	4097.67	4129.08	3855.99	4378.53	4065.97	4020.74	3987.52	3945.86	4347.67	3942.98	4242.86	4884.73	4012.37	4703.92	3997.85	3616.99	4137.17	4972.55	4671.26	3663.81	3529.77	3948.65	3779.55	3718.95	3948.83
77.2_8.4116,>N-Methyltrifluoroacetamide, TMS derivative	77.2_8.4116	4642.2	5435.14	3762.53	5164.44	3848.16	3894.92	10067.1	3035.04	4899.08	4070.34	11394.4	3388.65	6201.29	4849.47	4565.21	3889.64	4852.96	3928.65	4828.77	4114.51	3970.92	4522.96	4778.08	4644.28	4780.36	3566.48	5145.93	4717.96	4323.72	4645.2	4203.24	5058.99	4569.59	4203.45	5654.19	4659.9	5421.04	4630.53	4219.9	4389.67	4872.81	5415.16	3489.29	3731.53	3906.24	4433.11	4162.42	4012.32
184.1_8.4184,>N-Methyltrifluoroacetamide, TMS derivative	184.1_8.418	454.612	626.455	355.871	451.82	254.878	319.2	848.315	1056.77	439.801	404.508	1031.08	1214.64	670.068	401.557	403.998	367.575	387.163	369.042	360.544	406.464	1387.41	355.96	421.972	405.69	528.609	284.791	460.02	412.703	290.913	432.734	358.541	426.517	409.226	395.333	479.208	411.372	434.008	373.354	309.34	441.854	352.109	439.258	503.417	328.899	310.606	427.845	397.687	317.081
52.1_8.4645,>Pyridine	52.1_8.4645	537.841	345.825	358.638	367.355	373.701	390.097	728.897	474.246	356.891	396.176	874.312	379.414	683.272	342.009	347.061	390.653	329.35	376.441	377.857	421.435	237.512	357.989	343.624	431.494	345.281	410.253	463.811	329.248	409.741	390.752	429.954	385.966	333.219	401.558	332.491	351.643	334.183	345.777	352.787	398.33	473.769	407.1	277.562	364.42	351.966	370.675	397.99	373.406
128.1_8.5065,Unknown	128.1_8.506	2.46679	2.69829	2.31136	2.41334	2.29434	2.10145	4.98434	1.83199	2.32726	2.38961	5.9393	2.05857	3.93325	2.55468	2.22254	2.40925	2.20417	2.12837	2.45817	2.36942	1.85392	2.25107	2.32093	2.41001	2.35451	2.36267	2.69883	2.27647	2.29401	2.41539	2.32467	2.61546	2.31485	2.41934	2.55805	2.2855	2.19828	2.28129	2.27689	2.53099	3.27473	2.4589	1.95702	2.23004	1.99826	2.11325	2.46597	2.19529
144.1_8.5886,Unknown	144.1_8.588	36.0217	43.8495	33.8083	37.9728	33.5849	31.8513	73.6778	28.4943	34.4926	31.7527	84.9329	33.5556	64.5609	35.9877	33.8125	34.7534	34.1016	33.5716	34.3274	34.3277	25.4791	33.6233	36.8271	34.808	37.6776	33.7217	40.9524	34.8512	35.4008	36.1516	34.9247	37.8384	34.0859	35.9337	39.7938	35.4578	37.0141	33.6334	33.795	37.9133	43.8957	37.7526	28.9143	32.8615	32.5167	34.1558	34.6064	35.3793
284.1_8.6178,Unknown	284.1_8.617	0.322762	0.40482	0.291523	0.318049	0.29373	0.349774	0.503894	0.298375	0.30952	0.260528	0.749204	0.349863	0.596992	0.370342	0.257018	0.358672	0.264592	0.285841	0.325775	0.3583	0.21754	0.258558	0.288328	0.326531	0.271879	0.352392	0.337615	0.282605	0.402946	0.289987	0.29483	0.334527	0.302665	0.308327	0.324394	0.278378	0.254969	0.205454	0.241397	0.314868	0.398823	0.239229	0.245319	0.260984	0.292396	0.308898	0.300851	0.280193
225.1_8.7873,>Methylphosphonic acid, 2TMS derivative	225.1_8.787	12.5151	12.9204	11.2431	11.794	11.6755	11.2391	23.7486	9.06049	10.1842	10.5245	26.3674	11.2507	20.6501	10.7184	10.6713	11.5688	10.4198	11.5928	11.0269	11.1254	8.65577	10.6812	11.3351	12.385	11.6625	11.8051	13.537	10.6812	11.8167	11.4762	11.3656	11.8412	10.7119	12.3835	11.5594	11.1469	10.4607	9.94498	10.8928	12.2769	14.8604	12.0656	9.5662	11.6415	11.2379	10.8526	11.1763	11.5831
145.1_8.8335,Unknown	145.1_8.833	2.7846	2.05811	1.99517	1.81538	2.21156	1.9975	3.5852	1.58032	1.55212	2.82617	4.0098	1.88944	2.99004	1.64226	1.83002	2.3444	1.86608	1.9524	1.85137	2.45744	1.45432	1.94727	2.09517	2.32499	1.73838	1.99488	2.25221	2.40791	2.04855	1.77038	1.86835	1.83582	1.5807	2.07123	2.27206	1.72418	1.76037	1.61893	1.79198	2.07328	3.39774	1.9819	1.76962	1.74847	1.81786	1.83761	1.93183	2.51557
89.1_8.8735,Unknown	89.1_8.8735	18.9789	21.8445	17.6072	19.3644	17.2211	16.3547	39.493	15.1753	18.5672	18.292	44.1089	17.4946	33.635	18.8991	18.4298	17.7617	18.4745	17.7001	17.7609	18.3521	13.7528	18.3455	18.1674	19.4682	19.6556	17.7326	21.9047	19.1314	16.8425	17.9835	17.8251	19.1205	17.4864	18.7072	20.4299	17.9267	19.1534	17.8777	17.9846	19.8154	23.9151	19.8671	15.142	17.9357	15.9031	17.7337	18.3274	17.9661
188.2_8.9352,>Bis_trimethylsilyltrifluoroacetamide	188.2_8.935	170.052	215.557	165.012	184.301	164.683	156.953	355.152	132.238	167.843	160.613	418.942	161.442	306.856	175.334	165.734	167.234	169.069	164.05	170.263	168.961	126.131	162.774	176.557	173.831	180.639	164.317	196.985	170.719	172.069	171.999	167.36	185.504	166.811	174.85	194.903	167.939	180.854	164.708	163.866	180.434	214.304	186.456	137.114	158.679	158.851	163.483	165.482	170.32
126.1_9.003,>D-Alanine, N-propargyloxycarbonyl-, propargyl ester	126.1_9.003	41.5638	45.7453	36.9335	39.4549	38.0196	37.1352	78.0432	29.498	36.2564	35.7156	88.2553	36.4608	63.9158	37.2036	35.5213	37.3789	35.8951	37.7207	37.4309	37.6816	29.7083	36.0017	37.5405	39.6284	38.2246	38.9008	44.9849	36.8698	38.8624	38.835	38.1592	40.3064	35.3899	40.4088	41.0481	37.5591	38.4883	34.6772	35.1249	41.5593	48.4475	40.1547	32.3193	36.8958	36.7608	36.2815	37.5657	39.1374
192.1_9.1393,Unknown	192.1_9.139	12.0249	15.4235	11.8136	13.1228	11.0309	10.2113	24.8264	9.60077	12.1413	11.3596	29.1839	11.6072	21.4112	12.5024	11.7275	11.3519	11.8404	11.29	11.6389	11.9498	7.80852	11.4855	12.6634	11.1132	13.1634	11.4845	12.8824	12.3181	10.8606	12.3305	11.8088	12.8503	11.979	11.294	13.8253	11.8826	12.73	11.8263	11.4788	12.6282	14.5465	13.4193	8.82607	11.2917	10.1827	11.8097	11.4369	12.5107
221.2_9.2065,NF07_Trisiloxane, Octamethyl-	221.2_9.206	2180.84	2663.38	1998.82	2278.27	1997.97	1949.82	4343.19	1747.07	2112.42	1966.27	5116.63	1995.67	3656.21	2159.87	1999.38	2011.99	2109.15	2027.41	2113.09	2083.19	1586.87	2045.38	2122.55	2115.33	2246.4	2052.02	2346.77	2061.17	2073.7	2136.54	2089.48	2235.75	2057.11	2107.4	2391.35	2062.75	2249.71	2038.6	1987.16	2212.13	2568.41	2372.1	1737.32	2002.36	1922.23	2067.29	2040.37	2127
64.6_9.5503,Unknown	64.6_9.5503	30.9234	38.2656	29.5302	34.3018	28.2627	25.8388	65.1313	25.3968	30.9974	26.6973	75.9893	28.7462	55.3109	31.7358	29.6323	28.3975	31.0182	28.9914	31.7033	29.6111	19.5918	30.4623	32.3941	28.9037	33.2743	29.9662	35.2481	29.5196	28.4869	32.096	30.4895	33.5224	30.9134	29.6475	35.7445	31.3819	33.7159	30.1873	29.0804	32.1311	36.3757	34.5506	22.5497	28.7423	26.2003	30.4661	30.088	31.2827
160.2_9.5795,NF07_bis-trimethylsilyl amine	160.2_9.579	2567.68	3216.25	2423.28	2742.87	2353.87	2278.94	5260.62	2050.36	2547.96	2218.16	6159.32	2344.84	4343.16	2600.11	2406.73	2382.68	2529.73	2414.3	2544.35	2422.46	1911.53	2441.46	2557.22	2473.61	2676.79	2455.37	2850.59	2387.34	2449	2562.37	2492.81	2692.72	2497.33	2516	2905.85	2419.5	2737.43	2457.56	2368.71	2621.24	3013.9	2838.79	2070.96	2381.55	2275.57	2472.54	2423.07	2512.82
148.1_9.6046,>Silanol, trimethyl-, carbonate _2:1	148.1_9.604	24.768	31.0613	23.4322	26.3527	22.7897	21.7279	50.1546	19.1452	24.0178	22.1457	57.9989	23.2508	43.5716	24.5065	22.9229	22.923	24.1038	22.9306	24.0409	23.4511	17.262	23.0527	24.6085	23.1229	26.5102	22.9811	27.2179	23.1257	22.9522	24.5556	23.7225	25.9268	23.6887	23.555	27.5379	23.5426	25.3851	23.4231	22.8871	25.4826	30.1108	26.2519	19.4538	22.7951	20.8068	23.2742	23.4069	23.9452
148.1_9.7097,>tert-Butylpentamethyldisiloxane	148.1_9.709	2.86956	1.98587	2.65283	2.77927	2.59885	2.70253	5.09901	2.15535	2.35088	2.45125	6.47591	2.81192	4.94544	2.555	2.37245	2.80863	2.44973	2.39035	2.46803	2.33518	2.13117	2.31998	2.80792	2.80094	2.74108	2.38611	3.05315	2.54785	2.64394	2.81877	2.65177	2.76865	1.43281	2.62998	3.01891	2.52441	2.44854	2.57458	2.64266	3.05176	3.16572	2.73389	2.25607	2.44974	2.42884	2.5527	2.59419	2.49707
157.2_9.8264,>4-_Trimethylsilyoxy-3-penten-2-one	157.2_9.826	205.325	231.33	187.416	197.435	191.068	186.141	390.585	151.514	180.038	170.106	440.004	182.331	335.1	186.06	175.793	188.637	178.497	189.845	188.821	185.633	150.213	178.521	186.234	200.903	196.189	194.496	225.107	174.968	199.923	192.454	191.566	201.511	179.065	204.211	202.87	187.274	190.31	177.282	177.933	208.994	239.426	200.69	164.971	186.662	186.799	183.269	187.764	193.291
115.1_9.846,>1-Ethoxy-3-trimethylsilyl-2-propanone	115.1_9.846	162.253	184.791	149.223	159.412	150.657	144.248	314.153	123.126	145.627	143.06	356.356	144.761	271.719	150.034	142.732	149.088	144.664	149.049	151.951	150.203	115.044	144.51	151.717	157.066	157.213	153.015	179.005	147.562	154.502	155.085	152.585	160.68	144.916	157.944	164.61	149.552	153.495	143.075	143.607	163.863	192.123	162.66	127.223	146.183	142.793	146.563	149.491	154.92
153.1_9.922,Unknown	153.1_9.922	34.6825	38.8739	31.522	33.0568	32.1657	32.077	63.9955	25.2547	29.46	29.0814	73.0901	31.482	57.1046	30.6825	29.0904	31.7402	29.1873	31.938	31.381	31.4862	25.9412	29.6076	31.0983	34.2262	32.8433	32.2035	38.2602	30.7211	34.0512	32.8175	32.3716	33.522	29.7066	34.4269	33.4851	31.1595	30.9196	29.1348	30.113	34.6487	40.0457	33.182	28.3667	31.4052	31.7128	30.1691	31.4111	32.4184
157.2_9.9824,>4-_Trimethylsilyoxy-3-penten-2-one	157.2_9.982	66.5401	75.4103	61.0608	64.2259	62.5099	61.4555	127.445	51.1781	58.5805	56.6354	144.21	61.7782	114.159	61.6279	57.8032	61.085	58.0345	61.4708	62.248	60.6413	48.9722	58.0978	62.062	67.0491	63.494	63.0342	74.2527	57.1079	66.1685	63.2419	61.8636	65.1634	57.7917	66.5184	65.7643	59.9386	61.7543	57.5405	58.5582	68.1742	77.6136	66.0944	54.1064	60.6228	61.0746	60.7172	61.092	62.1934
191.1_10.1485,NF07_1,2-Bis_trimethylsiloxyethane	191.1_10.14	6.68138	7.2103	5.88263	6.01353	6.20241	5.93506	11.9918	4.81373	5.83164	5.66476	13.5542	5.76771	10.0689	5.68106	5.73444	6.08407	5.67224	5.99781	5.91218	6.19355	4.65055	5.69816	5.75529	6.62045	6.34223	6.16853	7.13471	5.7884	6.46906	6.1156	6.07401	6.35001	5.6068	6.60072	6.22444	5.74417	5.83046	5.35199	5.67268	6.37842	7.95572	6.26211	5.13214	5.89197	5.97408	5.70679	5.91804	6.15359
56.2_10.2733,>2-Oxetanone, 4-methylene-	56.2_10.273	59.1407	55.6975	48.6279	46.854	54.0202	46.6558	83.4131	44.7091	42.4202	62.9038	107.559	51.1293	71.272	43.474	54.8608	57.3544	49.948	46.9323	43.4002	62.2351	35.1393	51.7301	58.2535	54.4127	40.0788	49.8122	59.4493	65.8021	53.4477	49.3967	52.9833	56.1711	41.2418	53.4776	53.961	45.5539	43.9778	44.2098	52.2824	53.833	77.7499	48.6212	37.7452	42.3737	42.9831	43.1932	54.6183	61.1698
113_10.4659,>Silane, _dichloromethyltrimethyl-	113_10.4659	629.349	72.7581	135.999	175.452	310.262	141.892	130.003	305.283	202.017	247.184	604.042	308.476	376.838	110.27	147.177	376.791	223.06	99.4609	297.528	265.22	64.3687	255.604	317.248	283.574	49.5306	208.839	66.1385	276.407	289.757	106.792	195.577	126.532	144.478	135.627	484.994	129.955	509.502	122.021	131.452	116.832	556.232	241.461	49.0786	55.7822	120.692	303.41	178.651	312.608
131.2_10.5338,Unknown	131.2_10.53	9.67168	10.5011	8.97572	9.21704	8.43393	8.40258	17.015	7.12625	8.1584	8.49276	21.0076	8.88386	15.2224	8.02936	8.64829	8.67979	8.76187	8.82368	8.56797	8.93641	6.88288	8.63742	8.9301	11.3631	8.37979	9.03428	10.8096	8.16383	8.77095	8.58868	9.13121	9.11712	8.38675	9.30276	10.0542	8.45401	9.3273	8.05792	8.53909	9.7303	11.4453	9.44106	7.32624	8.84951	8.35829	8.56406	8.81674	9.15736
148.1_10.6965,? NF07_Oxalic Acid TMS	148.1_10.69	2.86493	2.87889	2.68183	2.44291	2.92506	2.55436	4.88119	1.71407	2.3621	3.87026	6.09402	2.59793	3.37422	2.39249	2.82956	2.98457	2.76517	2.62029	2.37506	3.58866	1.98156	2.644	2.98786	2.76257	2.46113	2.53786	3.04255	3.63107	2.57186	2.22487	2.5831	2.57932	2.57343	2.82138	3.10243	2.34854	2.76176	2.44507	2.20264	2.8946	4.27838	2.83736	1.988	2.33129	2.22224	2.3346	3.08595	3.44151
151.1_10.7956,Unknown	151.1_10.79	19.9357	14.0999	15.2788	12.1801	18.7066	17.6506	20.1403	12.4444	11.8366	28.6045	30.2878	16.2712	14.5564	11.4473	16.0643	20.583	14.9594	14.2161	12.3691	23.6891	11.9124	16.1973	17.5364	20.8983	9.46634	15.4838	16.3953	24.0736	17.5379	12.8777	15.1705	14.0357	11.2083	15.8529	16.122	11.8383	13.2218	11.3477	13.7454	16.2187	30.7132	14.0183	11.6245	12.1842	13.0833	12.0431	18.2795	22.0025
130.2_10.8288,>2-Aminobutanoic acid, 2TMS derivative	130.2_10.82	27.998	32.3034	25.6425	27.3114	26.0032	25.1262	55.6711	22.0262	25.3188	22.0126	61.4398	25.5806	48.782	26.2933	24.229	25.4569	25.1149	25.8867	26.5819	25.2723	20.8017	24.5825	26.3863	27.5663	27.4528	26.6441	31.9956	23.0091	27.9107	27.4357	26.5833	28.7195	25.0686	28.2148	27.8147	25.7793	25.8506	24.9428	25.1661	28.6762	31.5522	27.6497	21.8308	25.6885	25.5569	25.6926	25.8956	26.1642
79.6_10.9753,>Methanesulfonyl chloride	79.6_10.975	43.4184	56.3494	42.1996	49.9707	40.9648	38.5177	95.3901	35.2862	45.477	41.0923	109.542	43.2547	81.0725	46.9575	43.2341	42.1645	44.5415	43.6973	45.8281	43.817	28.4017	43.4314	47.8058	40.5786	50.1408	43.2267	48.6591	44.1498	41.5642	46.7681	43.3315	48.9287	44.2433	41.3726	51.458	45.3934	48.0115	43.9412	42.6633	48.5467	54.594	51.66	32.1073	42.3987	38.4794	42.8437	42.3896	45.6902
174.2_11.0031,NF07_Ethylbis_trimethylsilylamine	174.2_11.00	2086.69	2589.68	1913.27	2192.48	1881.01	1815.72	4175.8	1714.27	2037.66	1887.03	4948.7	1917.82	3606.2	2082.77	1943.43	1894.92	2040.66	1916.77	2032.81	1977.27	1478.96	1983.03	2066.55	1962.76	2186.68	1946.97	2275.45	2014.66	1942.94	2062.32	1985.57	2157.44	2011.11	1975.35	2335.33	2010.08	2179.07	1970.26	1915.8	2111.46	2440.57	2289.15	1609.03	1889.26	1777.33	1995.04	1944.15	2027.83
79.6_11.0207,>Methanesulfonyl chloride	79.6_11.020	43.4184	56.3494	42.1996	49.9707	40.9648	38.5177	95.3901	35.2862	45.477	41.0923	109.542	43.2547	81.0725	46.9575	43.2341	42.1645	44.5415	43.6973	45.8281	43.817	28.4017	43.4314	47.8058	40.5786	50.1408	43.2267	48.6591	44.1498	41.5642	46.7681	43.3315	48.9287	44.2433	41.3726	51.458	45.3934	48.0115	43.9412	42.6633	48.5467	54.594	51.66	32.1073	42.3987	38.4794	42.8437	42.3896	45.6902
142.2_11.1252,>Piperidine, TMS derivative	142.2_11.12	97.1512	113.486	83.1562	100.299	83.0653	83.5916	203.19	84.0353	96.5907	71.6311	220.346	66.1685	139.483	91.2624	77.8445	81.4671	87.4737	86.6123	96.3347	79.6038	66.7293	79.0128	78.2829	82.7926	96.2171	89.3082	101.468	64.8462	88.8881	96.2317	95.1899	96.1558	82.1518	94.0233	93.1519	91.1	93.678	89.8518	85.0339	94.2212	91.3282	96.0792	74.469	91.0325	88.3379	86.8794	83.1052	79.8876
144.2_11.1862,>2-_Isopropylaminoethanol, 2TMS derivative	144.2_11.18	210.88	249.284	192.006	214.068	190.395	186.515	418.322	168.837	194.253	173.236	481.169	196.786	387.033	204.469	187.667	191.811	189.431	193.509	197.64	192.211	150.936	186.893	203.663	207.606	211.47	195.272	237.119	182.248	207.263	208.53	200.996	215.587	190.473	208.106	215.369	198.245	198.784	192.044	197.201	212.772	238.974	210.641	160.484	192.467	184.744	197.581	195.245	192.809
190.1_11.294,Unknown	190.1_11.29	2.02585	2.08616	1.76512	1.68904	1.55982	1.5665	3.62646	1.56806	1.79013	0.633618	3.94444	1.82395	3.62339	1.74116	1.59375	1.59714	1.49454	1.59318	0.755743	0.797118	1.48557	1.64962	1.80608	1.87447	1.96244	1.48216	2.12362	1.37539	1.917	2.28195	1.7225	1.79845	1.68607	1.86709	1.7411	1.75717	1.53313	0.665293	1.68357	1.94093	1.98753	1.66931	1.47732	1.75776	1.63745	1.86019	1.65238	1.50469
282.1_11.3612,NF07_Cyclotetrasiloxane, Octamethyl	282.1_11.36	1.315	1.2721	1.04437	0.993294	1.205	1.05867	2.00102	0.838647	0.870442	1.02067	2.19446	1.01169	1.79873	0.919542	0.976434	1.15576	0.951579	1.12575	0.976111	1.03499	0.873733	0.903305	0.99636	1.20786	0.929042	0.999046	1.31739	0.911713	1.08919	1.03845	1.08706	1.09217	0.945983	1.06881	1.05503	1.00467	0.977324	0.899767	1.03222	1.06279	1.33364	1.04451	0.870851	0.520589	1.14125	1.00326	1.05555	1.10059
77.1_11.3768,Unknown	77.1_11.376	7.61469	7.3446	6.41511	6.28235	6.68313	6.26065	10.1255	4.92172	5.14175	8.9763	14.8097	5.97732	8.0376	5.55448	5.70589	7.56871	6.36874	6.12912	5.7963	8.6408	4.59574	6.97402	7.49881	7.89407	5.53354	6.27702	7.35754	8.9013	6.99022	7.22994	6.46338	6.29326	5.59351	6.1698	7.52295	5.40614	6.09955	5.38564	5.63287	7.10522	11.3607	6.84513	4.78624	5.42797	5.36056	5.67215	6.85051	9.43433
221.2_11.4405,NF07_Boric Acid, O,O,O-TMS	221.2_11.44	177.901	185.59	181.493	55.7132	107.844	75.1159	207.143	199.411	197.386	180.594	307.955	146.45	120.488	190.89	118.856	149.949	206.293	173.459	177.547	230.897	111.187	151.925	179.235	127.864	102.524	191.29	191.057	181.046	149.004	541.218	170.072	95.7177	123.58	177.88	191.891	76.9422	137.423	185.613	86.8948	222.934	241.433	281.256	163.44	163.025	174.397	233.14	119.751	268.916
130.2_11.4901,>Alanylalanine, N,N'-dimethyl-N-ethoxycarbonyl-, nonyl ester	130.2_11.49	7.80235	12.9452	5.63499	8.10697	5.19398	3.77309	16.3658	6.53338	7.09686	3.31507	18.6801	4.49485	20.2769	7.77491	6.24862	4.93871	5.89582	4.86683	6.55008	4.07502	5.24439	5.97829	6.78119	7.36395	10.9844	4.95599	7.9342	4.13739	7.1093	6.94975	5.25619	7.31314	6.89469	6.08331	5.94125	7.07538	6.31772	6.84357	7.73627	5.60386	5.48621	6.10518	3.78996	5.62685	4.37031	7.1891	6.3222	4.59928
117.1_11.5185,Unknown	117.1_11.51	9.91331	11.2345	6.05579	6.76001	6.84949	6.5455	13.1835	9.95003	6.12274	6.07875	15.5479	10.3533	20.6442	6.14495	5.90671	5.94165	6.27458	6.17532	6.00681	6.24336	5.66887	5.91193	5.86871	66.0474	6.82525	6.22894	8.28562	6.25617	6.60318	5.81612	6.65571	7.15364	5.94604	6.94062	6.65399	6.99628	5.8629	5.74252	7.20336	7.00107	7.47901	6.93783	5.21699	6.17253	5.56128	7.32831	6.31746	6.00782
86.1_11.566,>2,4-Diethyl-5-methylthiazole	86.1_11.566	3.22938	7.63183	4.40841	7.12242	2.88966	2.80033	16.0542	4.00751	7.00943	0.166868	14.0731	2.39051	11.3867	6.57292	3.10335	2.1799	4.57778	4.63471	6.39189	1.49971	2.65059	3.84002	2.97858	1.51483	8.42373	4.39787	5.21465	0.219163	4.12203	5.73915	5.18028	5.99995	6.40598	4.34405	5.47536	6.19164	6.84022	6.1153	4.1564	4.74385	1.17259	7.00388	3.35798	5.86236	4.65509	5.59326	3.277	2.28808
170.2_11.6243,>Cycloheptylamine, N-_tert-butyldimethylsilyl-	170.2_11.62	15.1152	20.1154	14.7275	17.2561	14.59	14.796	32.5183	11.3452	14.7849	11.9356	37.22	14.7156	30.7286	15.9151	13.8072	14.2942	14.1	14.8526	15.3292	14.0834	12.0399	14.0731	15.5046	16.1461	17.357	13.4848	18.2242	13.5089	16.28	16.6844	14.4615	16.5759	15.0594	15.8074	16.0955	15.3606	15.859	15.0702	15.0684	16.2011	17.4623	16.1864	12.7877	14.8604	14.9531	15.0303	14.2307	14.0789
145.1_11.8855,>N-Methylacetamide, TMS derivative	145.1_11.88	3.45408	3.67585	3.03545	3.14084	3.11405	2.95183	6.5121	2.53937	2.84095	2.95947	6.96882	3.07529	5.56114	2.8033	2.9346	3.02232	2.89148	3.06258	2.96231	3.00281	2.41491	2.86391	3.18972	3.29601	3.08921	3.21064	3.76707	2.90907	3.38205	3.26821	3.10069	3.24668	2.94316	3.23107	3.17291	2.93976	2.989	2.84347	2.94843	3.41537	4.05558	3.05633	2.65092	2.99693	3.08941	2.88155	3.15636	3.13412
131.1_12.0387,Unknown	131.1_12.03	2.59807	2.78821	2.17861	2.2255	2.14475	2.211	4.56599	1.92478	2.16681	2.12598	5.05585	2.50795	3.95303	2.04805	2.18164	2.12635	2.34425	2.13794	2.08569	2.30659	1.60328	2.28193	2.3934	5.83091	2.12366	2.36964	2.54953	2.08402	2.15459	2.23665	2.32069	2.32415	2.06722	2.27013	2.35279	2.11288	2.28042	2.15178	2.22748	2.51172	2.83244	2.42076	1.79667	2.21009	2.00896	1.22306	2.33802	2.35382
130.2_12.3955,>Diethylamine, TBDMS derivative	130.2_12.39	5.85587	6.45791	4.76922	5.71732	4.5111	4.42468	11.3341	5.03607	5.4506	3.1884	13.6239	5.57305	12.4828	5.77202	4.78846	4.5175	4.65685	4.49779	5.01978	4.37262	4.00575	4.60191	5.26236	5.59797	5.71948	4.52524	6.65742	3.60132	5.62591	5.9996	5.2407	5.66342	5.17891	5.4205	5.27867	5.38508	5.09345	5.23344	5.5709	5.11965	5.01048	5.51267	3.60416	4.65644	4.66404	5.55072	5.05123	4.10688
295.2_12.6953,? NF07_3-Hydroxyflavone, O-TMS	295.2_12.69	1.13502	1.24866	1.00161	1.02908	1.13127	0.960475	1.964	0.833837	0.877644	1.08781	2.48816	0.98075	1.65249	0.902061	0.881101	1.02824	1.00325	1.02443	0.941532	1.12584	0.718026	0.994084	0.993163	1.25451	1.05876	1.122	1.20822	0.984261	1.19064	1.07318	1.07995	1.06679	0.876414	1.12869	1.03601	0.957828	0.836934	0.902237	0.989585	1.0557	1.37941	1.03775	0.886837	0.985342	1.04704	0.899778	1.00071	1.17446
207.1_12.719,>Tetrasiloxane, decamethyl-	207.1_12.71	5.20651	4.94219	4.31867	4.38935	4.63248	4.57177	8.64083	3.64707	3.97536	4.70037	10.3672	4.14627	7.54728	4.11261	3.92619	4.53702	4.18344	4.41395	4.13786	4.62252	3.49493	4.22516	4.35536	4.86621	4.24539	4.73687	5.34325	4.49133	5.02794	4.18316	4.34384	4.69537	4.27717	4.75755	5.03071	4.22355	4.06747	4.1293	3.95354	4.61207	6.20926	4.60922	3.96322	4.2676	4.60725	3.9934	4.45576	5.05679
152.1_13.1158,NF07_**4-HYDROXYPYRIDINE,O-TMS	152.1_13.11	11.1085	6.734	6.68308	5.53889	9.31473	9.49011	9.28609	6.6797	5.18195	15.4707	13.8392	6.85146	6.36881	4.72299	7.64067	10.2729	6.58034	6.17059	5.92128	12.2152	6.10488	7.57383	8.81379	11.5001	3.66496	6.9573	7.53606	12.9892	8.79918	6.46113	6.74172	7.06536	4.45148	8.26156	7.02219	5.37977	5.45777	5.28684	7.00121	7.69216	15.9775	5.45793	5.87425	5.43964	2.86356	5.76248	8.43343	10.7592
117.1_13.4481,NF07_Lactic Acid, O,O-TMS	117.1_13.44	10.4344	7.91311	8.05368	9.23418	8.66391	9.5306	17.0347	7.95435	7.89109	9.59722	26.9883	15.0864	9.44386	13.9422	9.20867	9.77442	9.63127	9.1501	6.0417	5.16492	5.83252	6.86586	11.559	9.43253	5.64872	7.38925	9.52001	9.36968	9.768	6.61676	11.3784	13.9645	7.4356	8.82796	8.43517	10.0577	15.5688	7.52878	8.09935	8.03112	11.3921	10.0243	6.52622	7.33115	9.97863	8.52585	9.75382	12.4626
234.2_13.5742,>1-Benzyl-2,2,5,5-tetramethyl-2,5-disilapyrrolidine	234.2_13.57	1.83372	1.90748	1.60511	1.60923	1.63794	1.67191	3.38862	1.40173	1.52197	1.53073	3.75429	1.64915	2.92187	1.64015	1.45575	1.64388	1.53506	1.60339	1.65633	1.68027	1.21759	1.39061	1.60712	1.73603	1.72933	1.66097	1.94735	1.53111	1.7184	1.72309	1.6146	1.63495	1.58446	1.75214	1.78566	1.63846	1.62312	1.49591	1.65321	1.86498	2.2892	1.69851	1.45937	1.54081	1.74623	1.58548	1.68216	1.74662
56.2_13.7981,Unknown	56.2_13.798	35.8948	31.3466	35.9294	29.9554	33.6971	28.8945	48.9087	28.5219	28.1732	40.4969	75.9806	33.2466	37.3156	28.5145	37.1561	39.892	35.5995	31.6227	28.7514	41.288	22.0789	39.8446	41.0111	33.7168	22.3259	35.0481	36.4835	37.4669	33.7781	28.8454	33.8183	31.7055	26.0765	30.9053	38.5803	28.4942	30.1844	28.8069	30.7614	35.6055	47.2248	31.8076	21.5059	29.1512	29.3389	28.013	38.558	43.6316
131_14.7286,>Disiloxane, hexamethyl-	131_14.7286	0.38329	0.0714728	0.178607	0.0524201	0.0753291	0.0346033	0.0385277	0.103958	0.0418723	0.330491	0.0696842	0.0787642	0.0812743	0.0702484	0.134909	0.30204	0.0633183	0.149301	0.0403427	0.142641	0.0851357	0.0572243	0.094384	0.270103	0.0667178	0.332167	0.25879	0.138115	0.197461	0.0146907	0.0850089	0.13458	0.132103	0.301391	0.0490319	0.0377063	0.02895	0.0631334	0.12931	0.0637672	0.13865	0.0729913	0.0866916	0.209917	0.122678	0.0764123	0.188607	0.480631
258.2_15.086,Unknown	258.2_15.08	0.186694	0.432487	0.34296	0.415833	0.401267	0.291122	1.09061	0.181849	0.454231	0.187885	0.969674	0.321502	0.55074	0.505497	0.329401	0.321688	0.430105	0.368658	0.268901	0.320659	0.241505	0.241031	0.442235	0.275219	0.523565	0.328417	0.28849	0.452745	0.46313	0.294884	0.484892	0.406969	0.480261	0.368351	0.349562	0.341419	0.391697	0.563724	0.300828	0.424123	0.4227	0.203463	0.265608	0.360736	0.190966	0.400933	0.200251	0.364013
258.1_15.6638,Unknown	258.1_15.66	0.37259	0.283009	0.337135	0.319057	0.387027	0.358992	0.423198	0.219553	0.288751	0.282956	0.661803	0.400782	0.479091	0.230492	0.359855	0.181583	0.376793	0.298474	0.149389	0.48396	0.214627	0.162685	0.449999	0.394546	0.247809	0.281539	0.392841	0.541078	0.416559	0.268257	0.346006	0.27362	0.242945	0.400627	0.202653	0.249804	0.301533	0.221044	0.140038	0.399466	0.704116	0.258207	0.189984	0.233506	0.313244	0.267288	0.334971	0.476286
369.2_16.3468,NF07_Pentasiloxane Dodoecamethyl	369.2_16.34	0.233328	0.135068	0.131507	0.100808	0.194711	0.116101	0.140459	0.119629	0.0324929	0.142888	0.228344	0.187049	0.212008	0.131432	0.0910672	0.149736	0.0334635	0.164103	0.139228	0.137688	0.08262	0.164632	0.128484	0.173347	0.120189	0.172379	0.17258	0.118536	0.169518	0.206281	0.19987	0.162419	0.133041	0.261753	0.147655	0.106933	0.134809	0.18338	0.141874	0.264705	0.23745	0.0959836	0.190476	0.159727	0.152613	0.109823	0.159632	0.203802
188.2_16.7639,Unknown	188.2_16.76	2.41728	1.94725	1.85263	1.74062	1.97998	1.72469	3.27304	1.56729	0.854865	2.10863	4.0905	1.879	2.83284	1.6353	1.62303	2.10593	1.6366	1.74338	1.67817	2.11881	1.3819	1.86728	1.89286	1.98326	1.47958	2.17489	2.04078	1.98628	2.02963	1.74008	1.84546	1.73554	1.6065	1.99733	2.00583	1.63433	1.79281	1.51536	1.55694	2.00881	2.61738	1.08994	1.42678	1.73178	1.71389	1.70041	1.86766	2.18856
299.1_19.3337,NF07_Phosphoric Acid, O,O,O-TMS	299.1_19.33	67.5881	58.5708	33.2315	37.7596	43.0314	47.4333	35.6093	29.7077	43.4516	44.827	85.199	56.4299	47.3626	23.4293	19.8278	52.7735	40.3068	58.9592	60.6053	67.5966	44.1867	33.5616	52.0178	40.9721	27.096	54.6376	42.7916	45.0159	53.7916	61.0447	57.4406	88.8605	39.715	69.0994	52.1053	49.5659	62.0285	46.5188	99.8703	69.0263	84.892	57.4827	59.525	54.8969	57.2791	33.4132	48.6681	62.5699
314.1_19.4002,Unknown	314.1_19.40	11.2732	9.93894	5.43556	6.09838	7.25728	7.78199	6.34494	4.94934	7.18311	7.31679	13.2735	9.30849	7.66037	3.89765	3.3511	8.72679	6.55853	9.91358	9.76172	10.9514	7.58674	5.44469	8.48938	6.90244	4.59335	9.19755	6.99632	7.51226	8.9346	9.84534	9.50991	14.2825	6.15553	11.5886	8.58823	8.19935	9.78998	7.48648	16.2446	11.351	13.9962	9.39325	10.0171	9.30635	9.62369	5.58723	8.29668	10.1922
198.1_19.4823,Unknown	198.1_19.48	2.54808	3.30273	1.81297	1.3562	3.16356	3.80943	1.65851	1.30165	0.888028	3.81511	3.47319	2.81837	1.80327	1.05729	2.59402	2.83753	1.73502	1.52453	0.820352	3.29177	2.20439	1.66789	2.72541	6.25841	0.926295	1.15937	2.21384	5.41002	2.3615	1.34037	1.84304	2.27694	1.07918	2.78528	2.1932	1.29483	1.06557	1.28613	2.64464	2.41493	5.69435	1.07863	2.38322	1.21809	1.3838	1.01873	2.70481	2.88182
429.2_20.1611,Golm_NA	429.2_20.16	0.166252	0.390603	0.282351	0.28327	0.120181	0.152174	0.522703	0.176263	0.160957	0.182666	0.592119	0.173127	0.750718	0.159111	0.132555	0.226915	0.0139431	0.24003	0.352164	0.180848	0.165637	0.104262	0.192574	0.356325	0.150398	0.215909	0.491573	0.115349	0.122517	0.251883	0.054019	0.261931	0.168216	0.22084	0.123046	0.33376	0.501393	0.0839721	0.215987	0.248834	0.243872	0.258207	0.107719	0.513311	0.104504	0.0996145	0.280947	0.255383
191.2_20.4779,>3,7-dioxa-2,8-disilanonane, 2,2,8,8-tetramethyl-5,5-bis[[_trimethylsilyloxy]methyl]-	191.2_20.47	8.46879	6.18739	6.11689	5.66776	9.39125	7.95955	9.45386	4.31178	5.00843	16.0258	13.2739	8.24872	7.37217	5.17847	7.72938	7.67787	6.71453	6.58838	4.56676	11.4875	6.07866	4.94091	6.88196	9.9762	4.77073	5.31173	9.31966	12.6609	6.73588	5.27976	7.16761	5.34505	5.4317	8.3196	6.72185	5.4138	5.32348	5.19299	6.71535	7.8999	13.7693	6.30901	6.66972	5.8852	4.88561	5.12875	8.61676	9.02869
184.1_21.211,Unknown	184.1_21.21	22.0334	3.11252	6.50968	2.24785	16.6605	20.8767	0.932553	8.15714	1.83484	99.7436	6.23418	15.507	1.42872	1.9294	15.1163	24.1379	6.05313	6.15184	1.93766	45.2273	10.537	10.851	14.5727	21.0005	0.404992	8.13863	9.83483	79.5036	11.1979	3.84237	8.69109	6.44506	1.56757	11.5325	4.98671	3.11239	1.49005	2.70856	9.86197	7.98705	60.3083	2.61455	9.41041	3.36921	5.52212	2.48649	12.3056	25.2893
270.1_22.6,Unknown	270.1_22.6,	0.526704	0.570629	0.564453	0.536634	0.497225	0.443162	0.947418	0.343062	0.457246	0.570143	1.32912	0.544002	0.833864	0.453377	0.489909	0.523433	0.542962	0.520256	0.52309	0.551742	0.359874	0.420044	0.550167	0.535691	0.51048	0.491286	0.681652	0.508446	0.510561	0.535444	0.608567	0.507866	0.480417	0.577441	0.638161	0.479577	0.495812	0.470954	0.452866	0.612165	0.64006	0.536304	0.19023	0.573664	0.489911	0.497608	0.595744	0.634814
239.2_23.4553,>Methyl _3,4-dimethoxyphenyl_hydroxyacetate, TMS derivative	239.2_23.45	3.30124	3.31541	2.85685	3.43503	3.12496	1.9649	3.90677	2.13611	2.59072	3.48462	7.9255	3.15186	3.49934	2.33406	2.42424	3.16114	3.06027	2.85433	3.34344	3.97625	1.0779	2.98001	3.65845	2.6145	2.28585	2.7523	3.09906	3.02412	3.00418	3.28826	3.6106	2.90892	2.78229	2.4233	3.99004	2.8589	3.61509	2.55158	2.44022	3.18028	3.73481	3.35486	1.17753	2.186	1.95189	2.85773	3.62063	4.24102
503.2_24.5357,? NF07_Cycloheptasiloxane, Tetradecamethyl	503.2_24.53	0.0344961	0.0113357	0.0361924	0.00873669	0.0158377	0.00895143	0.0327637	0	0.00887693	0.0241204	0.0244092	0.0136645	0.0537373	0.00922617	0.0107397	0.0464874	0	0.0139092	0.0549025	0.0299998	0	0.0086885	0.0158322	0.0893822	0	0.0297343	0.0526571	0.00865118	0	0.0104059	0.00938225	0.012612	0.0225122	0	0.0117453	0.0600944	0.0971394	0	0.00790539	0.0337258	0.0410021	0.0187953	0.00627131	0.0718962	0.0252573	0	0.0499612	0.0458345
98.2_26.4157,Unknown	98.2_26.415	11.0835	2.41701	5.19002	2.08588	9.02898	9.61543	0.969867	4.63715	1.18499	33.0065	5.1775	9.76509	0.526679	1.11313	9.66386	12.322	6.20142	4.32462	1.08364	23.1454	6.36995	7.15229	8.63674	12.6751	0.229555	4.80223	8.24003	27.9463	5.69799	2.55112	7.06597	4.32762	1.35511	6.68467	5.03426	1.93127	0.803275	1.73053	6.51573	7.07178	25.3398	2.32642	6.01787	2.65037	2.79875	1.53691	9.02159	14.2245
257.2_29.1558,NF07_Dodecanoic Acid, O-TMS	257.2_29.15	1.46417	1.82986	0.98017	0.697255	1.07723	1.35995	2.74518	0.907849	0.850678	0.915022	1.13739	1.08659	1.13918	0.826956	0.766641	0.987536	0.713233	0.346837	1.30689	1.22617	0.421044	0.724441	1.15773	1.33246	0.483341	1.2092	33.6281	0.685113	0.741409	0.935152	0.754845	0.870539	0.962711	0.626564	0.870829	2.13482	1.16498	1.08623	0.724614	5.39499	4.16574	144.748	0.569582	0.737532	1.1486	1.50257	0.728161	1.47035
205.2_30.4702,?? NF09_Ribitol _5TMS	205.2_30.47	0.0764983	0.12085	0.0141299	0.158268	0.215473	0.054243	0	0.0178436	0.0174189	0.095353	0.109448	0.0750258	0.190888	0.008255	0	0.040837	0.0226371	0.0182479	0.0118298	0.082358	0.0705713	0.0383493	0.0292286	0.12354	0.0222931	0.0120545	0.11013	0.0356671	0.0512997	0.0228011	0.0450632	0.0750571	0.0110998	0.0717731	0.0512691	0.101041	0.0973138	0.0449189	0.233491	0.0249401	0.129099	0.00948887	0.040702	0.0480563	0.0876655	0.0488791	0.00947774	0.105265
357.2_31.2569,NF07_alpha-glycerophosphate ester, TMS	357.2_31.25	5.85012	3.17439	2.07921	4.23444	4.23068	4.13676	0.514512	1.91159	1.25952	3.53413	9.90186	5.06399	2.39091	1.26301	0.346761	7.11219	1.76471	3.43481	4.43557	4.87087	2.51157	2.87994	5.76047	1.88034	0.722265	3.58794	2.07305	1.90584	9.45289	4.12425	3.98319	3.29482	1.47393	3.80653	2.19059	2.29846	4.08108	1.20247	2.38602	3.35543	3.73959	2.23883	2.03313	1.89377	7.1144	1.70536	3.5444	12.8102
271.3_31.3098,? NF07_Tridecanoic Acid TMS	271.3_31.30	0.886358	0.931644	0.887954	0.497487	0.700188	1.57331	0.17474	0.59101	0.372999	1.30899	0.838967	0.671365	0.920752	0.21026	0.342642	0.504812	0.443556	1.08071	1.01934	1.64702	0.617532	0.223804	0.609538	0.708738	0.192884	1.08624	0.519828	0.960129	0.58923	0.890162	1.27471	0.831626	0.784176	0.923	0.133486	0.696683	0.333971	2.28423	0.831901	0.783769	0.93926	1.07498	0.717634	0.159853	0.698651	1.05415	0.778258	1.79021
299.1_31.8598,? Golm_Ethanolaminephosphate _4TMS	299.1_31.85	2.32481	0.138334	0.458851	0.0520841	1.00337	0.638223	0.0354941	0.52398	0.578005	2.05714	0.736606	1.17901	0.190888	0.153284	0.0313365	1.99909	0.932222	1.13852	2.0232	1.83112	0.453748	0.473823	1.15011	0.837996	0.0481402	1.82879	0.172741	1.22665	1.31101	0.210107	1.61289	2.29385	0.249823	3.55185	0.821238	0.766056	1.50418	0.437921	1.16548	1.8569	1.95147	1.04305	1.68797	0.160982	1.21756	0.291728	1.12325	1.63602
285.3_32.5991,>Myristic acid, TMS derivative	285.3_32.59	5.12778	4.85266	2.83788	1.22666	2.28995	6.26707	1.50228	1.97474	1.94891	6.46708	2.32241	2.29009	4.88341	1.06943	1.1443	2.17361	3.29435	4.42671	3.95571	9.69702	3.42145	2.20733	2.68827	4.02701	0.982351	5.57934	2.17547	7.02552	3.40613	4.21958	8.78719	7.0206	4.02953	9.06493	1.06416	4.34388	4.20839	6.0534	8.14566	6.25372	4.27969	3.70157	5.89909	0.985091	4.06482	1.97404	2.74624	8.23114
285.3_33.3485,NF07_Tetradecanoic Acid, O-TMS	285.3_33.34	16.0972	18.4398	11.18	9.36556	10.5616	15.7752	6.47327	7.54534	6.09493	10.3761	11.79	9.19672	12.5906	6.24952	7.65023	7.90555	4.46	10.7426	13.171	12.6284	9.02571	9.77546	16.4791	7.11476	5.75292	23.4656	49.8388	11.9717	11.2762	16.1877	7.72899	5.01621	13.1135	5.04762	6.81562	11.4297	7.58594	20.9391	11.0114	14.2727	32.9202	190.707	5.85617	4.64025	11.9047	10.2527	6.68086	13.7869
185.1_33.3648,Unknown	185.1_33.36	0.746138	0.70685	0.636218	0.278734	0.398739	0.6596	0.29002	0.449037	0.245874	0.370692	0.267713	0.262204	0.39541	0.178696	0.257018	0.376907	0.186182	0.400305	0.575718	0.52995	0.394431	0.389185	0.559149	0.678041	0.2239	0.831356	1.49141	0.550033	0.558994	0.679902	0.305918	0.132426	0.415695	0.249436	0.231736	0.341713	0.272235	0.655569	0.320309	0.524875	1.18231	6.1935	0.299055	0.294235	0.77175	0.435117	0.243713	0.587438
219.1_33.6042,NF07_Umbelliferone, O-TMS	219.1_33.60	300.294	250.648	209.787	183.092	213.199	204.798	76.0631	211.972	200.017	224.419	213	219.671	107.312	161.731	183.351	209.057	198.043	213.645	216.308	224.004	181.277	173.38	217.583	221.686	185.902	214.13	216.422	206.813	229.905	235.403	218.208	178.609	124.731	197.959	239.88	206.929	194.013	192.463	187.126	239.889	275.556	209.354	178.422	199.661	219.988	191.977	165.194	230.04
117.1_34.6053,>Pentadecanoic acid, TMS derivative	117.1_34.60	21.7937	20.682	15.2365	9.45578	13.0369	20.8447	11.1303	9.66237	15.4643	25.8751	18.6947	11.7553	20.6076	5.85376	8.11851	12.6746	10.106	22.4565	21.2005	34.8942	14.7862	11.5171	13.3188	12.6565	5.48023	25.3302	12.0981	19.5782	11.5376	22.6856	24.2453	23.8231	20.2266	17.1508	5.6081	19.4828	11.7441	34.3114	15.5513	20.9403	22.2845	16.4519	24.5363	4.72081	21.2348	11.2275	11.2342	23.5508
299.3_34.7755,NF07_Pentadecanoic Acid TMS	299.3_34.77	86.1746	91.508	62.4752	20.1169	35.429	112.451	35.9685	54.1434	60.0652	139.815	40.635	31.2856	80.0491	28.1712	29.1099	47.4543	43.7738	76.9332	68.1461	143.408	77.0027	37.3564	77.8708	63.7986	23.5104	145.208	33.7715	134.102	66.5569	98.7801	117.834	132.014	89.6859	153.493	38.3003	76.0262	89.1832	99.9482	135.86	107.829	84.72	55.8999	110.483	16.1526	72.6503	43.5948	26.449	69.1631
74.1_35.0163,NF08_Methyl hexadecanoate	74.1_35.016	11.5067	8.43744	3.30268	3.26786	6.43997	4.67826	2.53919	2.10104	3.15835	4.03022	8.2188	4.2436	9.75452	1.44867	1.60287	4.87514	2.34327	3.811	28.9874	4.65592	2.39135	6.8741	3.02577	5.6857	0.434393	5.12368	28.2743	3.52528	9.01112	4.4479	3.16608	4.55925	1.68013	8.43497	4.38472	5.98057	7.32958	5.126	2.0379	11.6488	18.0926	8.48615	1.51483	7.05975	13.8286	8.12693	2.01104	9.83857
299.3_35.3262,>Pentadecanoic acid, TMS derivative	299.3_35.32	44.4318	41.2598	34.521	12.7324	18.9997	63.4919	17.7043	18.9396	23.891	56.3404	30.2315	22.3858	62.8758	10.1062	11.8826	20.6233	15.6066	37.6086	29.5533	62.2124	35.0849	13.7828	21.1408	20.3117	6.27131	50.6673	16.5631	23.713	24.522	43.3962	37.2889	25.6211	38.9896	35.5662	6.58631	20.7701	12.9808	37.8797	30.8991	19.5847	28.5529	30.8425	30.2496	8.78213	26.8401	26.3946	15.3985	51.5468
299.4_35.5731,>1-Hexadecanol, TMS derivative	299.4_35.57	15.7673	11.8155	4.30554	0.683478	1.7906	4.40023	17.2231	9.57997	14.188	9.80852	3.62358	7.73256	27.0021	9.78622	2.46838	8.94394	5.8389	12.7765	11.6383	14.4435	11.2012	7.28561	5.24608	10.9094	4.92807	5.37937	13.3829	0.666292	22.0159	18.2603	0.67339	0.799327	14.4321	19.2639	0.572909	6.36515	0.807112	2.91926	0.621702	1.01744	7.71662	15.7992	0.94291	2.74134	19.8371	4.00763	1.19528	4.72361
99.2_35.6036,>Undecane, 4,7-dimethyl-	99.2_35.603	2.14483	1.52302	1.28967	0.544363	1.11437	1.25494	0.852767	1.55254	1.31161	1.33057	0.605899	0.876719	1.02689	0.775808	0.666747	1.33606	0.99554	1.41466	1.43444	1.53084	1.26525	1.31601	0.867267	1.54989	0.37139	1.20893	1.77605	1.17474	1.77614	1.57848	1.00973	1.19876	0.708666	1.47553	0.852932	1.60605	0.656258	0.738769	0.783904	1.12854	1.43985	1.6257	0.987178	1.13265	1.88013	1.26204	0.642185	1.19057
313.3_36.5335,>Palmitic Acid, TMS derivative	313.3_36.53	2.38151	2.56322	1.34557	0.900551	1.20806	2.76773	0.957733	0.944933	1.04128	2.7036	1.51219	1.42291	2.58661	0.504364	0.70897	1.11454	1.133	1.78574	1.68029	3.54819	1.66392	0.926374	1.18817	1.28867	0.459594	2.14877	0.851985	1.98962	1.75207	2.48777	2.6964	1.6997	2.73367	3.20898	0.796815	3.06172	1.00523	2.74067	2.29637	2.23114	1.90701	1.74614	2.89378	0.546813	2.42403	0.930869	1.68501	4.41511
129.1_36.8706,>Palmitelaidic acid, TMS derivative	129.1_36.87	4.01305	2.81664	2.15531	2.98728	3.48018	2.20739	1.45647	0.99505	1.39318	1.9072	6.50111	1.55389	3.159	0.751528	0.884779	1.2323	0.876122	2.25202	1.70546	2.35612	1.50742	1.14389	1.08526	1.63205	0.294172	5.85458	0.748918	1.94029	1.82286	1.85439	1.90772	0.766105	1.1919	0.852076	1.84793	1.07433	1.70334	2.05716	1.09123	1.11139	3.14942	2.15452	2.26284	0.836154	1.31084	2.56739	1.13367	2.56295
57.2_36.9669,>Pentadecanal-	57.2_36.966	5.12139	1.64733	4.0481	4.25998	4.93965	3.48104	0.869756	1.28256	1.00092	1.9608	6.7389	1.97323	3.22156	0.156683	0.44695	3.89865	0.427316	2.23288	3.91764	2.80017	1.84584	0.894317	3.3657	2.63768	0.404346	3.19336	0.473271	1.37797	4.39801	5.1959	1.30229	1.82152	0.587976	1.26799	2.10315	1.77544	1.54865	1.77638	1.75373	0.540179	4.08506	2.7859	0.714806	1.32776	3.23333	2.10521	1.39715	4.28097
117.1_37.2165,NF07_Hexadecanoic Acid, O-TMS	117.1_37.21	197.615	138.555	76.1662	92.0928	97.2747	101.881	160.055	61.105	81.8644	86.785	149.116	99.8473	227.118	72.6399	47.8979	64.7703	69.5622	109.484	135.793	156.698	68.2857	145.948	83.8932	99.2848	101.646	180.259	382.754	71.269	91.1217	112.553	63.4311	71.6401	146.795	70.2554	83.9253	121.39	117.205	132.503	58.5812	108.933	187.691	472.157	43.4864	89.1653	104.788	138.211	66.0314	166.261
313.4_37.4416,NF09_n-Heptadecanol, O-TMS	313.4_37.44	8.83755	5.56431	2.7329	0.222954	1.80058	3.2507	11.6196	7.56039	6.93138	4.36212	2.22911	3.58783	10.941	5.03361	1.74896	7.3296	3.05207	8.66111	5.97679	8.16774	8.80711	5.20816	4.22795	7.00206	2.92605	4.4122	7.34068	0.233126	9.45619	10.7052	0.123107	0.13904	8.71974	7.86334	0.0341173	2.9623	0.101674	0.459685	0.194247	0.311892	4.72051	9.15092	0.319591	1.98398	9.42992	1.61982	0.307756	3.3975
81.1_38.2881,>9,15-Octadecadienoic acid, methyl ester, _Z,Z-	81.1_38.288	4.68907	3.85396	0.454017	0.806128	1.65351	0.810438	1.10729	0.360905	0.42492	0.952542	1.92006	1.09896	0.863005	0.395107	0.224652	0.618077	0.747517	0.971732	7.44914	0.439526	0.190397	1.9633	0.59538	2.33161	0.0995113	0.424719	6.86548	2.30592	2.25833	0.338344	1.90062	6.10961	0.257484	8.7106	2.45943	2.41526	2.13968	0.511242	0.845312	9.46262	6.59195	1.29815	0.337667	1.81823	1.82414	2.07644	0.213249	3.29644
328.3_38.3633,>Heptadecanoic acid, TMS derivative	328.3_38.36	0.617576	0.37235	0.405678	0.157596	0.309967	0.402146	0.483569	0.24531	0.213381	0.451234	0.501175	0.346124	0.740826	0.218029	0.232596	0.308589	0.257538	0.402474	0.4374	0.911599	0.36133	0.617932	0.177198	0.527265	0.0694641	0.240553	1.41564	0.555345	0.380305	0.321358	0.242943	0.711812	0.698192	0.387462	0.208805	0.771801	0.301882	0.472034	0.319604	0.45048	0.628534	1.18301	0.227735	0.259353	0.568222	0.325603	0.161934	1.00275
327.3_38.539,>Heptadecanoic acid, TMS derivative	327.3_38.53	1.89313	2.16128	1.16559	0.868628	1.25757	6.82513	0.944081	1.02717	0.968088	1.99381	1.97478	0.987325	3.15205	0.581734	0.760757	1.2359	0.845775	1.68289	1.06544	2.72447	1.643	0.83889	1.47665	0.903302	0.17673	3.40739	1.00514	2.8391	1.52925	2.19625	2.8006	2.00885	3.15703	1.84175	1.59922	2.02833	0.882277	2.04543	2.83662	1.35725	2.02968	1.25965	2.8066	0.62034	2.2054	1.29236	0.660869	2.86781
325.4_38.7838,Unknown	325.4_38.78	1.99087	1.27671	0.681831	1.43046	1.45627	2.20125	0.499647	0.615991	0.411354	1.20842	2.33147	1.07357	1.9193	0.43622	0.122109	1.00462	0.290017	1.5087	0.582997	1.46575	1.45088	0.494496	1.11373	0.652009	0.357336	1.76383	0.136138	0.301577	1.19651	1.67978	0.819526	0.209329	1.09575	0.622883	0.61989	0.464995	0.112661	1.18194	0.26229	0.257619	1.48068	1.20454	0.451903	0.224346	0.976615	1.1714	0.267002	1.23697
74.1_38.8083,ADAM_51.23 Methyl octadecanoate	74.1_38.808	19.1833	18.4381	2.86949	3.16739	8.04092	6.13894	2.64142	2.5884	3.47055	4.79854	11.2589	5.81528	10.9934	2.06359	1.34703	4.55743	4.08501	5.71465	54.8638	8.5392	3.56061	4.65898	4.79608	10.4515	1.62562	3.52164	27.8647	4.22511	8.64987	7.57211	3.30639	5.31967	1.39529	15.2812	3.96282	5.38729	9.3355	6.30794	1.80497	22.6544	42.8679	24.1986	1.30566	7.64484	29.1052	7.72074	1.85615	12.4883
117.1_39.0246,NF09_Heptadecanoic acid, O-TMS	117.1_39.02	17.6428	15.065	10.7927	9.64144	12.22	23.0089	9.97444	7.69337	8.43677	13.169	16.2132	9.26015	26.885	4.74258	4.71593	8.11552	6.08807	13.8512	11.429	20.8587	13.924	7.66056	11.7289	11.564	3.81245	14.8431	9.78779	8.68062	10.9016	14.5278	9.25645	7.07197	21.1288	10.4728	5.24418	10.1658	7.03014	11.2422	6.65027	7.60558	14.2422	18.3349	10.1893	4.94528	10.8135	12.0506	8.39836	15.4428
327.4_39.2294,NF07_1-Octadecane, O-TMS	327.4_39.22	8.25175	9.92799	4.36949	0.808144	2.32868	4.06288	13.1832	9.25926	7.66783	7.76873	4.24562	6.42554	10.8795	8.82071	3.11217	6.73399	3.71478	8.26323	7.10471	13.5066	7.12704	4.43713	7.79262	7.52014	5.90461	5.21449	4.82037	0.871341	12.6222	11.1615	0.528534	0.973896	9.58318	5.77455	0.719073	6.42303	0.582836	1.69349	0.746636	1.21143	8.44165	11.9657	0.798301	2.6574	10.6409	2.4056	2.2924	9.79764
57.2_39.5156,>Octadecane	57.2_39.515	4.44409	4.09508	2.94795	2.68317	3.41563	3.50108	4.07089	3.38329	2.89421	3.58759	3.03697	2.87419	3.53597	2.5427	2.52207	3.47333	3.26204	3.58526	3.63827	3.90097	2.86482	2.8302	3.52539	3.88993	2.39344	3.53825	3.62611	3.66112	3.9634	3.68139	3.31933	3.83006	2.65097	3.03995	3.66863	4.21338	2.70142	2.95924	3.10414	3.70629	4.30686	4.19937	2.98281	2.80483	3.57237	3.41319	2.8264	3.60466
299.4_39.9138,>Hexadecane-1,2-diol, 2TMS derivative	299.4_39.91	26.9041	29.051	11.2091	3.93353	6.21159	25.221	7.69129	7.26419	11.3018	23.9519	13.6479	6.91939	20.7549	8.51139	4.57557	8.14839	4.51135	12.1195	13.43	19.5022	14.7049	3.52409	9.97274	6.07874	2.98162	10.8368	7.77719	0.644133	16.4646	22.7751	0.451628	0.673053	8.94549	9.14435	0.839322	4.41812	0.60917	8.05916	0.19947	0.263146	10.8438	6.61101	1.09305	3.17033	11.5451	6.60441	1.25485	12.174
342.2_40.0528,>Inositol, 1,2,4,5-tetrakis-O-_trimethylsilyl-, bis[bis_trimethylsilyl phosphate], myo-	342.2_40.05	6.69384	12.6805	0.352133	1.96542	4.76769	10.215	0.194155	0.462071	1.14981	5.12734	5.38931	2.95076	4.11852	1.97472	0.0338376	4.23087	2.03947	4.70859	9.04404	8.70278	2.86482	4.60281	13.5121	5.27882	1.8807	9.49556	2.36363	7.7038	13.0886	10.9184	15.7687	17.3123	7.42185	8.70366	6.23004	11.6062	12.9269	8.02875	7.02323	12.7075	4.53114	1.12352	8.30764	0.750456	10.217	4.09811	5.28168	16.807
233.2_40.1688,Unknown	233.2_40.16	4.55205	3.39669	2.84693	0.814192	0.960779	4.20062	2.77036	1.86985	2.9123	3.53032	1.73148	2.21184	3.86802	1.39428	2.21489	1.80672	1.82344	2.65781	2.62167	5.03092	3.04211	2.06427	2.8402	1.34314	1.36521	5.08805	4.98653	1.44687	2.48545	5.69752	1.07398	0.842239	3.08308	1.64781	1.19932	2.05485	1.0722	2.00314	2.28762	1.96219	4.41637	2.85414	2.14282	1.09927	2.95443	2.89052	1.08033	1.37517
75.1_40.2495,NF07_Linoleic Acid, O-TMS	75.1_40.249	69.5812	41.0144	18.9493	23.3636	32.171	5.81522	65.4868	14.5001	27.318	16.5831	43.9463	34.0954	51.3426	27.7999	8.20414	6.53739	35.1687	18.9428	35.3693	42.06	11.3388	63.8825	18.5402	22.7642	72.2948	20.304	71.6386	69.5796	28.3634	20.1052	57.9809	95.7151	75.9799	97.3194	42.5411	27.5493	54.7008	29.868	29.1127	77.3903	53.6147	40.566	34.2994	43.2766	13.108	41.3244	27.9603	61.2041
75.1_40.3377,Golm_Octadecenoic acid, 9-_Z- _1TMS	75.1_40.337	55.4873	31.1168	19.9108	23.7016	35.9512	16.888	59.8839	14.9541	27.8084	17.2185	44.5853	19.7077	52.8256	16.6859	10.4396	15.9825	35.9835	24.9953	38.1117	43.0587	14.9084	53.6214	13.0248	30.4984	24.5509	21.1534	83.9755	43.3183	23.8837	19.8048	23.4885	42.211	38.2735	35.9753	23.9792	28.9842	55.5547	30.3246	14.5038	40.6942	34.2909	41.0452	20.077	29.0025	26.4659	49.2706	29.0393	71.7409
75.1_40.4482,>Oleic Acid, _Z-, TMS derivative	75.1_40.448	92.3638	32.756	33.5881	40.233	22.3681	17.1076	73.7824	28.8412	65.4154	56.2725	77.4342	25.2015	131.764	23.1051	4.34871	10.0666	38.0426	61.3375	35.7315	80.5125	25.9261	107.022	28.2491	45.3281	23.2929	95.0392	108.054	17.4051	36.6523	41.7902	7.79523	7.37589	88.6629	7.58743	56.3325	45.3212	69.1279	51.8909	22.8085	5.78963	43.1799	85.0033	14.4727	36.5613	47.6963	55.8532	47.3459	81.1978
75.1_40.5011,>13-Octadecenoic acid, _E-, TMS derivative	75.1_40.501	93.5625	33.1874	34.2418	40.4104	22.6545	18.2157	75.0833	29.0549	65.5915	56.9168	77.7932	26.123	132.608	23.4596	4.34871	10.4698	38.4061	62.1937	36.2584	81.3615	26.4293	107.743	28.809	46.2687	23.6341	96.8645	109.624	17.4051	37.264	42.0462	7.79523	7.37589	88.9454	7.58743	56.1874	45.8975	69.5632	52.2586	23.2058	5.78963	44.0757	85.63	14.4727	37.2229	48.5796	56.5177	48.0406	81.998
325.3_40.6252,Unknown	325.3_40.62	3.33702	2.57533	0.338374	0.729009	1.10971	0.0907167	0.143493	0.273394	0.250899	0.423305	4.30704	0.82696	1.22553	0.114275	0.263492	0.02517	0.0521638	0.98143	0.726623	0.0348111	1.04268	0.0844882	0.912785	0.0147466	0.0126005	0.069514	0.212876	0.0514517	1.19852	1.9788	0.0494701	0.010305	0.895956	0.0334092	0.0397103	0.0680481	0.010987	0.201749	0.0423503	0.0188467	2.48581	0.696337	0.0236096	0.31544	0.563144	0.0860025	0.231799	2.37106
117.1_40.7561,NF07_Stearic Acid, O-TMS	117.1_40.75	268.569	180.9	53.9981	96.8198	132.098	107.422	178.9	112.627	90.6963	79.8251	132.204	89.5317	356.315	92.7758	23.7203	101.045	94.683	143.264	175.372	328.04	101.381	117.096	83.4586	132.552	51.3708	114.848	577.558	102.194	157.825	191.58	54.9345	76.4173	165.609	83.9047	55.2735	132.144	117.547	81.1071	40.153	122.598	282.46	996.493	72.3382	111.949	219.782	122.351	158.119	205.832
221.1_40.982,Unknown	221.1_40.98	0.771211	0.66804	0.574989	0.470437	0.558181	0.356855	0.481748	0.479449	0.388743	0.513439	1.51612	0.550318	1.20762	0.368399	0.431502	0.709511	0.18405	0.458367	0.355349	0.653204	0.484201	0.552319	0.494298	0.394245	0.28868	0.767467	0.777173	0.597083	0.965809	0.648684	0.435564	0.334988	0.639566	0.664362	0.510081	0.301208	0.654339	0.509235	0.401763	0.689677	0.75895	1.17936	0.480431	0.746315	0.622345	0.456463	0.58234	0.864407
81.1_41.0823,>9,12-Octadecadienoic acid _Z,Z-, TMS derivative	81.1_41.082	0.587871	0.455735	0.754711	1.38678	1.49966	0.599879	0.420468	1.21786	0.398624	0.269414	0.542513	0.252406	0.192492	0.58918	0.466811	0.733011	0.458647	1.10865	1.00402	0.538865	0.170801	0.850574	0.188311	0.974627	1.22644	0.316764	0.293627	0.145401	1.23162	0.930561	0.143008	1.66787	0.763696	0.0965469	1.40235	0.268805	2.24816	0.399639	0.709085	0.733889	0.231686	0.96896	0.755385	0.431377	0.195243	3.02834	0.663442	1.95574
233.2_41.1983,Unknown	233.2_41.19	2.33152	1.26441	1.33788	0.494127	0.502416	2.94943	1.40732	0.88442	1.7985	2.61473	1.7984	2.29654	2.39385	0.941231	0.842408	2.03517	0.82527	1.7689	1.13369	4.21455	1.41527	1.54116	0.961803	0.733265	0.636646	2.4267	2.45112	0.930988	1.49041	3.35727	0.653346	0.747187	1.74251	1.89866	0.541402	0.904214	0.300487	2.15503	1.33601	1.20662	1.81825	1.39742	1.90857	0.311174	1.89897	1.12252	0.675763	0.62276
233.1_41.3604,Unknown	233.1_41.36	1.63122	1.09841	1.30417	0.101648	0.17528	2.64374	0.779049	0.779065	1.24863	3.28121	0.383854	0.526341	1.50277	0.83165	0.359267	0.715033	0.731605	1.40522	0.734813	2.7689	1.17124	0.754252	1.21725	0.448416	0.553128	1.4748	0.953767	1.35672	1.09664	1.98905	0.522705	0.635678	1.34073	1.42485	1.08243	0.73159	0.240145	0.377103	1.50329	1.07738	1.34269	1.01367	1.66042	0.321212	1.19711	0.922207	0.218259	0.21025
233.1_41.8019,>Bis_tert-butyldimethylsilyl carbonate	233.1_41.80	1.3824	1.3088	0.838004	0.170701	0.251275	2.20446	0.585197	0.612422	0.704292	1.67404	0.100786	1.04972	1.43246	0.83246	0.334256	0.435338	0.278371	1.27416	0.498369	2.43522	1.03487	1.28095	0.798458	0.365203	0.294011	1.26666	1.7669	1.09111	1.10953	1.5315	0.49925	0.488947	1.38294	0.890298	0.239567	0.521407	0.335018	0.775198	0.734354	0.767615	1.41515	1.43994	1.18097	0.240783	0.940666	1.1895	0.33294	0.431713
337.3_41.8426,Unknown	337.3_41.84	0.345759	0.304912	0.146505	0.186159	0.315025	0.193858	0.181414	0.149731	0.122602	0.143312	0.19173	0.0741235	0.122446	0.15037	0.0828285	0.0563756	0.115154	0.293115	0.159096	0.242829	0.0370731	0.293312	0.0407982	0.223004	0.196923	0.0883993	0.13389	0.11626	0.233285	0.217146	0	0.352983	0.362853	0.043885	0.152129	0.141546	0.28514	0.150347	0.173919	0.217659	0.328181	0.200544	0.325862	0.20816	0.233329	0.618105	0.272824	0.254402
117.1_42.4184,NF07_Nonadecanoic Acid TMS	117.1_42.41	5.61184	3.21647	1.56408	1.81051	2.46244	2.30626	2.96239	1.92959	2.41972	2.45647	2.8169	1.73578	6.81368	1.45191	1.05588	1.90123	3.44297	4.79983	5.10608	6.22426	2.15951	4.17677	1.80197	5.50137	1.26021	1.95483	6.39237	3.71894	3.31958	3.14104	2.58495	3.36465	6.37894	5.56603	1.715	6.4136	3.07428	2.35816	2.77917	3.71678	4.227	4.06343	2.27931	1.51471	3.67366	2.01565	2.98143	5.1528
355.4_42.5771,NF09_Arachinyl Alcohol, O-TMS	355.4_42.57	5.96495	6.20142	1.26178	1.23843	2.00966	1.39281	1.95885	1.88568	1.26957	1.4152	3.61413	1.47809	1.63698	1.22028	1.09163	1.50455	1.59378	1.76405	2.88314	1.70659	1.26552	1.41533	1.36522	25.8381	1.34114	1.55516	5.0928	1.76044	2.55409	1.65928	3.93614	3.84913	1.662	6.91712	13.9144	6.96255	1.75758	1.16635	2.51151	7.40294	4.59437	6.83692	1.26705	2.04396	1.70841	2.77002	1.33311	6.44079
231.2_42.7515,Unknown	231.2_42.75	0.173598	0.0138334	0.198439	0.0089047	5.60736	0.0308624	4.14643	5.6862	0.942295	0	0.0913375	0	0.320552	0.0417606	0.149327	0.0645944	2.65264	0.14828	0.100705	0.257121	0.0285992	0.0696578	0.0665255	0.0118875	0.180607	0.201309	0.739125	0.210816	0.450807	0.0128543	0.178405	0.0629064	0.404908	0.451024	0.299598	1.55553	1.79193	0.102187	0.891333	0.501635	0.124653	0.265871	0.906143	0.0138021	0.481492	0.0202632	0.167621	0.0162593
79.1_42.9346,Golm_Eicosatetraenoic acid, 5,8,11,14-_Z,Z,Z,Z- _1TMS	79.1_42.934	6.80084	2.49655	2.41287	2.24466	3.88597	1.07911	6.17779	2.7822	7.6283	2.70021	6.06725	2.31059	2.95769	1.58269	1.77441	0.618976	3.40984	4.20403	5.7367	3.64427	1.40679	5.37414	1.97049	5.49565	2.45386	4.10307	3.52	8.13666	3.64958	2.66329	11.9699	8.15399	2.89814	9.68272	6.10457	4.64789	20.51	5.92343	7.17936	11.3929	3.17857	8.51553	10.133	3.27498	1.81652	4.09285	4.5699	5.68978
75.1_43.2662,>_8Z,11Z,14Z-Icosa-8,11,14-trienoate, O-TMS	75.1_43.266	16.8889	7.22375	6.71481	5.79646	17.5034	5.97768	12.3531	6.03252	10.5466	9.57014	22.5556	11.1849	20.025	2.39686	1.43648	2.64798	4.25643	15.1233	10.6652	12.6664	7.21548	6.77059	4.97251	9.10856	3.50228	16.284	6.00868	4.24454	6.99997	11.1658	3.15969	2.77434	12.1744	3.22286	3.74805	6.20666	7.21273	6.38512	2.41143	4.02243	14.1273	15.5849	4.00109	6.00854	6.64854	10.1505	11.8151	14.2141
117.1_43.4365,>Arachidic acid, TMS derivative	117.1_43.43	6.30735	3.29005	2.13349	1.47482	1.60813	1.39562	3.04551	2.14635	2.29963	3.29151	2.24761	2.11117	5.0096	1.90852	1.17799	2.3792	3.3183	3.45612	5.46082	4.72837	2.96452	5.74115	1.69495	6.85459	1.75389	2.18735	8.66562	5.39894	2.90889	1.04151	2.46199	3.34727	5.04274	5.178	1.98682	8.60808	3.83762	2.12493	3.17754	4.19659	5.34031	4.80301	1.66091	1.29626	4.07217	1.75021	2.39543	4.72305
318.2_43.4907,? Golm_myo-Inositol-1-phosphate _7TMS	318.2_43.49	40.1327	40.9654	1.16572	5.91054	15.3681	24.058	7.61757	6.03873	7.33821	25.837	12.5266	18.4286	23.1602	18.0661	0.566117	17.9611	18.9571	27.1498	28.6274	32.9134	12.2797	26.9053	28.9703	43.3465	17.2935	36.7571	21.2784	49.9137	27.392	18.3656	45.0351	75.1229	25.8369	61.419	25.6491	41.2729	52.1897	24.894	31.4174	79.1825	18.5901	9.38705	57.2326	8.6889	26.245	19.2423	18.4767	33.63
419.2_43.5104,Unknown	419.2_43.51	0.683055	0.986017	0	0.0670373	0.282551	0.723596	0.0852464	0.0903039	0.0690056	0.660982	0.0940934	0.431463	0.174045	0.37277	0	0.273659	0.492275	0.736424	0.730415	0.993249	0.140083	0.706016	0.704835	1.23841	0.319858	1.02195	0.389791	1.39421	0.772647	0.426182	1.22111	2.17573	0.783082	1.54362	0.589502	1.00216	1.45692	0.62871	0.429573	2.14839	0.196118	0.219339	1.61874	0.0739038	0.391955	0.339988	0.230715	0.962384
365.4_43.5802,>11,14-Eicosadienoic acid, _Z-, TMS derivative	365.4_43.58	3.79281	2.23007	0.811107	1.80984	2.03322	2.58309	1.78957	1.22965	1.40523	1.12957	0.401964	0.538845	5.94238	1.23987	0.12108	0.500959	0.942393	1.50756	2.10737	4.17946	1.37832	1.11168	1.59448	1.19492	0.851985	2.20972	1.15685	0.659918	3.45886	3.42629	0.499392	0.536012	1.41405	0.547996	0.414068	1.07375	0.556851	1.38477	0.302946	0.354829	2.2477	0.616959	0.524085	0.722726	3.28532	1.71464	2.64429	3.76656
331.3_43.6203,Unknown	331.3_43.62	52.3703	11.8839	0.780368	2.86731	5.84067	5.23298	24.1059	6.6887	11.274	10.2417	6.64677	17.7027	24	8.96266	0.452982	4.86692	5.18488	18.7856	8.98884	16.945	7.71981	43.8131	8.09769	4.88879	14.6786	5.30691	24.1041	4.0319	7.2857	8.19845	6.01303	3.11256	3.61837	3.23432	15.7268	12.2712	19.1473	13.3573	4.87607	3.44088	22.6384	22.166	11.5509	25.4055	12.984	15.8372	0.188742	6.61922
228.1_43.6732,>L-Norvaline, N-octyloxycarbonyl-, nonyl ester	228.1_43.67	1.8021	0.407318	0.9296	1.01766	1.89587	1.06615	0.535748	0.271067	0.188593	0.534174	2.24643	0.361078	0.623727	0.0594036	0.0244219	1.47488	0.105312	1.12384	0.917265	0.336649	0.494793	0.705416	0.973221	0.559015	0.101611	1.08423	0.0558678	0.400686	1.64947	1.67183	0.306629	0.369748	0.165559	0.0676678	0.349189	0.600207	0.759152	0.361975	0.0482793	0.0868651	1.66346	0.550355	0.183344	0.562497	0.61152	0.493741	0.338085	1.90346
215.2_43.7118,Unknown	215.2_43.71	39.3259	1.32647	1.38758	0.130042	4.55688	3.3318	7.09123	3.30618	3.26118	6.87755	0.424405	13.818	6.17712	1.53656	0.0656154	3.7005	1.10348	10.2645	0.940773	4.14238	3.14168	8.21648	0.745634	3.8797	11.4448	4.05606	18.6451	1.28751	5.55899	6.33504	1.42951	2.1785	0.700537	0.959523	0.931607	1.44551	5.04951	2.19346	1.29945	2.61871	17.062	3.0868	8.66535	5.55746	10.0289	3.15564	0.427717	5.36333
218.2_43.7423,>2-Monomyristin, 2TMS derivative	218.2_43.74	1.50218	1.33281	1.25855	1.04084	1.74175	2.96332	0.870969	0.615525	1.6089	2.17915	1.2929	0.971469	1.55384	0.326153	0.267022	1.78437	0.831832	1.14056	1.63267	1.71353	1.78255	0.0967719	2.08787	1.10328	0.713218	1.61449	1.56141	2.68551	2.0474	2.28378	2.84837	1.7903	0.25592	1.40871	1.58487	1.32134	1.84792	0.779057	3.70029	2.69324	3.78915	1.00381	2.18783	0.526988	2.9976	2.23916	0.889554	3.41824
175.1_43.9098,Unknown	175.1_43.90	5.65656	3.39649	4.58603	4.28098	10.272	4.84259	2.34685	2.52246	3.66852	2.4174	5.79718	3.58306	4.44121	1.50079	2.29566	4.69561	1.90365	3.25718	6.31075	3.28102	2.63616	2.14786	3.97387	3.54775	1.78232	5.3211	2.10869	3.6511	4.51638	4.50024	4.96008	2.91307	3.20158	4.90393	2.94881	3.94163	5.79488	10.3851	2.84636	2.90438	4.12721	4.48495	2.97506	1.37607	4.56462	5.37005	4.6028	5.83794
117.1_44.0129,NF07_n-Eicosanoic Acid, O-TMS	117.1_44.01	32.9807	20.4912	3.97262	5.43321	6.51411	4.75721	11.8532	6.7368	5.58175	7.34063	8.86919	4.87371	22.5437	4.1568	2.8428	8.49525	23.1284	15.8076	29.8645	32.9875	6.47865	15.4946	5.5682	28.7772	4.10872	4.7516	52.2743	10.7921	11.6539	7.57747	5.20544	15.0885	26.7452	16.2394	5.63476	36.7429	21.4151	8.42684	7.25192	21.0646	28.3181	21.0779	3.64203	5.18117	22.975	5.99574	7.28067	27.9607
218.2_44.1554,>2-Palmitoylglycerol, 2TMS derivative	218.2_44.15	2.06945	1.55472	1.37023	0.912312	1.24812	2.71442	0.269391	0.69683	0.366299	1.15975	2.9354	1.19719	0.973153	0.161863	0.207292	2.02002	0.32873	1.03541	1.07424	1.13716	1.30511	0.134073	1.33843	0.588057	0.253302	0.696346	0.270028	0.330718	2.52945	2.51991	0.582268	0.37344	0.370827	0.282279	0.568994	0.560586	0.278687	0.190789	0.156273	0.35242	1.1278	0.483568	0.358448	0.611933	1.23934	0.721895	0.29882	5.27068
205.2_44.5704,>1-Monopalmitylglycerol bis-trimethylsilyl ether	205.2_44.57	5.70894	3.89219	3.76538	1.93602	5.92625	4.54879	5.58136	3.49998	4.1338	2.9802	3.64563	3.03107	8.68539	2.91709	2.12176	3.09437	2.88935	5.74273	4.19822	4.81922	4.23534	7.08502	2.12851	3.7384	1.43742	4.06449	4.9952	3.3301	5.10718	4.93514	1.418	6.59302	3.46391	3.84319	3.21411	3.18869	3.45865	5.31664	2.03013	3.07599	3.60933	4.04463	4.09848	2.28098	4.12014	3.65403	3.57731	4.31433
136.2_45.0642,Unknown	136.2_45.06	0.0439186	0.0918387	0.129896	0.0981197	0.285479	0.0888462	0.146223	0.118233	0.0686706	0.280699	0.312989	0.15379	0.188482	0.0723526	0.158007	0.163348	0.0319872	0.144324	0.242966	0.152263	0.160738	0.175118	0.142642	0.106386	0.272041	0.049959	0.20533	0.162248	0.382311	0.208271	0.227306	0.0596765	0.0473695	0.250286	0.285802	0.20871	0.125043	0.0762541	0.0828654	0.113222	0.336085	0.105108	0.168219	0.0687594	0.226514	0.269763	0.259149	0.338923
74.1_45.4738,? NF08_Methyl Docosanoate	74.1_45.473	3.04875	4.08144	0.479674	0.317377	1.03584	0.819389	0.243908	0.572546	0.118917	0.754643	1.38817	0.782873	0.825576	0.0924236	0.325135	0.700778	0.963225	0.970201	7.06149	1.00669	0.264411	0.346491	0.618215	5.99553	0.150721	0.354133	2.81314	0.576897	1.15711	0.726881	0.67737	1.72647	0.951142	3.25726	1.30485	1.40382	1.25584	0.998403	0.256219	6.8921	4.86739	1.76913	0.158258	0.672411	2.66458	0.464043	0.305454	1.35373
383.4_45.5464,NF07_Henicosanoic Acid, O-TMS	383.4_45.54	3.88161	2.40683	0.592837	0.585022	0.924712	0.800284	1.0087	0.753464	0.839624	1.00191	1.16219	0.610262	1.9292	0.428774	0.384571	0.742899	1.84164	1.93696	2.9206	2.46126	0.772709	1.97993	0.64988	4.66067	0.489641	0.687908	4.39108	1.4663	1.52595	0.958565	0.705943	2.22603	4.19572	3.44794	0.656245	3.57341	1.96145	0.648314	1.03645	3.45604	3.63799	1.52935	0.495187	0.593991	1.94374	0.647803	0.876556	2.40147
218.2_45.64,>2-Benzylquinoline	218.2_45.64	10.6007	5.87787	3.9394	4.4794	6.43558	7.40269	1.71737	4.24553	2.02176	3.14298	9.07588	7.74713	4.14954	1.71817	1.76235	9.17972	1.6407	4.52229	4.45893	4.26988	5.44789	1.53247	6.20453	2.55627	4.20048	2.4792	1.6648	1.08443	12.4119	9.18671	1.32645	1.53267	1.33932	0.998029	7.3464	2.77789	5.56886	1.33028	1.84181	1.52985	11.8876	3.26052	2.15844	3.97788	5.15035	3.29903	2.26978	10.2243
383.5_45.7071,NF07_1-Docosanol, O-TMS	383.5_45.70	1000	1000	1000	1000	1000	1000	1000	1000	1000	1000	1000	1000	1000	1000	1000	1000	1000	1000	1000	1000	1000	1000	1000	1000	1000	1000	1000	1000	1000	1000	1000	1000	1000	1000	1000	1000	1000	1000	1000	1000	1000	1000	1000	1000	1000	1000	1000	1000
400.4_46.0076,Unknown	400.4_46.00	2.06258	0	0.549208	0.645003	1.46373	2.08795	1.11609	0.498378	0.958206	2.67355	3.21729	0.015856	1.36856	0.583191	0.449892	0.484779	0.660413	0.291583	0.368999	4.61233	2.05094	0.312187	5.44306	4.09759	6.86806	4.7141	6.28658	0.420265	0.674204	0.688318	0.436986	0.444805	0.260767	3.23446	0.557995	2.8972	3.34791	0.255003	2.80034	0.942054	0.686332	0.683016	1.34907	0.00790482	1.58065	1.00635	14.6757	0.460868
371.4_46.1555,>1-Monopalmitin, 2TMS derivative	371.4_46.15	10.5103	6.27616	5.48514	12.523	9.0934	9.26713	2.94722	4.00611	3.18163	4.24109	21.5655	7.4799	8.69368	3.57085	2.03584	11.7614	8.44889	5.35161	5.64358	5.04691	5.15554	4.22381	7.18567	4.44218	18.0322	4.54172	4.91685	1.71733	14.1789	8.95013	2.72569	2.55978	18.3579	2.88239	8.87124	5.0631	5.64874	2.92112	1.98933	2.52419	10.2324	21.0722	2.079	4.95607	6.35374	6.55738	4.09899	12.3846
129.1_46.58,Unknown	129.1_46.58	3.95284	2.55534	2.38077	2.80918	4.77368	2.607	6.13835	1.55689	1.80687	1.53439	3.51453	1.41041	4.03725	1.11167	1.60478	2.71181	1.46059	2.11803	3.5406	2.78843	1.75091	1.85934	1.95329	2.05609	0.927426	2.40942	0.90416	2.02088	3.15923	2.97685	3.61529	1.78091	2.95301	2.36597	1.89174	2.07591	2.62922	3.58718	1.55059	0.963026	2.84709	1.56968	1.36542	1.4723	2.64359	3.4384	2.44458	3.67993
83.1_46.6662,>1-Acetoxynonadecane	83.1_46.666	1.77064	3.23645	2.29289	2.64083	2.69947	2.94609	3.85854	2.14123	2.17267	4.04531	6.90071	2.69809	4.54521	2.86707	1.03646	2.3444	2.49648	2.49562	2.78061	5.00276	3.51466	1.86129	3.77703	1.92683	3.40245	4.76486	2.78906	5.02117	5.70644	4.82772	3.47769	4.10599	5.78033	2.67288	3.70014	3.24024	2.89779	3.77488	2.46945	4.3971	4.04224	5.8112	3.41073	1.90933	2.1037	4.8924	2.78889	3.18935
175.1_46.7008,Unknown	175.1_46.70	5.55435	3.62206	4.07809	4.49402	8.26544	4.60036	1.71039	2.4967	2.45924	2.58793	4.97671	2.91918	3.96506	1.64307	2.27197	3.91611	1.42368	2.88291	3.76931	3.13399	2.94705	2.01663	3.70746	2.49081	1.40317	4.69213	1.15878	2.61387	4.64004	4.23902	2.12792	1.5802	3.64511	2.2094	3.27433	2.52544	2.62398	6.97864	2.06938	1.39636	3.04815	2.14503	2.39576	1.93605	3.66578	3.41644	3.35417	4.07142
175.1_46.9456,Unknown	175.1_46.94	7.89258	4.9785	5.70886	6.45389	15.1169	7.16501	2.15604	3.13302	4.38587	3.70791	6.52867	3.45145	6.15145	1.47797	2.36127	4.048	1.98829	4.12338	6.58951	4.62889	3.66123	1.48678	4.89853	3.91491	1.56213	7.84558	1.69129	4.93876	4.80053	5.65728	3.66747	3.22299	4.97958	4.34985	2.60112	3.82763	4.62903	11.416	3.49686	2.36378	5.16428	2.74247	4.58642	1.6102	4.90566	5.20532	5.40177	6.83732
117.1_47.0256,NF07_Docosanoic Acid, O-TMS	117.1_47.02	45.7915	40.1201	6.89788	7.07773	10.0441	9.34863	13.7802	11.699	10.5064	13.2982	15.4309	8.14662	27.6063	5.20065	4.61221	10.0203	26.0866	21.726	33.399	34.3195	10.8216	16.831	8.56702	69.2277	5.53386	9.41908	50.4713	13.2563	20.132	12.8269	9.17883	23.057	35.991	26.6028	13.6141	43.7584	22.7362	8.49831	9.43903	30.8029	39.5945	24.0864	4.96171	6.52674	26.0925	8.32245	8.39484	31.4859
397.5_47.147,>1-Tricosanol, TMS derivative	397.5_47.14	3.03358	3.18899	1.76909	1.56555	1.8823	1.99323	1.76773	1.7015	1.53688	1.94077	2.03069	1.78128	2.12409	1.44301	1.63347	1.86027	1.70631	2.34887	2.03442	2.26711	1.84266	2.12748	1.66892	4.60243	1.50155	1.82893	3.13887	1.98476	2.21033	1.8625	1.94781	2.2491	2.29359	3.03783	1.7439	2.71294	1.69392	1.5311	2.63038	2.78648	2.82684	1.76146	1.63964	1.93543	2.39463	1.60404	2.01009	2.2386
221.1_47.3179,?? Golm_Siloxane	221.1_47.31	0.968126	0.461307	0.874816	0.760596	0.528236	0.455855	1.32754	0.34089	0.336486	0.326965	0.972824	0.697792	1.74472	0.362087	0.250104	1.25079	0.241462	0.490268	0.709789	0.915702	0.515581	0.549772	1.14189	0.771486	0.383829	1.07499	0.888427	0.881358	0.671911	0.65756	0.654625	0.294384	1.1303	0.610001	0.813594	0.564711	0.576907	0.335117	0.474182	0.742958	1.05667	2.28956	0.921882	1.13415	0.83496	0.517098	0.730057	1.7127
205.1_47.459,Unknown	205.1_47.45	4.71191	3.23818	2.32797	1.89149	4.52946	3.5151	5.34565	3.02797	2.82085	2.2597	2.9976	2.94289	6.13113	2.39848	1.14562	2.43609	2.16709	3.68556	3.2171	4.13757	4.15854	2.63906	2.25547	2.58983	1.14648	3.68732	2.27485	2.52827	5.3558	4.2834	1.27272	2.4149	2.86281	2.20529	1.87533	1.58116	2.76333	2.81384	1.52009	1.90055	2.98261	3.24154	3.38392	1.87972	3.61232	2.62107	3.42675	3.74413
218.1_48.1189,>2-linoleoylglycerol, 2TMS derivative	218.1_48.11	1.30526	1.75108	0.464056	0.773533	0.839401	0.830345	0.52149	0.335149	0.533286	0.687219	2.36336	0.893736	0.561434	0.32324	0.395752	0.888526	0.433222	0.490651	1.45658	0.548346	0.734312	0.225751	0.555191	0.704223	0.46864	0.773896	1.57746	0.573103	1.15138	1.4885	0.469539	0.557083	0.206206	0.702726	1.44001	1.21588	1.31478	0.650012	0.358284	4.15904	2.95808	0.320067	0.27188	1.95475	1.2368	1.23791	0.578955	2.09016
411.5_48.4546,NF07_Tricosanoic Acid TMS	411.5_48.45	13.0497	8.83611	3.02108	2.29674	3.88557	4.75548	4.44555	4.28835	4.42574	5.59099	4.74247	2.88205	10.0366	2.06958	1.7522	3.89968	7.11396	7.09116	9.68922	11.1926	4.08929	5.41578	3.8125	14.1444	2.22269	5.47179	12.5719	3.32736	8.49167	6.21246	1.6355	4.78812	14.017	8.0594	8.70568	13.456	5.20332	2.4531	2.20984	7.99059	10.8623	6.20499	1.51766	1.77771	9.34559	2.56878	2.65769	8.25343
411.5_48.5564,NF09_n-Tetracosanol, O-TMS	411.5_48.55	7.55848	12.4082	1.10461	0.718425	1.0928	1.35728	0.843363	1.7887	0.831417	1.50618	2.9106	1.62195	1.57576	0.675129	0.845792	1.07242	2.19268	2.65947	3.99742	2.24645	1.78984	3.77426	0.97657	26.3974	0.750212	0.882788	7.21209	2.47788	2.82277	1.12032	3.96002	6.62594	3.38543	9.08235	9.1397	5.18078	1.92413	1.07713	4.00154	7.71696	5.69188	6.60243	1.187	2.10356	2.70614	1.34387	2.06493	4.94367
129.1_48.6323,Unknown	129.1_48.63	4.63988	1.38757	1.91832	1.33755	1.83385	1.54633	1.23471	0.967121	1.12151	1.53468	2.79918	2.41514	2.45855	1.13288	0.770025	1.39385	1.19731	1.02214	2.6925	1.53551	1.76547	1.48139	1.20842	2.78936	1.05117	1.73102	6.12074	1.88277	1.89866	2.73629	1.25353	1.24905	1.9162	1.12346	1.61134	1.51768	3.93981	1.98523	0.828795	4.60314	3.7223	1.96639	0.739277	4.24426	2.00775	3.89842	1.30793	5.17074
383.5_48.9436,Unknown	383.5_48.94	35.1956	21.2293	7.18643	8.55977	18.5535	17.2018	7.23957	10.0313	9.4814	34.8253	25.2643	10.3507	12.0965	8.64816	5.89406	9.59284	23.3932	18.8937	9.93871	24.3209	17.2725	5.84422	14.3022	17.8715	7.72489	23.7659	12.9917	3.56429	18.1899	26.5563	1.41345	4.25995	7.02413	5.27908	3.37202	14.3456	6.2103	4.91514	1.26077	6.01849	21.4795	23.3872	2.91136	3.77461	12.7275	12.1769	3.78771	21.5275
386.4_49.0325,Unknown	386.4_49.03	0.882685	0.907051	0.283714	0.539322	0.481388	0.215903	1.09212	0.24019	0.599277	0.450106	0.206297	0.603429	1.58111	0.355612	0.0579652	0.258506	0.0882519	0.56275	0.352013	0.622921	0.164446	0.374954	0.560976	0.165071	0.210331	0.0750055	0.475519	0.165435	0.577193	0.234591	0.04023	0.0433731	0.316109	0.00934325	0.188857	0.220788	0.200034	0.361203	0.286994	0.0104862	0.55855	0.162771	0.0317254	0.118949	0.419351	0.382371	0.1794	0.658502
648.6_49.1288,Unknown	648.6_49.12	5.3651	0	1.57933	1.1267	2.88154	1.78721	2.45971	1.11918	2.61333	3.17373	5.86096	0	4.89116	2.08851	1.32172	2.92126	1.362	2.69762	2.0097	1.47777	2.67813	1.10074	1.25013	2.16233	2.38116	1.14852	0.955212	0.584941	3.88616	1.59975	1.83423	0.658133	1.24568	1.91777	0.480438	1.43844	0.684859	0.972625	1.09913	2.4019	2.64159	1.20655	3.35761	0	1.13471	1.56661	2.73419	2.80137
117.1_49.2617,>1-Cyclohexylethanol, TMS derivative	117.1_49.26	17.3217	8.33292	12.358	8.28507	10.1676	6.64329	15.918	7.6988	10.0569	9.66817	7.87353	6.93241	16.8163	13.2407	3.45364	6.95436	2.47187	9.35147	9.59307	12.1499	15.5792	15.0683	10.8461	9.31065	6.11494	4.80236	15.9413	1.06394	8.04373	5.65988	0.204846	0.699969	2.13147	1.47878	0.583349	17.2443	4.76594	5.1916	0.519356	1.24459	25.2951	2.55178	0.546096	3.60874	4.11653	3.11496	4.40769	20.6736
117.1_49.6408,Unknown	117.1_49.64	3.09123	0.965843	0.549704	2.23441	1.56022	1.26269	2.88715	1.50569	1.2905	1.4262	2.87713	1.44908	1.88294	2.56779	1.42824	2.17849	0.258194	0.789508	0.799422	0.527969	2.18917	1.44004	1.125	1.48715	0.741489	1.41171	3.23921	1.04239	1.15181	0.890774	0.178263	0.814707	0.349096	0.973255	0.50859	3.88434	0.788277	1.14752	0.865075	1.01985	4.23128	0.307658	0.876877	0.467263	0.628492	0.996145	0.951701	2.7418
69.1_49.7087,>3,7,11-Trimethyl-2,6,10-dodecatrienenitrile	69.1_49.708	32.3869	9.04342	3.62556	2.81725	4.47636	1.8325	5.23431	5.94485	3.03022	4.53702	4.32239	2.64589	9.34013	1.21284	4.28089	4.48745	6.42336	7.22923	9.6689	8.72203	3.81495	9.6733	2.19823	12.5618	2.65369	5.43535	18.0212	8.53006	9.18221	3.47281	5.42977	6.6084	5.44874	12.5226	9.53307	11.4705	7.05211	3.98404	3.06729	12.2711	16.3735	8.90002	3.98941	2.58262	9.58894	4.10523	2.2733	8.22385
117.1_49.8565,? Golm_Tetracosanoic acid _1TMS	117.1_49.85	80.9904	81.366	13.6821	10.7182	13.8361	12.4023	24.1123	21.8084	18.1759	23.6457	24.6588	12.1203	49.164	7.0441	7.7079	17.2645	55.1199	41.912	63.0217	66.8215	18.8424	32.2871	13.4847	137.586	9.03469	11.665	85.9779	30.5516	31.2846	16.5819	18.8781	34.9832	50.8465	37.295	18.8346	93.8704	40.3795	18.6531	22.045	42.1466	68.6343	39.9244	9.33281	10.1633	55.5418	14.581	18.2082	54.1934
425.5_49.9488,>Lignoceric acid, TBDMS derivative	425.5_49.94	57.8218	10.7396	1.65258	0.962716	9.50638	8.89438	15.4636	1.86054	1.60203	15.8237	2.95666	1.64322	32.7223	1.11637	1.82738	12.041	2.87918	29.7821	4.89057	46.4733	12.2348	5.137	1.37588	110.428	0.934696	7.66744	61.5479	3.79195	22.8372	1.52416	3.23645	4.93346	5.28756	9.03167	2.96951	63.8871	1.83658	1.892	5.62666	6.89281	48.4219	3.67329	3.05118	6.78635	43.6118	1.34588	3.73518	37.7457
117.1_50.2404,>3-Methyl-2-butanol, TMS derivative	117.1_50.24	20.6346	13.6344	3.29835	3.29306	10.4461	5.27132	25.6182	3.33007	3.32047	3.83105	8.45266	19.925	13.4129	10.9092	1.00483	5.09987	2.89919	6.4142	4.26874	5.93799	12.6116	7.03514	6.9118	7.73878	22.7349	2.39616	10.0231	0.314933	8.96211	8.91799	0.230149	0.236245	1.18893	0.521382	0.147096	5.63709	4.64002	1.19105	0.318474	0.460541	18.1481	2.75998	0.21347	8.79179	3.43633	7.43489	3.60411	22.1302
397.5_50.3286,>4-Hydroxyanthraquinone-2-carboxylic acid, di-TMS	397.5_50.32	24.723	13.2378	5.20489	7.2407	13.8531	9.50254	4.73648	6.70204	6.14786	25.097	21.2879	7.0251	6.9797	5.29145	4.00107	5.82544	19.0114	12.7596	6.19897	16.7219	10.7178	3.78819	10.4338	14.2447	6.22624	17.4376	7.37295	4.14983	13.5711	18.7691	1.61844	4.72829	4.23871	3.90491	3.60189	9.84429	6.90998	4.00133	0.538978	7.27158	18.1461	15.3389	3.01834	2.71248	7.36403	10.7574	4.06622	17.7096
117.1_50.5266,>3,26-Dioxa-2,27-disilaoctacosane, 2,2,4,25,27,27-hexamethyl-	117.1_50.52	4.81907	2.80761	7.25547	0.701119	2.48267	2.94301	4.35212	1.69778	4.43227	3.9209	1.14723	2.57447	5.55259	1.77434	0.893164	0.604079	1.06148	3.82402	3.47872	6.36945	2.91368	6.20314	2.09015	3.49794	1.45713	2.03225	2.71585	0.208691	1.21013	2.26129	0.27635	0.433578	0.642693	0.361555	1.05614	4.77441	6.7382	0.487316	0.172366	0.772291	4.6054	1.67241	0.300654	1.68147	4.08032	0.357931	2.26369	4.13561
439.5_50.8745,Unknown	439.5_50.87	1.36691	0.508571	0.136217	0.305616	0.307172	0.462	0.452322	0.597371	0.34486	0.635593	0.315744	0.132004	1.18944	0.130947	0.28556	0.62347	1.05263	1.2281	1.12838	2.0639	0.48142	1.79717	0.377079	1.30357	0.129074	0.168093	2.07546	0.727761	0.413836	0.129461	0.401162	0.753185	1.05839	1.97482	0.331105	2.23704	0.389953	0.534705	0.560012	1.40231	1.05683	0.597434	0.327338	0.194107	1.48443	0.245788	0.473616	1.13983
57.1_50.8915,Unknown	57.1_50.891	4.11637	6.65216	2.42526	0.546883	0.649082	3.90776	1.24351	4.24677	3.95275	1.36061	0.720071	1.68267	7.23395	0.315308	1.18961	2.3959	1.65185	3.42767	6.37096	4.28092	4.65678	1.83223	1.48122	4.2279	0.54182	0.867385	3.49608	1.49225	2.09927	1.03829	1.10313	1.74738	5.94745	12.0984	0.772766	2.96878	0.740143	0.723333	0.754682	1.92336	2.93683	5.64369	0.613113	1.03403	6.18135	0.475798	0.47321	2.02372
145.1_51.3378,?? NF09_n-Hexacosanol, O-TMS	145.1_51.33	6.8684	6.40508	1.25806	0.68499	1.39998	1.56142	2.63748	1.89204	1.60924	2.47974	2.62753	1.13867	4.62782	0.808828	0.962605	1.81853	4.49609	3.63682	5.70652	5.3244	2.13753	2.869	1.42657	8.27041	1.0376	1.30202	6.67685	2.96447	2.89069	1.62714	1.76415	3.29328	4.1632	3.79916	1.33617	7.24344	3.59608	1.61183	2.41637	4.52123	6.52542	3.00706	1.76076	1.06753	4.56929	1.69932	1.95309	4.16603
439.5_51.4266,NF07_1-Hexacosanol, O-TMS	439.5_51.42	39.4246	83.3177	1.4969	1.87385	3.56802	2.37948	2.7115	9.22931	1.38078	2.60994	10.1885	7.32288	1.96128	1.05033	1.70379	1.7976	5.02314	5.47794	16.6121	3.30791	3.48513	7.08907	1.21314	209.567	2.29651	1.03668	28.7254	8.94942	12.2037	3.90695	33.5565	36.4868	7.78548	47.4057	86.3777	11.785	9.97746	1.2957	9.28911	33.7617	31.991	52.6983	4.14718	9.6908	3.18776	7.54657	2.78808	27.8263
368.4_51.6837,>Cholest-5-en-3-ol _3.beta.-, acetate	368.4_51.68	2.60254	1.92823	2.38263	1.93602	2.43662	4.02053	1.67065	1.54929	2.43429	2.39313	4.07712	1.43155	5.6245	1.66508	0.696024	1.4144	2.18875	1.63925	3.03238	3.16597	2.16017	2.29346	2.07066	2.10003	1.07379	5.12288	2.31065	3.48703	2.83753	3.56952	3.16608	6.50582	1.36793	7.86376	1.90982	2.91797	3.05475	2.45001	4.3035	3.85395	3.55532	3.22348	5.31401	1.34896	3.41281	1.89484	2.92415	3.40997
353.4_51.702,>Cholesta-3,5-diene	353.4_51.70	0.984257	0.389066	0.878038	0.297383	0.911935	1.52081	0.370716	0.639886	0.909802	0.995564	1.5303	0.575585	2.00806	0.672054	0.28247	0.493126	0.839705	0.586485	1.2482	1.20353	0.749538	0.838141	0.718841	0.764263	0.24474	1.84514	0.81779	1.23606	0.516866	0.707447	0.603592	2.28478	0.384584	2.99508	0.808561	1.13664	1.03348	0.919371	1.61468	1.47699	1.38798	1.10728	1.92947	0.268262	1.33823	0.713233	1.09536	1.23445
411.5_51.8064,NF07_1-Tetracosanol, O-TMS	411.5_51.80	44.6066	24.7961	8.51613	11.5702	23.4761	13.3011	9.20509	12.3507	8.61582	38.5545	31.204	10.8934	10.2713	9.38706	8.47896	10.496	38.127	22.5966	13.3046	28.5407	17.1848	8.85793	17.3179	32.6572	11.4217	29.1163	15.4184	8.6533	21.0005	27.0773	3.94637	12.5565	7.42904	6.92335	7.27239	19.1174	14.4166	8.23868	2.55231	17.5296	33.95	27.6776	6.61377	5.59398	15.139	21.5603	7.77297	30.1327
71.1_52.0845,Unknown	71.1_52.084	11.9836	13.4067	3.44225	0.133403	0.258461	7.39949	6.30702	7.08312	5.04009	0.197194	2.25667	6.57288	11.5436	4.35249	3.40273	6.59633	0.162889	7.0373	9.83831	6.54237	6.04516	5.03843	5.10541	5.42267	2.15985	2.67448	4.99632	0.173782	4.27865	0.143693	0.150827	0.133965	9.26363	3.13112	0.246651	1.76306	0.132368	0.160226	0.15712	0.256061	3.75012	7.25096	0.280979	5.18167	10.5188	0.166437	0.336054	1.69616
57.2_52.4311,Unknown	57.2_52.431	5.42052	3.57537	1.7619	1.10805	1.10917	3.78886	2.24978	3.167	2.87043	0.924614	1.03621	1.74081	6.62305	0.402391	0.509182	2.84472	1.89643	2.24028	5.22286	6.56614	4.18277	4.02952	2.58582	2.64129	0.911433	1.53641	5.04063	1.38495	1.8518	1.92295	1.52462	2.11775	4.54513	10.1713	1.09362	1.73611	2.58405	1.82763	1.10266	2.34082	5.74111	4.86688	0.879951	0.537653	5.38501	1.40419	1.93238	2.10642
488.5_52.469,Golm_Tocopherol, gamma- _1TMS	488.5_52.46	8.73406	8.40093	1.16225	1.96996	3.76952	1.92068	2.82436	1.74944	1.35231	3.28615	3.23382	1.68795	4.60884	1.01795	0.763846	3.81376	3.89358	4.22152	9.01978	6.41105	2.29257	11.2246	3.58674	7.90867	2.61524	2.85945	11.3238	4.06499	4.9477	2.02149	3.39652	4.82288	2.60298	3.4512	2.24838	4.55598	6.30988	3.58487	2.11314	5.91249	14.9873	3.35048	1.66005	1.19563	9.52159	2.23375	4.10928	5.66595
121.1_52.6135,Unknown	121.1_52.61	1.77926	1.48729	1.16225	0.349804	0.941348	0.786122	1.15432	0.340734	0.728913	1.02772	1.47046	0.860735	1.26857	0.555027	0.359267	0.802357	0.82527	0.323613	0.495942	0.670185	0.556361	0.508128	0.772274	0.36731	0.541981	1.17826	1.09328	1.02615	0.519445	0.493361	0.594494	1.99839	0.76823	2.07689	1.0925	0.561323	0.626959	0.585798	2.01785	1.32622	1.59167	1.12808	2.40093	0.591481	1.34064	0.364583	1.17754	0.607482
117.1_52.9329,NF07_Hexacosanoic Acid, O-TMS	117.1_52.93	80.6525	142.724	6.17589	6.95054	7.64724	6.04796	10.5542	11.8458	5.97736	9.09507	13.1384	9.56915	15.7891	2.66021	3.8132	6.7096	19.9592	23.2516	22.1801	21.6842	10.5078	15.3325	4.99215	158.711	3.9811	3.92815	56.033	22.0013	18.2363	6.13258	19.8524	30.4741	14.8778	20.011	25.2082	30.0432	15.7514	6.97879	10.1542	37.8686	74.3285	24.9054	6.7103	7.25499	19.6562	7.64928	7.6354	20.9144
409.4_52.9506,Unknown	409.4_52.95	3.49704	5.83272	0.225707	0.170869	0.281353	0.189717	0.310952	0.4419	0.184406	0.287752	0.418105	0.369844	0.553414	0.0236319	0.0579652	0.222677	0.721763	1.02584	0.801394	0.844807	0.360668	0.60415	0.14051	7.33581	0.0796414	0.107151	2.34757	0.840378	0.757172	0.163127	0.827344	1.17169	0.567965	0.89681	1.0086	1.09245	0.575512	0.162233	0.335132	1.48393	3.10891	0.987025	0.231424	0.283444	0.85848	0.135655	0.269303	0.839317
85.1_53.4945,Unknown	85.1_53.494	6.70901	4.70222	2.7826	0.232362	0.166496	6.59867	4.44313	3.78051	5.28127	0.322733	0.816132	2.49906	8.57471	1.7308	0.678811	3.32295	0.183885	4.79766	5.90156	6.72095	5.32873	2.16688	1.93913	3.57634	0.460078	1.58905	5.36396	0.70879	1.88032	0.244997	0.173856	0.411891	4.71475	0.337773	0.231177	0.557935	0.139692	0.660817	0.405151	0.301548	3.19553	4.53185	0.31418	1.24507	5.54925	0.253367	0.190367	0.466755
71.1_53.7509,Unknown	71.1_53.750	10.9607	11.1165	3.41225	0.261429	0.230779	6.69807	5.34898	5.92111	4.66709	0.147261	1.31258	5.56106	11.776	3.56616	2.58813	4.83597	0.226043	6.09964	7.47902	6.23614	5.60677	4.63891	4.36404	5.13331	1.91188	2.60564	4.42865	0.161033	3.89161	0.239488	0.23811	0.301459	8.89765	3.1382	0.27648	0.845151	0.397278	0.187085	0.270901	0.273065	3.66977	6.5371	0.327584	4.17362	9.24042	0.216708	0.502185	1.8031
370.5_53.9638,>Cholestan-3-ol, _3.beta.,5.beta.-, TMS derivative	370.5_53.96	200.097	120.975	57.5801	0.0218417	34.482	111.207	113.142	113.015	98.8925	104.23	60.6619	50.8343	465.377	85.7302	35.7503	72.1572	76.8735	139.858	151.553	215.153	101.095	159.934	103.348	95.6927	49.5568	149.085	216.278	0.0295961	163.355	107.391	0.0810285	0.0655211	116.077	124.701	0.0246092	111.889	0.0556328	0.120864	0.0557612	0.0177131	167.855	80.8306	0.0317254	42.0748	200.031	45.5832	1.62381	64.1761
57.1_54.1402,Unknown	57.1_54.140	6.31742	5.98661	3.05082	0.43717	0.331661	4.98821	4.90334	4.97665	4.84831	0.419638	0.968887	2.17446	8.08786	0.525082	0.633498	3.68676	1.20009	5.52898	5.38893	8.02467	6.49719	2.16329	2.77352	6.11019	0.71758	2.98642	2.66191	0.30871	3.06781	0.787939	1.45325	0.80917	6.58655	15.5844	0.46049	1.88576	0.392569	0.24852	0.897826	1.66149	4.1641	7.21337	0.739646	1.6048	6.76922	0.325758	0.909457	2.14259
467.5_54.2419,Unknown	467.5_54.24	0.733042	0.065901	0.188027	0.118113	0.166363	0.0664009	0.0955609	0.217847	0.146888	0.30087	0.101574	0.0241062	0.580149	0.025898	0.0600249	0.271476	0.231456	0.740635	0.706907	1.06415	0.291421	0.706016	0.192269	0.967404	0.0704333	0.0466106	0.50554	0.480823	0.374287	0.0863076	0.0861461	0.238398	0.408191	0.485566	0.0799798	1.24151	0.333797	0.28001	0.250431	0.228286	0.513925	0.119706	0.103784	0.0480563	0.750769	0.0419185	0.118201	0.534035
467.6_54.8164,NF07_1-Octacosanol, O-TMS	467.6_54.81	87.5845	182.928	1.70501	2.16334	6.5153	3.06125	4.55416	21.0551	1.08483	3.43003	17.3463	13.7109	2.20777	0.802839	5.79446	2.67983	7.40676	8.51156	38.7947	4.60979	4.71239	9.331	0.91385	695.88	4.78704	0.994225	55.1838	18.961	30.2947	8.63275	94.1567	69.9213	8.79228	85.7863	194.001	10.116	20.499	1.18039	14.5421	54.5341	68.2714	111.591	6.30205	17.3592	2.70881	13.2077	1.28383	42.5525
397.4_55.0626,>.beta.-Sitosterol acetate	397.4_55.062	1.07417	0.535277	0.73959	0.194559	0.595978	1.11051	0.226919	0.151282	0.838451	0.354753	0.497238	0.692249	0.971816	0.227903	0.050315	0.579295	0.314787	0.441905	0.688252	0.329857	0.79151	0.520262	0.568435	0.616196	0.32535	0.936095	0.729332	0.491599	0.379732	0.612417	0.562224	2.60531	0.510434	2.62616	0.38312	0.651317	0.866756	1.04996	2.18993	0.83365	1.36509	0.891772	2.76122	0.369393	0.530135	0.394281	0.679013	0.39583
502.5_55.0951,NF07_alpha-Tocopherol _Vit E1TMS	502.5_55.095	23.8208	13.6263	3.74691	4.67346	11.9337	2.93179	9.41745	4.07206	5.68241	5.40677	9.08927	5.1033	14.1773	2.22157	1.8262	6.93972	4.79628	9.81035	13.5674	7.88161	5.80644	24.7107	6.87161	14.6817	7.08647	8.01889	15.7201	9.7133	18.5781	5.68283	9.29042	12.5551	8.24433	12.4071	7.94802	9.62261	15.1991	9.89095	3.98347	16.6123	27.8993	9.00348	10.8024	4.63611	20.8767	5.56557	7.31709	9.90697
85.1_55.3393,Unknown	85.1_55.339	5.42946	3.70371	2.28818	0.0950955	0.121778	5.7881	3.94803	2.98841	4.3378	0.108189	0.29291	2.2696	8.17876	1.37794	0.56391	2.44136	0.0948134	3.99003	4.54674	5.94492	4.69822	2.09228	0.94795	3.16238	0.136667	0.641565	4.38627	0.102448	1.58986	0.256321	0.165042	0.116123	4.30953	0.27053	0.139266	0.229478	0.281129	0.214561	0.123522	0.252801	2.21032	3.62584	0.163054	1.10529	5.2793	0.161951	0.202959	0.206746
411.5_55.6058,Unknown	411.5_55.60	1.85624	1.56606	0.406917	0.00907272	0.00984868	1.10196	0.370412	0.814442	0.251401	0.0973277	0.0673221	0.723574	1.6811	0.2381	0.369859	0.788616	0.0214888	1.02597	0.573746	1.12995	1.0019	0.774026	0.627654	0.356024	0.106619	0.40811	0.562531	0.0493269	0.715186	0.0119362	0.0167743	0.0159958	0.754942	0.159402	0	0.0758544	0.0139518	0.00910727	0.01934	0.0168629	0.233498	0.837393	0.014879	0.699514	1.85287	0.0171696	0.0254545	0.16806
101.1_55.6309,Unknown	101.1_55.63	4.6287	4.03821	3.51178	6.93307	7.92154	1.51653	1.44342	2.32602	4.9962	3.95038	15.262	1.76117	11.2907	1.25136	0.821664	1.6191	3.22349	3.05901	6.30256	5.55917	1.35952	5.94084	3.23935	4.01121	1.30948	7.89661	5.91702	9.67885	3.06064	3.27739	5.60789	8.25166	3.58554	7.92803	4.14049	4.84334	14.6168	7.81805	6.93896	7.29992	8.12532	5.07655	6.01664	1.80481	3.77469	4.28466	10.4552	9.49096
129.1_55.7313,NF07_Cholesterol TMS	129.1_55.73	152.969	117.24	107.271	204.484	278.848	125.235	58.4387	59.7686	140.326	111.028	423.443	62.8548	366.187	36.3009	20.7304	58.9591	88.0431	101.715	198.79	177.644	69.0167	180.261	92.668	126.093	36.5409	227.657	187.259	293.968	93.3988	88.4518	184.794	251.996	102.836	245.224	111.091	130.076	477.766	240.422	218.621	227.912	209.707	143.664	198.653	35.1727	117.518	112.516	443.161	295.37
430.5_55.9775,>Cholestan-3-ol, _3.beta.,5.alpha.-, TMS derivative	430.5_55.97	38.7709	40.2163	10.6665	12.059	22.6966	11.7839	7.11277	21.1322	14.829	32.2217	11.7979	5.72104	24.5999	1.56214	2.42968	17.7294	19.194	25.2759	34.8896	42.5986	24.0657	22.3987	7.87665	29.6902	4.41662	9.26532	30.0683	18.5396	15.3317	7.98819	16.2559	24.0927	11.7567	15.2548	7.53954	29.1153	13.9237	20.8935	18.2685	24.2896	45.0899	13.9211	7.75958	1.6496	44.2025	4.25496	16.2577	28.0735
75.1_55.9897,>Cholestan-3-ol, _3.beta.,5.alpha.-, TMS derivative	75.1_55.989	78.2608	58.6215	43.3589	17.7817	36.2843	83.6877	64.4211	76.0547	66.1092	82.2112	29.9241	46.4868	114.19	59.4363	39.0477	55.9137	50.9218	66.3695	63.0162	94.0672	67.092	57.228	57.2448	40.1719	32.84	81.2423	93.6811	16.8364	79.4004	74.2767	20.9237	19.8009	70.5113	55.6199	12.3704	68.4955	14.7429	14.6579	23.2495	18.1477	81.6111	64.9991	27.202	34.5492	89.593	38.1717	18.5145	82.057
458.5_56.2067,Unknown	458.5_56.20	2.22148	0.230557	0.864032	1.38208	2.09271	0.257587	0.803925	0.50474	2.04052	0.800062	2.56847	0.0916553	6.34528	0.0603748	0.0326606	1.29985	0.377941	1.27684	3.02889	1.02466	0.729148	2.98255	0.341761	1.83745	0.70821	3.16885	2.37454	1.63006	1.65964	0.400014	1.36455	1.09771	1.27335	1.03597	0.902523	1.63065	2.49824	0.378492	0.609703	1.57023	1.66215	1.22735	0.966888	0.167005	1.62796	1.09576	1.56572	1.54996
143.1_56.358,Unknown	143.1_56.35	9.3946	6.79933	6.77307	0.425073	1.4218	22.948	5.07262	4.04118	6.28068	5.86181	4.12633	5.61804	17.2761	3.27108	2.71186	4.72566	2.204	6.07476	6.63	11.644	11.4433	6.82002	5.43804	4.38138	1.89475	6.61682	6.58213	0.325557	14.8467	9.26429	0.467691	0.24978	5.92807	7.57568	0.26865	4.46054	0.999123	0.0861331	0.183941	0.127109	7.45678	3.56581	0.154077	2.93256	14.7365	5.35366	0.391295	5.35983
55.2_56.5208,>24-Ethyl-.delta._22-coprostenol, TMS	55.2_56.520	24.4485	17.8029	12.0215	2.40259	8.33491	22.0415	21.9863	24.2632	21.031	26.1281	10.0491	13.2382	38.8697	21.653	14.9936	16.9298	15.4541	21.3606	20.3631	28.8622	19.8841	17.5118	18.0566	13.0704	11.2784	20.302	27.6507	2.06414	25.8831	23.7604	1.75604	0.671361	23.2487	17.1313	1.87347	21.3366	6.33778	0.620992	1.92129	1.90905	27.3255	18.1654	1.68981	10.8764	26.6146	11.5632	1.0477	11.1794
256.2_56.5533,Unknown	256.2_56.553	3.19312	2.4295	1.56842	0.0920713	1.15576	3.67262	2.3511	2.97475	2.42558	1.79407	0.451176	1.92605	4.62087	2.63933	1.91226	2.14279	1.77685	2.96101	2.34807	2.10735	3.18312	2.06082	2.24512	1.64845	1.33904	2.48121	3.55066	0.0660221	3.57335	3.13569	0.0513181	0.0633678	2.69209	2.3327	0.0182705	2.62928	0.173177	0.068073	0.0817361	0.0908328	3.78717	2.09868	0.0612375	1.48611	4.06722	1.29839	0.0865183	1.38569
75.1_56.7432,>Trimethylsilyl octacosanoate	75.1_56.743	102.872	138.269	3.21728	6.41424	7.33514	2.34955	1.88998	5.63484	2.05928	1.58701	3.65232	9.09527	2.63259	0.865156	1.5015	2.77371	4.8637	17.5728	8.3567	4.41521	7.40853	10.424	1.33401	169.142	2.38536	4.15678	43.5349	16.1294	15.798	3.20547	16.5499	22.2144	3.15906	10.8065	23.5445	7.32901	7.54112	2.36804	5.1721	27.4233	57.8671	19.5801	5.55995	6.98823	2.61099	4.95845	2.65742	9.77409
481.6_56.7629,NF07_Octacosanoic Acid, O-TMS	481.6_56.762	94.6087	120.195	0.215791	1.13443	2.80874	1.28406	0.952879	2.44022	0.404822	1.06383	2.12242	4.82744	0.495399	0.140982	0.689845	0.775261	2.05325	12.5534	3.63949	2.3864	3.30361	5.65217	0.181461	178.257	0.310488	0.276047	34.6466	10.2023	11.1747	1.28283	11.1647	15.8969	1.20722	6.1589	16.0096	3.06599	3.47313	0.362438	2.01376	21.0332	49.2091	12.3149	2.17196	3.46118	1.39383	1.46173	0.281895	3.83454
85.2_57.4336,Unknown	85.2_57.433	10.4791	6.06616	3.4539	0.153396	0.148529	8.69464	6.44991	5.8966	6.55871	0.254322	0.429523	3.3099	14.8133	1.14599	1.54991	4.00228	0.350875	7.29979	8.04488	11.4653	8.24704	4.19894	2.81112	5.52996	1.11676	2.15547	8.92344	0.100475	3.12914	0.320287	0.140592	0.108125	7.97277	0.575035	0.221483	0.682543	0.241541	0.227527	0.2901	0.170471	4.65826	6.23547	0.131943	1.85713	9.45998	0.314311	0.160309	0.805257
288.3_57.8101,>Stigmastanol, 2-ethylbutyrate	288.3_57.81	8.97617	6.55744	3.76885	0.00940874	1.46027	8.62824	5.90748	7.66901	5.83131	7.69185	1.83266	4.51483	11.97	6.4274	4.10067	4.96529	4.1503	7.16593	5.60748	9.00094	7.80269	5.27332	5.4452	4.0222	3.30116	6.05268	8.81042	0.428765	9.4956	7.45765	0.00767639	0.477873	7.01819	5.86954	0.71292	5.79263	0.663234	0.568818	0.00804656	0.011053	8.69309	5.04626	0.0504164	3.65253	9.55246	2.67783	0.0563249	2.73549
398.5_57.8569,>Stigmastanol, 2-ethylbutyrate	398.5_57.856	390.305	275.303	154.43	0.164149	60.0209	386.749	247.076	307.472	246.268	326.595	67.2551	191.973	494.774	265.098	174.524	214.455	164.766	305.779	223.585	377.824	340.747	223.423	216.294	175.766	131.605	253.609	377.704	0.212333	406.737	302.329	0.167033	0.346524	277.147	254.015	0.0788612	240.498	0.122776	0.216722	0.301393	0.342926	360.881	209.936	0.917701	154.73	435.927	110.814	2.28129	110.659
75.1_57.8623,>Stigmastanol, 2-ethylbutyrate	75.1_57.862	232.885	183.785	95.6122	53.6124	42.5898	183.51	170.386	203.247	171.147	205.526	55.7836	117.881	320.6	178.465	119.458	130.403	119.359	176.635	152.499	236.493	165.197	155.221	148.875	102.819	90.6639	155.603	228.494	46.5096	224.018	198.492	31.4361	38.7354	186.751	143.639	57.254	159.2	47.6576	46.4912	35.9973	30.145	221.314	150.019	24.3396	93.0658	224.723	80.4792	38.7152	77.0566
129.1_58,>Campesterol, TMS derivative	129.1_58.00	63.8264	63.9222	84.603	159.097	203.709	140.152	36.8046	44.4302	79.4998	97.4668	123.821	53.8388	114.126	33.2147	24.328	68.1445	42.4672	54.325	70.416	94.3962	69.4509	80.8742	59.2474	72.6115	29.8696	159.713	92.7517	183.55	55.112	53.6682	128.874	139.2	86.9956	102.699	108.02	64.5401	150.919	169.17	159.372	123.52	109.644	82.9121	155.704	25.5662	56.8317	64.4668	223.9	135.921
129.1_58.0115,? Golm_Lithocholic acid _2TMS	129.1_58.01	64.0782	64.4006	84.7317	158.531	203.934	140.152	36.8046	44.4302	79.4998	97.4668	122.861	53.983	114.126	33.2147	24.07	68.1445	42.4672	54.325	70.416	94.3962	69.4509	80.8742	59.4496	72.828	29.6192	159.713	92.7517	183.41	55.3543	53.6682	128.638	138.866	87.1852	102.94	107.437	64.5401	150.259	168.725	159.047	123.171	109.947	83.0922	155.704	25.5662	56.8317	64.2093	223.693	135.921
457.5_58.0529,Unknown	457.5_58.05	4.2657	3.36806	5.83938	8.7928	13.827	10.8261	2.1345	2.57102	4.5068	6.79898	6.04088	3.5596	6.80405	1.52993	0.703233	4.89813	1.22044	3.81751	4.24781	5.02257	4.7484	4.42799	3.47364	4.69949	1.41561	11.4799	6.51808	10.7701	4.28839	3.29514	8.51738	8.56912	4.77963	7.81747	4.95148	4.05401	8.1121	9.73968	10.1813	8.53233	6.61072	4.92053	11.8149	1.38824	4.61714	3.08248	14.8069	4.34068
388.4_58.1749,Unknown	388.4_58.17	9.91683	6.43409	4.52467	0.255884	2.44181	11.2352	7.35728	9.40744	6.84679	9.51513	2.4795	5.05135	13.1571	7.08246	5.0699	7.29467	5.19161	9.37559	7.56517	11.0327	9.66482	6.75336	6.18474	5.59376	3.90792	9.14612	11.1445	0.22235	12.8933	8.93788	0.40827	0.39328	8.69926	8.33149	0.192585	7.65099	0.159225	0.282325	0.614362	0.25266	10.6647	6.35371	0.753541	4.95619	14.4883	4.65311	0.475783	4.92293
460.5_58.2964,Unknown	460.5_58.29	0.976112	1.22541	0.879526	1.0227	0.906212	2.43933	0.470827	0.63942	1.51712	1.81904	0.947627	0.706429	2.26151	1.01213	0.334698	1.3778	0.958304	1.578	0.541441	1.73546	1.57746	1.14314	1.07217	1.07349	0.292718	1.05061	2.00466	0.759938	0.742985	1.62791	1.85996	0.943596	1.67153	1.09075	0.521826	1.43372	0.554933	1.27193	2.23045	1.38772	1.89334	0.581558	3.2387	1.03189	2.29935	0.869616	1.01222	2.05302
459.5_58.3235,Unknown	459.5_58.32	4.14177	3.04547	2.15729	2.64705	4.25104	6.44957	1.27688	3.12371	3.95208	5.02832	1.70037	3.24583	5.53173	2.35882	2.00083	3.49824	2.76927	4.07757	3.39	4.54427	4.22448	3.01446	1.54546	2.80967	0.996406	4.8333	4.96742	4.88473	4.39945	4.12165	2.99123	4.72167	4.31125	4.87675	1.0444	3.65633	2.46214	3.19866	5.49156	3.74611	3.0987	1.60052	8.30112	2.56543	5.85742	2.41116	4.28408	8.41672
256.3_58.3859,>Deoxycholic Acid, 3TMS derivative	256.3_58.38	8.92123	5.29091	2.01798	21.1539	141.832	35.0137	5.21581	0.478518	5.78893	4.18227	10.9731	36.8403	5.26839	11.8178	3.54662	5.4737	0.365638	5.78509	0.151513	5.95143	31.4641	0.862409	19.3079	17.6124	11.0538	13.511	2.04239	7.81505	5.78927	33.7458	0.0473377	1.19984	1.71671	0.0375146	44.2831	3.32729	1.50261	2.23607	0.0986762	0.854764	45.0479	8.15295	0.085462	10.6749	0.105974	18.8517	1.84017	9.54913
395.4_58.5073,Unknown	395.4_58.50	1.50298	1.27076	2.00942	3.67411	4.54477	3.22024	0.349177	0.525376	1.73837	2.31753	2.73934	1.39726	2.44892	0.817083	0.709265	1.74032	0.990783	1.47795	1.70289	0.874099	1.67835	1.74879	1.26672	1.59067	0.334397	3.67982	2.02489	4.36444	1.39655	1.19943	3.48352	3.87574	1.00992	2.97243	2.48422	1.72639	3.50783	3.7525	4.4801	3.03829	2.41813	1.82606	5.59893	0.61896	1.63397	1.29158	6.16094	3.00363
83.2_58.5541,Golm_Stigmasterol _1TMS	83.2_58.554	21.2723	18.0968	28.1629	54.6633	61.6871	40.1956	12.847	14.7638	28.8368	34.9335	47.0058	19.2566	37.1327	13.2415	10.8399	24.7269	15.0328	19.9287	25.1923	25.1192	22.2466	26.8153	20.7409	21.967	13.0433	51.4348	29.0052	63.1264	18.8473	18.9413	49.7653	57.9497	27.8284	39.64	37.7005	25.6014	54.3763	56.6032	66.4627	44.6175	35.2249	27.6303	71.6354	8.30244	20.9444	20.3597	87.5558	42.9707
255.3_59.2723,? Golm_Chenodeoxycholic acid _3TMS	255.3_59.27	33.8432	32.8975	3.53508	7.4366	26.4351	38.8557	1.62545	4.39681	6.54615	4.5871	25.0285	11.7818	21.4185	6.73818	1.81075	1.80363	2.35803	5.68811	1.8042	38.0672	11.3591	6.80894	14.6945	22.2745	3.08857	7.87504	7.61745	0.320094	11.3553	9.88635	0.109317	0.113201	6.28998	0.116507	19.6683	0.506973	0.0551096	1.01693	0.126204	0.158568	79.3438	11.443	0.108457	6.3019	5.08901	15.9228	2.29226	39.4532
466.3_60.0923,Unknown	466.3_60.09	1.63281	0.663621	0.486615	0.212537	0.775384	0.633547	0.178077	0.341821	0.655888	0.352637	0.222438	0.500301	1.50331	0.111362	0.00853295	0.334016	0.173879	0.463216	0.206718	0.840561	0.328759	0.255412	0.441626	0.397104	0.149752	0.371545	0.403597	0.133258	0.880979	0.228011	0	0	0.0911433	0	0.151943	0.240083	0.0338331	0.13877	0.0180695	0	1.42404	0.10748	0.00836175	0.13664	1.01684	0.0754842	0.134719	0.207587
234.3_60.1153,Unknown	234.3_60.11	2.81079	2.46331	3.25558	6.2222	7.28869	4.57177	1.18222	1.40638	3.07527	1.57205	5.03931	2.13166	3.70654	0.558912	0.932151	2.53305	1.40809	2.09532	2.59407	2.54461	2.57075	1.50191	2.05514	3.14102	0.560236	5.28735	3.46991	7.44472	1.20626	1.7436	5.354	6.96446	3.25865	4.91497	4.6172	2.58921	6.591	6.61373	7.08803	6.16317	4.37454	1.32479	7.66452	0.506787	2.33757	2.22307	8.29573	4.90485
330.4_60.1303,>Stigmast-5-ene, 3.beta.-_trimethylsiloxy-, _24S-	330.4_60.13	1.55951	1.2819	1.50781	6.52597	7.29135	4.84098	0.688949	1.44983	3.17342	1.59265	5.19325	2.06978	3.72445	0.684032	1.01218	1.29702	1.58542	2.12696	2.6608	1.22122	2.41955	3.2116	2.16581	1.56855	1.28589	2.29396	3.4927	3.87785	2.17192	1.06844	5.51861	4.37638	3.30477	2.94369	4.84074	1.40279	6.86202	3.41615	7.58677	2.57648	4.44535	3.02184	8.24788	0.956232	1.292	2.03838	9.03134	4.97689
357.4_60.1567,Golm_Sitosterol, beta- _1TMS	357.4_60.15	133	116.093	162.4	297.723	383.212	243.075	49.8552	61.1817	139.28	175.062	227.948	100.455	172.423	49.4008	43.3005	123.253	63.5222	104.514	122.777	121.799	121.608	146.353	95.8404	154.21	51.107	277.384	167.499	369.968	105.064	86.7077	268.225	362.391	143.886	261.897	214.253	122.401	308.327	313.519	360.432	306.071	209.265	130.455	454.708	43.9642	117.156	94.6679	475.124	243.508
75.1_60.1662,>Stigmast-5-ene, 3.beta.-_trimethylsiloxy-, _24S-	75.1_60.166	101.162	95.8686	115.212	223.505	251.241	140.866	44.2541	53.3499	115.603	134.122	190.584	75.4684	145.152	43.2729	36.7485	91.0294	53.895	78.0624	98.8443	97.2443	78.7007	118.041	81.227	106.731	42.8739	192.16	125.006	128.672	75.536	72.5906	188.989	258.17	116.037	172.479	172.594	98.3834	234.21	129.043	252.513	206.953	156.842	107.39	234.642	34.5029	79.0382	80.4812	174.16	178.023
393.4_60.2286,Unknown	393.4_60.22	3.12988	0.984096	2.15457	1.86663	2.18281	2.9008	0.705027	1.42174	1.4394	2.63942	3.3787	0.889997	5.3216	0.422462	0.583771	1.77795	1.11086	1.23039	1.0295	2.89088	2.24742	2.28313	1.61732	1.06536	0.517588	3.46686	2.83481	0.87817	1.12945	0.908219	0.322408	0.936983	1.12217	4.03558	0.874372	1.67484	1.13167	1.11294	0.795197	0.490724	1.78548	0.922793	1.19843	0.537277	2.71228	0.283066	0.705821	2.37218
258.3_60.4524,Unknown	258.3_60.45	0.516004	0.332003	0.279004	0.629546	1.50472	1.11599	0.377996	0.493258	0.636292	1.0699	0.440546	0.555088	0.632282	0.250725	0.16345	0.696027	0.467341	0.761562	0.72814	0.832637	0.827127	0.771179	0.615627	0.336312	0.329227	1.21335	1.05475	0.851913	0.415843	0.249894	1.39753	0.769027	0.827168	1.23034	0.484353	0.434506	0.689219	1.11556	0.703156	0.577164	1.1558	0.701082	1.98493	0.225977	0.994923	0.660487	1.81296	1.59229
379.4_60.4741,Unknown	379.4_60.47	0.173439	0.118161	0.422658	0.353836	1.10811	0.36968	0.0160785	0.12475	0.223598	0.215955	0.223619	0.0625215	0.303709	0.044836	0.0141235	0.155258	0.135002	0.313404	0.226586	0.30764	0.20271	0.0930269	0.187093	0.411248	0.04184	0.748582	0.485472	0.909436	0.194452	0.274685	0.745178	0.837624	0.224184	0.404449	0.275735	0.201346	0.744154	0.274453	0.392587	0.368007	0.617172	0.253097	1.134	0.113302	0.22785	0.41671	1.33081	0.814227
75.1_60.4945,Golm_Stigmastan-3-ol, _3-beta- _1TMS	75.1_60.494	52.0183	44.2169	50.4625	38.7753	50.0804	53.8808	36.9912	38.3598	51.2072	56.6576	46.9251	34.0067	69.0719	29.7704	25.0488	39.8066	32.9413	47.9649	41.6963	52.4725	42.5203	43.3779	35.7977	35.6432	23.7822	54.9143	59.095	74.1465	46.74	51.4802	75.4623	72.7051	52.7881	55.0251	39.4709	45.2665	39.2482	44.1545	73.9232	56.1997	63.2079	40.9863	88.5376	30.1898	56.1239	36.5307	57.583	87.0527
[truncated: 30 more columns]

## Sheet: Identified metabolites
Name	MSI Confidence Level	RefMet name	RT	RI	S/N (total)	Expec. RT	RI-RI(lib)	Net	Weighted	Simple	Reverse	RT-RT(lib)
3-hydroxy-2-thiabutane	Level 2		6.1498	781.2	40				72		76
1,2,4-Triazol-4-amine	Level 2		6.2678	785.6	57				77		90
4,5-dihydro-5-methyl-5-Isoxazolecarboxylic acid	Level 2		6.2895	786.4	143				71		81
1-(1'-pyrrolidinyl)-2-butanone	Level 2		6.2895	786.4	101				76		91
1-(2-chloroethyl)-Pyrrolidine	Level 2		6.5241	795	104				70		75
1,2,4,5-Tetrazine	Level 2	1,2,4,5-Tetrazine	6.7134	801.9	97				70		81
Propanedinitrile	Level 2		6.9664	811.1	141				68		77
N-methoxycarbonyl-l-Norvaline nonyl ester	Level 2		8.1661	855.1	87				77		77
1,2-bis(methylene)-Cyclobutane	Level 2		8.3031	860.1	466				66		79
3-Methylenecyclopentene	Level 2		8.3221	860.8	265				67		77
N-Methyltrifluoroacetamide	Level 2		8.3445	861.6	419				84		84
2-Pyridinecarboxylic acid	Level 2		8.4734	866.3	243				77		82
Methylphosphonic acid	Level 2		8.7962	878.1	64				77		78
Trifluoroacetamide	Level 2		8.9434	883.5	514				94		96
D-Alanine, N-propargyloxycarbonyl-, propargyl ester	Level 2		9.0105	886	94				74		92
4-(Trimethylsilyoxy)-3-penten-2-one	Level 2		9.8366	916.2	254				84		84
1-Ethoxy-3-trimethylsilyl-2-propanone	Level 2		9.8529	916.8	214				79		85
3,3-dimethyl-Cyclobutanecarbonitrile	Level 2		10.2795	932.5	82				81		84
4-methylene-2-Oxetanone	Level 2		10.2795	932.5	83				80		89
Oxalic Acid	Level 1	Oxalic acid	10.6979	947.8	66	22.08		75	71	69	87	-11.386
Diacetyl monoxime	Level 2		10.8316	952.7	82				68		68
Ethylbis(trimethylsilyl)amine	Level 1		11.0086	959.2	871	15.98		97	94	92	100	-4.976
Piperidine	Level 2	Piperidine	11.1307	963.6	141				74		78
2-(Isopropylamino)ethanol	Level 2		11.1917	965.9	251				73		74
3-[3,4-methylenedioxyphenyl]-3-buten-2-one	Level 2		11.29	969.5	24				76		76
Boric Acid	Level 1		11.446	975.2	370	17.08		100	99	98	100	-5.63
Alanylalanine, N,N'-dimethyl-N-ethoxycarbonyl-, nonyl ester	Level 2		11.4942	976.9	30				77		77
2-Methylcyclohexylamine, tert-butyldimethylsilyl ether	Level 2		11.6332	982	74				70		71
4-HYDROXYPYRIDINE	Level 1		13.1335	1037	38	18.99		84	84	72	93	-5.859
Lactic Acid	Level 1	Lactic acid	13.4488	1048.5	119	19.72		100	99	97	99	-6.269
1-Benzyl-2,2,5,5-tetramethyl-2,5-disilapyrrolidine	Level 2		13.575	1053.1	24				70		78
2,2,10,10-tetramethyl-3,6,9-Trioxa-2,10-disilaundecane	Level 1		18.6386	1234.2	29	25.5		92	97	80	93	-6.864
Glycerol	Level 1	Glycerol	19.3202	1258.7	84	26.32		94	98	92	96	-7.005
Phosphoric Acid	Level 1	Phosphoric acid	19.3399	1259.4	101	26.32	-2.6	97	99	91	98	-6.985
Piperoxan	Level 2		26.4192	1531.9	33				66		93
Lauric acid	Level 1	Lauric acid	29.164	1649	41	36.2		95	94	88	99	-7.033
alpha-glycerophosphate ester	Level 1		31.2563	1743.4	47	28.6	-3.8	93	94	76	93	2.657
Myristic acid	Level 2	Myristic acid	32.6141	1806.8	53				88		88
Myristic acid	Level 1	Myristic acid	33.3534	1843	107	40.47	0.8	96	96	87	96	-7.117
Pentadecylic acid	Level 1	Pentadecylic acid	34.7797	1913.3	252	42.51	-26.7	95	98	97	98	-7.726
Methyl hexadecanoate	Level 1		35.0387	1926.5	41	33.13	0.4	90	96	75	93	1.91
Cetyl alcohol	Level 2	Cetyl alcohol	35.58	1954.2	51				92		92
1-iodo-Dodecane, 1-iodo-	Level 2		35.6118	1955.9	37				81		84
Palmitic Acid	Level 2	Palmitic acid	36.539	2003.5	36				81		82
Palmitic acid	Level 1	Palmitic acid	37.2179	2040	327	44.39	1.7	100	99	98	99	-7.175
1-Heptadecanol	Level 1		37.4417	2052	35	44.67		95	97	71	97	-7.224
Margaric acid	Level 2	Margaric acid	38.3763	2102.3	34				78		78
Methyl 9-(Z)-octadecenoate	Level 1		38.3919	2103.1	42	36.57	-2.8	72	80	67	78	1.818
(Z)-9-Octadecen-1-ol	Level 2		38.7981	2125.9	38				66		70
Methyl stearate	Level 2	Methyl stearate	38.8246	2127.4	52		3.4	86	94	83	92
Margaric acid	Level 1	Margaric acid	39.0314	2139	89	20	2.2	93	93	81	93	19.036
1-Octadecane	Level 1		39.2295	2150.2	45	46.41		88	89	79	99	-7.18
Tridecane	Level 2	Tridecane	39.5171	2166.3	28				70		73
Hexadecane-1,2-diol	Level 2		39.9172	2188.8	49				79		81
Linoleic Acid	Level 1	Linoleic acid	40.2509	2207.8	191	47.43		97	97	96	96	-7.177
Oleic acid	Level 2	Oleic acid	40.3391	2213	188		-8.6	82	81	59	88
(Z)-Oleic Acid	Level 2		40.4462	2219.3	96				79		79
(E)-11-Octadecenoic acid	Level 2		40.5032	2222.6	197				94		94
(E)-13-Octadecenoic acid	Level 2		40.5032	2222.6	176				75		75
Stearic Acid	Level 1	Stearic acid	40.7582	2237.6	385	47.99	2.9	99	98	97	98	-7.237
Nonadecylic acid	Level 1	Nonadecylic acid	42.426	2336.8	41	49.67		91	94	70	92	-7.245
Arachinyl Alcohol	Level 1		42.5874	2346.7	22	22.54	3.1	84	93	56	93	20.044
5,8,11,14-(Z,Z,Z,Z) Eicosatetraenoic acid	Level 2		42.9414	2368.3	71		-15.3	78	81	53	89
(8Z,11Z,14Z)-Icosa-8,11,14-trienoate	Level 2		43.2751	2388.8	75				75		76
myo-Inositol-2-phosphate	Level 2		43.4962	2402.4	90		-11.6	86	88	66	96
(Z)-11,14-Eicosadienoic acid	Level 2		43.5932	2408.5	56				69		69
Arachidic acid	Level 1	Arachidic acid	44.0191	2435.6	105	51.3	2.6	94	96	82	94	-7.277
1-Monopalmitylglycerol bis-trimethylsilyl ether	Level 2		44.578	2471.2	47				81		81
Henicosanoic Acid	Level 1	Heneicosanoic acid	45.5505	2534.3	30	52.84		84	91	57	88	-7.289
Trimethylsiloxycitrostadienol	Level 2		46.068	2568.5	60				70		70
MG(16:0/0:0/0:0)	Level 2	MG(16:0/0:0/0:0)	46.1562	2574.4	53				80		80
Heptadecyl acetate	Level 2		46.6771	2609.1	40				81		81
Behenic acid	Level 1	Behenic acid	47.0318	2633.5	123	54.3	1.5	96	97	88	96	-7.271
Tricosanoic Acid	Level 1	Tricosanoic acid	48.4615	2732.7	83	55.77		94	95	83	94	-7.312
n-Tetracosanol	Level 1		48.5619	2739.8	26	27.5	2.1	94	98	61	97	21.057
2-methyl-1,6-bis[(trimethylsilyl)oxy]-9,10-Anthracenedione	Level 2		48.9484	2767.2	67				67		91
Tris(2,4-di-tert-butylphenyl) phosphate	Level 2		49.1472	2781.3	50				77		77
2,6-Octadiene, 4,5-dimethyl-	Level 2		49.7081	2820.3	32				69		69
Lignoceric acid	Level 2	Lignoceric acid	49.8579	2830.6	174		-3.8	72	70	53	78
Lignoceric acid	Level 2	Lignoceric acid	49.957	2837.4	29				82		82
4-Hydroxyanthraquinone-2-carboxylic acid	Level 2		50.3347	2863.3	43				81		91
Pentacosanoic acid	Level 2	Pentacosanoic acid	51.3324	2929.4	53				78		78
1-Hexacosanol	Level 1		51.4301	2935.6	76	58.56		99	99	89	99	-7.129
Cholesta-3,5-diene	Level 2		51.6797	2951.4	47				66		66
1-Tetracosanol	Level 1		51.8112	2959.8	69	55.87		83	84	56	96	-4.062
gamma-Tocopherol	Level 2	gamma-Tocopherol	52.4705	3001.6	42		5.1	82	84	43	84
Cerotic acid	Level 1	Cerotic acid	52.9384	3028.5	118	59.96	1.9	93	95	85	94	-7.025
(3.beta.,5.beta.) Cholestan-3-ol	Level 2		53.9612	3087.5	295				96		96
1-Octacosanol	Level 1		54.8212	3132.7	106	61.59		99	99	89	98	-6.766
alpha-Tocopherol	Level 1	alpha-Tocopherol	55.0911	3146.5	55	61.18		92	95	71	94	-6.091
Cholesterol	Level 1	Cholesterol	55.7205	3178.6	413	62.51	17.3	97	96	94	97	-6.793
5.alpha.-Ergost-8(14)-ene	Level 2		55.9314	3189.3	139				67		79
(3.beta.,5.alpha.)-Cholestan-3-ol	Level 2		55.983	3191.9	218				69		82
24-Ethyl-.delta.(22)-coprostenol	Level 2		56.5215	3216.8	125				77		88
Montanic acid	Level 1	Montanic acid	56.7582	3227.2	91	63.29	7.3	94	95	83	94	-6.536
2-ethylbutyrateStigmastanol	Level 2		57.8413	3275	387				79		82
Campesterol	Level 2	Campesterol	57.9987	3281.9	280		-15.9	94	94	78	97
Deoxycholic Acid	Level 2	Deoxycholic acid	58.4036	3299.8	128				84		84
Stigmasterol	Level 2	Stigmasterol	58.548	3306.2	166		-13.1	91	92	69	94
3.beta.-(trimethylsiloxy)-, (24S)-Stigmast-5-ene	Level 2		60.1086	3375	324				84		85
Sitosterol	Level 2	Sitosterol	60.148	3376.8	512		-9.1	95	93	80	98
Dihydro-sitosterol	Level 2	Dihydro-sitosterol	60.4484	3390	140				70		71
Fucostanol	Level 2	Fucostanol	60.4871	3391.7	201		25.7	80	79	66	96
Note: MSI (The Metabolomics Standards Initiative proposed by Sumner et al 2007) level 1 is based on authentica standard.
Level 2 is based on matching MS and MS/MS data to literature or spectral library. Level 3 is based on matching to molecular weight.
Sumner et al. Proposed minimum reporting standards for chemical analysis Chemical Analysis Working Group (CAWG)
Metabolomics Standards Initiative (MSI). Metabolomics. 2007 Sep; 3(3): 211–221. doi: 10.1007/s11306-007-0082-2

## Sheet: Singnificant_F-AIN vs F-GEN
Metabolite/Molecular Features	FC	log2(FC)	raw.pval	minus log10(p)
330.460.1303,Stigmast-5-ene, 3.beta.-trimethylsiloxy-, 24S-	0.45467	-1.1371	0.0019135	2.7182
379.460.4741,Unknown	0.37856	-1.4014	0.0053422	2.2723
299.435.5731,1-Hexadecanol, TMS derivative	2.4647	1.3014	0.013977	1.8546
256.358.3859,Deoxycholic Acid, 3TMS derivative	0.30572	-1.7097	0.028888	1.5393
313.437.4416,NF09_n-Heptadecanol, O-TMS	2.287	1.1934	0.031539	1.5011
370.553.9638,Cholestan-3-ol, 3.beta.,5.beta.-, TMS derivative	2.031	1.0222	0.047281	1.3253

## Sheet: Significant_F-AIN vs F-UDBPA
Metabolite/Molecular Features	FC	log2(FC)	raw.pval	minus log10(p)
67.28.1132,Unknown	0.48886	-1.0325	0.00086196	3.0645

## Sheet: Significant_F-AIN vs F-LDBPA
Metabolite/Molecular Features	FC	log2(FC)	raw.pval	minus log10(p)
337.341.8426,Unknown	0.43813	-1.1906	0.0019862	2.702
79.142.9346,Golm_Eicosatetraenoic acid, 5,8,11,14-Z,Z,Z,Z- 1TMS	0.43197	-1.211	0.013041	1.8847
71.153.7509,Unknown	2.1565	1.1087	0.038692	1.4124
379.460.4741,Unknown	0.42309	-1.241	0.047653	1.3219

## Sheet: Significant_M-AIN vs M-GEN
Metabolite/Molecular Features	FC	log2(FC)	raw.pval	minus log10(p)
79.142.9346,Golm_Eicosatetraenoic acid, 5,8,11,14-Z,Z,Z,Z- 1TMS	0.48571	-1.0418	0.013406	1.8727
256.256.5533,Unknown	2.0479	1.0341	0.016397	1.7852
379.460.4741,Unknown	0.4877	-1.0359	0.020403	1.6903
299.439.9138,Hexadecane-1,2-diol, 2TMS derivative	2.4299	1.2809	0.029558	1.5293
255.359.2723, Golm_Chenodeoxycholic acid 3TMS	2.6203	1.3897	0.035862	1.4454
370.553.9638,Cholestan-3-ol, 3.beta.,5.beta.-, TMS derivative	2.2595	1.176	0.04139	1.3831

## Sheet: Significant_M-AIN vs M-LDBPA
Metabolite/Molecular Features	FC	log2(FC)	raw.pval	minus log10(p)
411.555.6058,Unknown	4.4922	2.1674	0.0062052	2.2072
71.153.7509,Unknown	3.5859	1.8423	0.0096259	2.0166
218.243.7423,2-Monomyristin, 2TMS derivative	0.41253	-1.2774	0.012154	1.9153
71.152.0845,Unknown	3.5736	1.8374	0.01573	1.8033
379.460.4741,Unknown	0.33098	-1.5952	0.015908	1.7984
85.257.4336,Unknown	3.0655	1.6161	0.016617	1.7794
313.437.4416,NF09_n-Heptadecanol, O-TMS	2.2357	1.1607	0.025487	1.5937
57.154.1402,Unknown	2.1859	1.1282	0.042287	1.3738
85.153.4945,Unknown	2.6976	1.4317	0.047115	1.3268
85.155.3393,Unknown	2.7878	1.4791	0.048603	1.3133
