# Supplementary material for: Developmental exposure of California mice to endocrine disrupting chemicals and potential effects on the microbiome-gut-brain axis at adulthood
Source: Sci Rep. 2020 Jul 2;10:10902. doi: 10.1038/s41598-020-67709-9 (PMC7331640; doi:10.1038/s41598-020-67709-9)
Supplement: Supplementary file 3 — Supplementary file3 (XLSX 1829 kb) [file 41598_2020_67709_MOESM3_ESM.xlsx]

## Sheet: LCMS_Normalized intensity list
Bucket name	RT	m/z	Feature name	1560-M-AIN	1609-M-AIN	1619-M-AIN	1620-M-AIN	1623-M-AIN	1627-M-AIN	1632-M-AIN	1744-M-AIN	1764-M-AIN	1561-F-AIN	1587-F-AIN	1618-F-AIN	1622-F-AIN	1626-F-AIN	1642-F-AIN	1672-F-AIN	1702-F-AIN	1745-F-AIN	1765-F-AIN	1808-M-GEN	1819-M-GEN	1830-M-GEN	1884-M-GEN	1965-M-GEN	1975-M-GEN	2041-M-GEN	1738-M-GEN	1993-M-GEN	2021-M-GEN	1829-F-GEN	1788-F-GEN	1911-F-GEN	1912-F-GEN	1925-F-GEN	1926-F-GEN	1940-F-GEN	2022-F-GEN	2040-F-GEN	1763-F-GEN	1606-M-UD BPA	1613-M-UD BPA	1615-M-UD BPA	1651-M-UD BPA	1688-M-UD BPA	1690-M-UD BPA	1747-M-UD BPA
Group				M-AIN	M-AIN	M-AIN	M-AIN	M-AIN	M-AIN	M-AIN	M-AIN	M-AIN	F-AIN	F-AIN	F-AIN	F-AIN	F-AIN	F-AIN	F-AIN	F-AIN	F-AIN	F-AIN	M-GEN	M-GEN	M-GEN	M-GEN	M-GEN	M-GEN	M-GEN	M-GEN	M-GEN	M-GEN	F-GEN	F-GEN	F-GEN	F-GEN	F-GEN	F-GEN	F-GEN	F-GEN	F-GEN	F-GEN	M-UD BPA	M-UD BPA	M-UD BPA	M-UD BPA	M-UD BPA	M-UD BPA	M-UD BPA
1-_9Z,12Z-Octadecadienoyl_-2-hydroxy-sn-glycero-3-phosphoethanolamine	23.21	478.293	478.2934_23.21	4027.95	475.132	2708.92	955.199	491.506	1041.45	1770.31	6619.38	1913.3	3109.25	7496.84	5615.17	3349.26	1746.03	4988.83	6755.07	7000.03	2200.82	11873.2	6611.43	3116.73	3846.53	768.513	37251.2	1954.91	4868	5988.12	1769.33	12136.2	2864.53	3602.52	2774.6	7353.26	3091.33	4216.8	1463.28	2486.7	1867.35	7482.54	2951.66	1218.53	806.199	1825.92	3616.76	1425.93	7920.55
1-Stearoyl-sn-glycero-3-phosphocholine	27.7	524.372	524.37182_27.7	56211.1	17645.2	14101.8	14540.8	2787.89	17157	25891.7	29350.6	16141.9	24635.7	54699.1	70889.3	10729.5	7321.35	70977.1	18401.9	14664.6	28585.3	35945.1	66829	27407.7	22945.2	13779.4	113531	45081.2	34362	46851.7	31680	64379.4	28271.1	20891.8	46875.5	75393.8	43309.8	84433.3	21339.5	23117.9	38882.5	35569.6	30816.5	21244.6	12560	45046.9	59773.3	46925.1	35980.9
2-_4-Morpholinyl_benzothiazole	9.99	221.075	221.0745_9.99	14005.2	19953	7844.49	957.733	4265.09	18502.1	9288.12	19494.5	5401.65	15021.5	79239.2	2886.47	14698.7	15581.2	10788.4	3987.16	1847.51	14062.9	4060.19	8750.77	7557.01	32727.7	14152.2	9017.22	17914.1	16080	17520.6	17336.9	12903.5	17454.2	12369.1	18005.1	14330.8	14377.3	13746.2	16695.6	13092.9	10741.2	28575.3	7138.37	15450.4	9896.79	11431.2	31904.9	15489.4	12172.7
3_-Hydroxy-12 Ketolithocholic Acid	18.35	413.267	413.26679_18.35	27523.9	107138	65653	63352.3	49207	7610.83	166542	89045.4	23325.6	20734.9	290205	65266.4	146297	42430.6	1529.94	49633	73171.8	282162	0	14319.7	647.959	41082.9	3670.63	317449	99264.4	82952	83443.4	1838.07	98951.6	100082	140930	20871.8	59368.1	29271.4	127341	75099.9	96101.1	81483.7	549.623	57805.5	10750.4	79635.8	49937.8	69697.9	39913.5	0
3_-Hydroxy-7 Ketolithocholic Acid	11.55	391.285	391.28477_11.55	0	583.231	1000.37	0	0	207.155	15844.9	0	661.324	168.363	0	0	0	0	0	240.901	0	0	0	0	0	188.075	4439.15	0	0	1724	0	0	0	551.448	0	490.431	29530.6	641.823	0	23666.6	0	0	0	259.486	0	316.92	0	0	0	0
3_-Hydroxy-7 Ketolithocholic Acid	17.22	391.285	391.28484_17.22	9026.47	30333	2404.36	31311.3	1334.86	8411.07	49398.2	34331.1	18115.7	18524.3	44874.1	22183.9	10572.6	4177.61	3372.48	26585.2	6314.91	54715.9	1397.31	1644.01	0	12279	12532.4	29395	25980.6	15366	92684.9	1334	11712.2	14884.1	9890.81	7253.51	61306.8	10843.7	9406.51	20630.8	12126.1	18847.3	1155.49	5586.44	12685.1	17277.7	64550.9	21501.4	10953	966.173
3-ketosphinganine	20.45	300.29	300.28999_20.45	4035.36	10274.4	2993.68	4636.64	1917.68	4963.21	5350.85	3549.11	2312.11	2776.9	1838.01	1156.14	2793.62	4017.87	2678.67	1560.94	2104.11	4292.49	4829.88	7613.87	10837	2491.35	5698.6	704.055	2869.38	2822	11741	2003.55	1810.28	3528.27	1883.96	9385.94	4591.48	3569.69	2841.92	6841.35	3618.28	1128.97	3860.14	1457.12	3299.97	9162.87	13989.2	347.144	6175.68	8721.39
5_-CHOLANIC ACID-3_ 12_-DIOL-7-ONE	14.82	407.28	407.27967_14.82	0	517.869	0	347.115	0	0	0	314.965	272.607	2442.36	63113.8	739.724	0	259.575	188.066	1364.29	0	586.378	5503.99	575.522	6891.47	736.843	3428.27	1578.15	584.456	5346	1168.22	0	1334.3	2911.94	790.592	1612.19	5537.89	1908.64	632.392	0	0	2552.22	10481.2	0	1039.48	375.3	7098.57	0	0	2294.01
5_-S-methyl-5_-thioadenosine	1.83	298.097	298.09702_1.83	9873.55	2692.41	18722.3	1943.34	2943.66	3935.95	8327.1	8808.77	4922.07	9242.47	2602.17	20572.6	3367.27	8344.12	6190.93	7342.57	7343.87	10930.5	66995.8	1469.47	45101	4379.84	8700.15	9545.92	1393.12	11844	52347.9	10323.2	4887.24	9679.03	13779.3	3918.03	19584.8	6175.44	6385.36	12117.8	9223.13	2629.8	34925.4	7427.79	4503.58	2221.22	7861.98	4098.45	6331.32	41734
alfacalcidol	22.25	401.342	401.34196_22.25	1528.7	2704.98	1985.88	970.401	0	2431.95	1453.51	1590.19	2339.88	2822.81	4048.07	2739.05	800.016	1413.24	5120.99	560.464	1377.94	2881.12	640.54	3455.49	0	2189.92	2958.05	3286.48	5569.97	2394	0	1878.8	2788.25	5047.87	0	2896.53	8127.59	5120.16	11826	3884.3	6758.79	4561.35	0	3834.91	711.222	920.179	2347.2	10963.3	1134.72	1141.84
Allopurinol	0.6	137.046	137.04575_0.6	114921	153317	79910.8	6617.99	75187	0	55073.8	156681	3182.94	86724.5	169593	125598	1937.02	136636	136147	3652.85	2073.32	111998	35604.2	46758.8	0	30001.9	87904.7	38943.5	99251.8	96994	91971.1	200037	86427.9	123048	79056.4	119606	383892	128184	257929	122890	197578	78219.8	66726.8	203292	25937.2	34310.7	47624.8	29701	0	134758
Arachidonic acid	29.69	327.229	327.22942_29.69	3393.26	910.041	2550.45	965.334	1743.1	2931.39	4924.91	2786.03	2261.63	1489.03	6487.61	3160.64	2070.78	743.228	3962.09	4060.91	2114.38	1832.75	8006.75	6167.99	7072.3	7162.32	1197.31	10178.2	3214.51	4548	7993.07	3258.63	4406.06	2495.24	4488.43	4627.94	6269.2	4346.12	4306.41	2774.14	1872.01	2126.85	6955.93	1566.9	2138.64	2652.12	3700.26	4176.49	2869.43	10323.1
Arginine	0.49	175.119	175.11902_0.49	3768.64	4414.45	6945.64	3673.84	4399.38	1935.34	1735.7	6273.69	5669.21	2945.26	32516	2676.97	2773.05	14798	3326.73	2259.06	4970.33	8775.36	30913.8	0	8011.58	8963.2	3475.92	3225.37	20770.9	12760	7728.42	31501.8	30574.5	4167.05	3871.66	68446.3	15876.6	9064.84	7514.45	11973	12858.2	4224.27	8635.47	79799.5	4757.23	2938.46	1227.72	2055.95	2982.4	41436.9
Atrazine-desethyl-2-hydroxy	17.23	170.097	170.09657_17.23	4889.85	7182.29	2473.69	663.826	1171.02	6118.17	3332.97	6542.56	2140.47	4309.66	23419.5	1577.73	4036.09	6340.74	3720.66	1949.33	964.813	5747.01	1536.78	2920.07	1881.09	8520.07	4700.15	2335.34	5902.51	4670	4726.34	5572.76	4653.15	6263.05	4370.69	5898.73	5334.27	4911.03	3750.83	5096.08	5945.72	3806.92	7173.22	2068.4	4446.38	3655.7	4047.78	7707.13	4016.7	3957.69
Cholestrerol	30.3	369.352	369.35212_30.3	5223.25	6742.35	5838.8	3255.79	2817.43	6109.66	3490.03	6639.86	5111.38	4248.43	6296.01	13542.6	3356.98	5897.02	9278.77	4279.68	4046.57	7206.61	12327.8	12354.9	16877.1	4325.73	5723.46	11219.7	5373.47	6776	9335.05	7082.43	4182.37	11320.9	10087.1	15151.9	13605.2	12177.8	7222.58	7923.57	13702	6447.42	17209.6	6532.07	2444.51	4648.16	6770.99	6552.68	6750.57	14327.3
Citrulline	0.54	176.103	176.10298_0.54	32517.5	72061.7	20252.6	2376.6	19423.9	14029.8	39061.2	54724.5	6969.14	32229.5	36535.1	48666.6	3490.74	49272.7	43018.8	25262.7	56244	50129	25223.8	26924.5	24640	17655.9	33878.8	13225.6	24738.6	42316	26863.7	28161.7	34273.1	30162.4	37906.4	13087.2	101601	39093.5	48105.3	105544	47364.6	23234.8	42668.6	33209.2	21766.9	0	25961.6	9111.85	8899.5	11457.2
D8'-Merulinic acid C	17.07	375.29	375.28973_17.07	13291.5	24505.8	3110.06	15110.9	752.031	2068.71	4714.61	6849.84	19753.9	17756.8	6255.91	21268.3	4679.19	1444.3	1237.68	9397.6	7682.58	4594.56	0	1523.72	0	16942.2	2462.97	7271.69	16465.5	8552	978.416	292.767	8570.22	39162.8	7572.3	5221.33	49838.1	6490.34	7916.42	17412	6621.88	17758.5	0	6407.31	1688.53	2540.92	31319.7	20855.5	8721.26	0
D8'-Merulinic acid C	20.42	375.29	375.28977_20.42	13985.5	43855.4	43788.5	9914.31	11632.3	2326.95	15775.7	14990.3	16848.6	9030.38	43009.4	24700.6	42596.3	17531.3	0	5309.66	6545.84	54898.7	0	8793.22	0	30182.2	497.151	80775	98218.9	29662	29678.6	860.482	34824.5	49465.6	61273.7	14005.7	26332.9	15185	73646.8	28648.3	53606.5	38906.6	0	54038	2387.32	10947.6	15943.3	38672.9	35839	116.251
Deoxycholic acid	20.42	415.282	415.28241_20.42	19048.2	38742.1	34062.1	14069.6	15875.9	4168.64	22281.9	22260.1	21210.3	13713.9	37546.6	25923.9	36564.1	20903.6	1189.39	9026.42	11421.2	48557.7	348.681	13678.1	524.897	29641.2	1081.3	53635.7	75777.8	27402	28793.8	1463.84	38296.8	43611.8	48545.7	18368.1	29255.3	20276.3	56695.1	29519.7	43212.6	36849.3	0	42997.4	4351.88	16866.2	22190.2	37809.1	34608.9	0
Sphinganine	20.2	302.306	302.30572_20.2	42694.8	111146	35904.4	34736.8	70357.9	28028.4	33369.6	35839.4	60470.8	39034	30622.3	26981.8	18091.7	24435.6	32553.2	20456.9	28256.7	114702	27941	32160.8	13526.8	31138.1	39720.3	37572.6	54089.9	34530	18491	23704	26467.6	33216.6	13350.4	31062.5	49468.1	16036	47447.3	70041.9	58345.2	29706.3	8719.83	29918.3	35546.2	67061.9	96149.8	15554.2	63494	6750.29
Docosahexaenoic Acid ethyl ester	20.15	357.279	357.27854_20.15	2805.49	10191.5	5123.19	1586.09	2685.83	570.386	2039.18	2622.14	2256.58	1069.21	3845.33	7156.7	4784.66	2713.34	393.922	585.046	641.498	8498.67	444.245	1592.12	361.651	4719.92	0	21621.1	42622.5	4586	2419.31	2464.34	4432.07	7460.76	6975.15	2265.2	2804.79	6608.13	13203.4	2258.43	14724.6	4523.9	0	8370.93	447.622	1284.36	1461.3	9725.41	18409	0
Eriodictyol	7.72	289.071	289.07066_7.72	11441.8	0	207.998	0	0	533.496	0	2706.65	0	19890.9	1452.58	726.791	0	208.548	1715.47	980.812	2709.69	302.073	785.178	0	522.385	6853.15	0	4450.16	0	1480	2026.34	0	0	6540.02	11418.7	0	2322.99	0	0	901.849	0	2509.41	5941.04	334.338	0	397.54	262.066	34674	0	4903.2
13-Docosenamide	33.1	338.342	338.34219_33.1	126931	269528	299618	458257	368165	189090	302374	308788	237307	223392	169123	281095	245679	262490	398746	256466	286354	264093	221751	269752	206104	273474	226894	272977	106814	222602	311978	307963	273839	183408	305774	254558	226617	279296	258707	307968	281891	265671	197340	401829	172581	275248	178789	173739	254471	208629
Glutamic acid	0.55	148.06	148.06044_0.55	128159	63011.6	98363.2	15944.5	295806	49056.1	113789	231822	10434.8	104326	218235	250802	35751.2	257838	168901	90755.8	113791	124020	34997.2	40685.2	70311.1	62992.3	84526.1	63641.3	25842	160826	130375	152993	28280.4	149839	297142	23630.1	255457	140699	106646	248763	71904.7	58026.8	233071	220192	83369.6	48194	60141.3	76691.9	26904.4	198600
Guanine	0.6	152.057	152.0567_0.6	18751.8	19432.6	14418.7	1449.27	20162.5	4429.72	11364.6	46635.3	1544.77	0	148437	5315.15	2518.38	0	12320.9	2812.15	3130.51	33507.3	15318.7	2297.37	4380	12175.9	9963.74	3894.89	96458	37746	54008	76206.1	76825.1	14694.5	32139.5	116454	131214	32425.3	97339.7	22691	71005	25789.7	44235.7	177391	2864.78	2816.14	3281.52	4276.06	3190.77	24805.3
Guanine	0.75	152.057	152.05664_0.75	13093.9	16453.6	11140.3	1064.15	22182.2	2920.04	7800	43588	913.738	13173.9	158450	2638.17	1546.01	38035.5	7639.55	2013.25	1719.21	27536.9	15026.9	1422.29	2280.41	9864.94	6487.83	2215.78	79916.8	33576	41342.1	70266.7	64046.5	11812.5	29254.7	101945	115177	23694.6	68393	17686.4	63366.1	16169.4	26826.7	154427	2322.66	2304.62	1848.71	2876.72	2696.21	12495.7
Hexadecanoyl-hydroxy-sn-glyceroethanolamine	24.01	454.294	454.29368_24.01	2519.01	0	978.085	0	0	771.866	0	3026.73	3440.4	4178.46	2606.63	2894.23	661.106	1122.61	3494.47	2217.27	2294	926.528	21318.6	11741.6	1948.9	845.051	0	1955.41	1178.99	2740	9768.12	1626.77	3279.83	1167.77	1721.36	1335.82	9337.83	2192.29	3522.96	863.743	1902.74	1474.08	6886.91	975.568	0	517.08	1709.13	5947.19	1586.6	19018.6
Hexadecanoyl-hydroxy-sn-glyceroethanolamine	24.36	454.294	454.29366_24.36	53887.1	8806.28	16521	7525.04	2884.58	8476.34	15376.4	36464.2	30781.9	70732.2	50553	103184	11287.7	14403.1	57271.2	27865.9	30471.2	18550.9	67783.6	104809	16279.3	14546.2	7013.98	60870.2	14971.7	33986	90591.7	29055.3	49683.9	31819.3	27872.6	19137.7	102223	37172.8	73014.4	13664.9	25942.7	24540.3	46150.4	38246.8	9121.55	6616.39	28311.7	41323.6	41223.9	117677
Hirsutine	31.07	369.211	369.21058_31.07	4334.19	1272.05	1787.79	1570.88	687.571	2077.23	3567.23	2729.69	1880.48	1554.62	4954.82	3489.12	1245.04	949.557	4343.31	3124.34	1721.78	2091.67	3887.15	3528.61	3003.72	6889.22	1748.32	0	5252.55	3422	5477.52	2609.45	3610.16	2420.38	2806.32	5156.3	6355.23	5026.41	5624.96	2410.86	2835.95	1787.09	3918.94	1546.94	2185.89	1932.1	3603.41	3837.42	2656.04	3608.94
Hypoxanthine	0.75	137.046	137.04572_0.75	60313.1	54177.6	32512	3078.43	44915.1	22514.7	19614.5	72633.9	2049.6	46105.2	116766	51542.7	1185.88	54914.6	54633.2	1383.95	1159.83	41082	14430.2	15619.3	13340.9	10104.5	38177.1	20104.1	37805.8	42434	40026.8	60895.6	35500.8	42583.7	34247.8	74486	183596	47143.9	111234	31930.5	72013.6	33103.9	24812.3	113760	9817.85	11147.8	20745.9	16000.9	21296	57523.4
Imidacloprid-urea	19.68	212.053	212.05295_19.68	10636.7	13846.7	5256.9	529.54	3241.79	13470.8	7227.64	14380.8	4985.17	8934.17	54278	1756.2	9129.44	12337.6	8813.69	2959.64	1116.21	12321.5	2523.42	6668.04	4568.36	18580.8	10850.3	5247.2	13999.2	9812	11080.7	13439.3	10445.5	12867.9	8643.25	12025.1	11477.3	10334.1	8497.6	11881.5	10377.1	8076.67	18002.1	4705.68	10163.5	7939.67	7520.16	19843.7	10965.6	8127.22
Isosakuranetin	14.08	287.092	287.09153_14.08	11007.1	0	6019.56	0	17535.8	6498.43	1751.67	3748.85	2251.53	17280.2	10569.1	6166.09	1499.71	3061.66	4300.1	1450.32	8034.12	1061.06	12237.4	0	1102.53	14175.2	435.007	26220.1	1967.5	8688	17068.8	1642.04	1729.65	5357.28	35728	1858.76	20204.2	353.363	4928.56	1033.95	536.456	2918.73	20727.2	1215.09	13050.7	770.059	583.952	157638	0	17626.2
Kynurenic acid	2.11	190.05	190.04997_2.11	498.864	112905	4447.19	889.323	70092	170245	22082.2	38889.2	5482.43	723.742	12981.9	40803.8	238441	193705	1069.94	20213.6	41507.5	8432.67	576238	742.99	197218	211935	1916.1	17513.7	137602	87612	335228	106791	2983.32	179587	256306	10805.7	6599	2593.73	179927	3991	6532.47	3608.95	446271	6943.75	12555.8	1242.66	338669	8204.97	67136.6	331297
Carnitine	0.53	162.113	162.11257_0.53	4749.08	5646.28	1287.61	3040.42	46056.5	4710.65	2763.28	1917.96	12986.7	1408.13	11602.8	52667.8	4375.65	35437.6	20084.9	3758.55	1357.41	3132.42	24836.4	4082.9	226401	5327.94	0	16979.7	8144.6	18412	12746.1	8284.05	2288.86	4915.62	1867.14	4684.84	19791.3	3600.94	2145.52	8579	2936.54	2504.06	251127	22463	2829.97	11840	1760.4	3640.97	10197.4	108056
Phenylalanine	1.16	166.086	166.08635_1.16	17924.5	53081.5	7232.88	2761.72	29568.3	10292.5	22231.3	40405.1	2731.12	19897.4	92234.5	17130	3169.19	45268.1	29495.9	5285.08	3479.48	48453.6	3489.39	24483.3	7202.89	22777.7	26755	9785.04	55248.8	36238	17964.4	73334.4	35942.9	35831.6	16574.4	62574.7	80834.2	36115.1	34720.1	39833.8	46847.7	31151	104661	196488	10546.5	13054.9	15373.6	5979.49	8297	25947.2
LysoPE(15:0/0:0)	21.51	440.278	440.27784_21.51	3919.29	1219.25	4194.62	1299.78	512.993	2051.69	1778.29	7023.97	7648.14	5792.13	5810.33	3284.79	2448.92	3367.82	6856.78	8276.68	6494.53	1672.83	34315.4	15029.6	5108.33	2318.74	1512.17	4341.23	1864.21	5212	29280.3	4526.44	5090.11	3054.17	3835.21	2866.72	10763.2	6040.83	7209.78	2070.44	3872.54	2627.12	19175.5	1823.89	1474.67	1409.46	2526.66	10858.3	3281.14	32279
LysoPE(15:0/0:0)	22.03	440.278	440.27782_22.03	2709.18	817.026	1096.94	646.09	555.966	1475.63	1000.96	3282.8	4677.23	3671.19	2644.5	2933.03	761.43	2387.2	4261.98	2460.63	3813.06	1358.06	20034.9	9029.09	2169.91	888.849	609.01	2518.66	1168.91	3060	11831.9	1407.83	4322.83	1222.67	1665.29	1690.77	8311.13	2360.56	4908.08	1000.93	2307.88	1455.35	12232.3	1559.41	793.286	0	2079.44	7559.13	1448.52	24735.6
LysoPE(15:0/0:0)	22.2	440.278	440.27781_22.2	30490	8388.97	10558.4	7150.06	3008.12	15162.1	14050.6	44512.4	63300.3	59948.2	44388.4	28435.4	18858.3	20104.9	52302.7	66139.7	58035	11811.3	285229	119718	37026.6	16777.3	10028	28106.4	14954	44996	226003	36384.6	43041	19657.5	24379.4	16504	82156.3	45718.4	58218.4	13090.8	28326	19205.8	158041	13081.6	10004.4	7483.75	17490.1	89490.5	28011.5	256981
Myristic acid	28.01	229.217	229.21664_28.01	1681.81	1918.13	1225.7	673.96	1154.9	1086.86	1613.24	1336.68	1087.9	1493.4	583.706	1228.56	1227.03	1113.73	1283.42	1415.91	3127.94	1639.83	526.896	1776.1	1195.46	12701.5	886.587	953.795	1050.51	1264	1235.05	2237.76	1362.91	2051.09	813.02	639.458	972.213	1757.2	1702.59	1183.84	1452.9	1011.26	679.999	895.727	775.878	1851.48	1390.09	882.66	1456.05	1035.92
N,N-Dimethylsphingosine	22.01	310.311	310.31078_22.01	6690.21	23198.5	6725.26	6653.46	6762.91	5930.88	5438.7	5085.53	17093.5	6319.08	6427.45	5095.3	5183.38	6500.47	8526.51	4555	5285.94	12070.2	6857.39	7012.41	4849.65	5959.15	8095.28	7460.33	11296.1	6936	7212.48	6787.11	5324.2	6836.95	3330.58	11526.5	15698.8	5865.35	6467.29	12249.9	16621.8	6792.54	3123.9	7639.87	8171.59	12382.1	15308.1	4601.68	11814.1	3169.77
N(2)-Acetyllysine	0.54	189.124	189.12359_0.54	20458.3	14829.6	49057.8	7955.77	21035.4	10346.4	23724.8	24155	8243.83	12542	13019.8	15089.3	19503.9	26188.3	20306	32064.4	30614.8	45445.5	7386.87	5814.19	7024.58	11315.4	33070.9	7322.17	9751.86	17146	4523.17	46822.4	21624.5	25865.6	18312.6	10169	16573.5	20560	9928.81	72026	16716.8	14815.7	7978.48	13450.9	16228.8	12946.4	10682	7542.98	12135.5	4792.11
Naringenin	9.39	273.076	273.07583_9.39	24782.7	125.696	5108.33	0	9255.35	9165.91	1150.03	5700.09	1140.91	52538	6282.64	4927.18	1425.11	4148.77	13622.1	2571.25	8965.58	1616.98	13025.2	0	1637.48	28615.8	0	26193.5	2176.6	8170	12248.9	1522.39	6120.1	17087.4	45658.1	0	10381.7	0	4339.69	1430.26	751.597	4561.35	21460.9	988.044	13567.9	644.959	555.466	133675	0	19165.9
N-Phenyl-1-naphthylamine	21.57	220.112	220.1122_21.57	4265.04	4909.7	2434.07	884.256	1667.9	5726.57	3793.51	9031.55	2771.5	4007.91	22245.4	1174.25	5196.24	4747.79	3888.39	1760.05	1000.74	5442.4	1782.15	2587.49	2649.6	8952.9	3589.85	5435.84	9638.49	4698	6915.74	3943.45	4226.59	5302.38	2918.46	7944.45	3682.36	6036.02	7575.9	8373.23	3852.98	3135.43	11048.7	2814.43	4801.99	4503.6	3421.1	10721.1	5284.47	4993.61
Nutriacholic acid	16.03	413.266	413.26644_16.03	817.445	3232.91	770.087	1905.33	1590.01	0	2885.73	3205.98	873.351	277.69	2965.32	2563.17	998.091	676.671	246.519	700.58	821.117	3954.88	503.65	478.816	0	631.212	374.935	13220.3	3693.16	1384	949.01	1160.89	1664.63	1382.36	2046.57	856.223	1138.55	1963.93	2834.24	759.586	3146.09	1276.11	0	955.608	0	1228.76	549.769	1867.58	1132.21	343.586
Oleamide	19.51	282.279	282.27945_19.51	71856.1	107528	72004.4	66955.2	25783.9	42330.6	51964.5	60465.5	54541.6	45884.4	75986.5	70079.8	27195.4	37616.2	56473.2	35414.9	40114.1	136392	36169.8	97876.5	15267.2	59444.7	52495	88044.1	97959.4	56682	36399.2	36893.8	45048.9	37618.2	27253	99571.1	109484	37778.6	62281.6	81135.9	150336	82369.2	17127.8	127038	38958.1	68307.3	101046	27381.3	85688.8	9697.89
Oleamide	29.41	282.279	282.27947_29.41	18460.4	45889.2	53717.9	62954.5	34013.3	44538.4	41190.9	42814.7	49266.1	34759.3	37684.7	37400	47766.9	46211	32337.2	36580.1	40019.2	51314.4	27984.9	44364.7	43031.5	57144	53000.5	52679.3	13674.3	28850	53796.8	55429.8	36504.7	34828.5	46075.8	40239.8	46591.7	67028.4	21350.3	68497.4	58378.7	57028.9	25464.2	41724.9	27001.6	34402.5	16102.8	23038	34752	44477.5
Oleamide	29.75	282.279	282.27945_29.75	3405.61	8549.86	13136.1	16973.2	8879.34	11438.9	7815.97	13251.6	9442.8	5737.46	5972.96	6168.67	8761.59	11532.2	6899.99	6782.11	8147.02	8854.05	5227.63	9373.46	10794.3	8916.83	7475.91	11302.1	2937.4	7562	8907.33	13060	8666.46	6547.51	10216	6551.73	8827.35	10932.6	5829.78	15755.7	11983.6	10521.9	4235.93	6729.18	5809.14	6291.13	4093.36	6560.75	6823.37	6941.46
Oleamide	29.88	282.28	282.27955_29.88	3146.3	9376.94	13339.1	15830.5	7337.68	11228.9	7858.56	11034	8597.21	3496.27	6676.98	5778.12	9142.3	9699.68	5964.74	7733.42	4446.86	10283.2	4465.7	9250.81	9583.76	10269.4	8853.44	10526.3	2909.69	5900	9840.3	11112.4	8653.45	7128.9	9646.91	6611.34	8463.13	10781.2	4088.78	15567.7	11589.7	11477	4568.26	7729.7	5930.99	6608.05	3429.65	6967.1	6637.6	8424.3
Palmitic acid	31.35	257.248	257.24783_31.35	8621.45	7994.28	5043.95	3894.27	3249.85	5746.43	6727.16	4696.3	6830.32	6290.66	3493.33	8594.76	3225.79	3299.05	7893.69	4815.56	14297.7	6115.08	2887.59	7590.29	4051	18969.8	6328.32	10669.8	6572.61	7272	5041.78	11524.9	8325.73	6881.87	3594.11	4048.09	8509.01	6461.5	8256.94	7263.06	6638.64	6123.72	3267.06	5306.99	5364.01	5996.45	7466.03	4068.85	7631.73	4404.61
LPC(16:0/0:0)	23.82	496.341	496.34059_23.82	13508.8	3343.52	3857.87	4925.48	617.74	2914.36	6290.58	10601.2	4220.36	3861.42	7534.71	20290.7	5906.23	1681.69	21843.6	10388.2	5055	7140.61	9034.71	20999.5	5560.39	5078.03	1949.25	36852.6	9416.8	9190	9412.57	7749.43	25461	4488.93	7715.28	9399.48	12868.2	12995.1	21539.7	4422.87	5825.58	9435.71	7991.26	6811.51	4811.94	2704.94	10730.5	13996.1	12522.1	7305.71
LPC(16:0/0:0)	24.5	496.341	496.34052_24.5	110913	20840.4	46187.9	26603.7	3402.94	17613.9	34333.3	62201.7	22414.3	43632.3	43929.5	121522	35663.7	7103.93	116349	54207.7	28887.9	53906.1	47100.3	118300	36873.4	27270.9	11560.8	206062	53120	54612	63663.9	41881	144076	42850.7	55868.5	48555.4	92113.6	67797.6	133624	31112.5	32721	54993.1	46937.8	39768.8	28782.1	13755.4	75953.6	79208	71642.9	49398.8
LPE(16:0)	23.69	454.294	454.29359_23.69	9028.94	1211.71	3516.15	924.795	1772.64	1399.01	2568.94	7835.71	3665.05	7149.96	6469.78	14745.3	1443.12	6232.02	6589.93	3741.34	3766.88	3170.5	8838.41	12562.4	2513.98	1996.69	1273.95	9471.53	1788.64	4220	9891.09	3518.3	6819.76	2939.39	6846.19	2785.43	12277.4	4737.95	8239.02	1691.92	3414.32	3119.38	5736.53	5960.7	2004.35	975.779	3930.99	5419.75	5184.05	13965.6
LPE(17:0)	25.99	468.309	468.30908_25.99	17922	4866.96	2978.83	3245.65	574.767	2528.43	4336.59	10608.9	7158.45	19702.8	9285.83	27186.1	1139.57	7773.95	8584.96	2352.47	2327.35	6660.85	22359.5	26834.9	5492.58	4397.87	1903.68	11921.1	5955.41	8088	21525.1	5822.25	7893.97	10023.4	9226.38	6240.13	25377.9	9658.59	15902	4074.83	4937.07	6305.63	8364.5	8535.6	2267.95	2535.36	6503.23	15169.4	6524.63	27497.2
LPE(18:1)	25.17	480.309	480.30911_25.17	14965.9	1576.23	6415.74	2315.79	894.38	3879.19	3655.08	12112.1	2428.22	17684.7	5224.39	58295.9	2893.95	6303.02	10140.3	2246.77	1131.6	4635.18	1598.77	20390.9	1469.21	2125.51	1704.82	27745.1	1823.91	4714	7955.64	3556.49	35529.4	3700.44	6961.14	5887.89	13588	3100.94	12297.1	3137.42	2439.2	2471.96	1628.42	19301.8	1698.48	2888.42	9058.37	2475.75	13159.7	13141.5
Pesticide3_Iprovalicarb Isomer 1*	29.68	343.195	343.1947_29.68	0	0	0	0	0	0	0	0	0	0	0	0	0	0	0	0	0	0	16455.2	12826.6	16256.7	15731.3	0	0	0	9514	0	0	0	0	0	0	0	0	0	0	0	0	0	0	0	4978.98	0	0	0	0
Phytosphingosine M_H	18.82	318.301	318.30075_18.82	21545	13019.6	26289.4	9592.53	17202.7	9466.71	11109	19282	9965.29	17413.5	61151	10733.8	9036.84	3802.67	10973.9	14245.1	9388.96	57566.6	17687.2	34524.3	21450.5	16316.2	6396.68	57121.5	24272.6	17962	19945.2	10812	24589.6	17806	27645.5	26784.1	24560.6	10624.9	22353.9	12750.4	52352	16980	21954.2	52129.3	6197.08	7339.19	18227.8	8614.01	18220.8	24634.8
Pregnan-20-one, 17-(acetyloxy)-3-hydroxy-6-methyl-, (3a,5b,6a)-	16.05	391.285	391.28487_16.05	1476.83	5146.01	3751.39	1953.47	1442.29	715.111	2664.78	2678.48	3124.88	988.313	4043.61	4712.5	4913.28	1690.57	0	1027.52	805.721	4970.25	0	1179.35	0	4328.31	366.649	12417.9	12810.2	3212	1750.99	644.088	2101.59	3740.36	4942.6	2479.25	2090.69	2221.14	6129.34	1219.4	4688.4	2076.02	0	12131	290.954	998.019	1541.06	6924.04	7317.93	0
Pregnan-20-one, 17-(acetyloxy)-3-hydroxy-6-methyl-, (3a,5b,6a)-	16.71	413.267	413.26677_16.71	2032.5	9168.29	6054.22	6612.92	3617.81	839.972	13060.3	7743.52	2405.5	1727.36	19257.9	5679.84	12270.3	5322.4	414.253	4382.93	4593.13	26970.8	464.908	1188.78	261.193	3189.55	1607.46	37593.9	8527.52	6104	1253.76	412.42	9272.49	6622.36	12217.7	1772.06	5079.02	3276.42	13106.1	5619.41	7409.8	6795.21	0	5611.39	942.493	6735.93	0	5374	2698.72	353.919
Pregnan-20-one, 17-(acetyloxy)-3-hydroxy-6-methyl-, (3a,5b,6a)-	17.96	391.285	391.28488_17.96	0	510.327	0	0	174.579	454.039	0	0	237.269	76.5286	4685.25	0	0	0	0	469.511	705.648	403.611	17250.7	0	7353.58	0	176.074	874.091	891.8	2278	1344.65	0	697.062	0	1480.26	0	1006.63	0	0	490.301	0	187.27	13352	0	0	0	541.223	820.767	0	8460.47
Scopoletin	4.47	193.049	193.04943_4.47	2491.85	0	205.522	0	0	559.035	0	217.659	169.117	5472.89	1499.37	620.747	0	0	2294.91	0	1041.79	0	891.073	0	0	1270.15	0	2943.75	314.901	944	1339.31	0	439.565	656.248	5009.89	0	1623.22	0	0	0	0	1441.98	1710.22	0	1161.33	0	0	20274.3	0	1526.76
Terbumeton	24.89	226.159	226.15928_24.89	3640.22	5040.42	2609.88	304.042	1834.42	5008.62	2789.9	5884.46	1807.28	4182.84	20668.1	933.707	3444.44	5093.89	2831.16	752.202	518.33	4013.26	1015.05	2217.18	2227.67	8499.46	4863.8	2207.81	5537.22	3860	5675.35	5020.33	3628.36	3932.5	4182.85	4714.64	4201.45	3617.76	3144.04	5426.34	4367.09	3175.56	6756.53	1946.15	4110.66	3163.64	3466.68	7424.57	3843.48	2722.85
Umbelliferone	4.02	163.039	163.03896_4.02	593460	593460	593460	593460	593460	593460	593460	593460	593460	593460	593460	593460	593460	593460	593460	593460	593460	593460	593460	593460	593460	593460	593460	593460	593460	593460	593460	593460	593460	593460	593460	593460	593460	593460	593460	593460	593460	593460	593460	593460	593460	593460	593460	593460	593460	593460
Xanthine	0.63	153.041	153.0407_0.63	10352.7	47641.4	17818.5	2237.24	18064.9	4551.74	10374.3	28497.9	1067.71	8409.41	17255	22771.1	0	67254.4	23157.5	0	0	16982.1	3861.32	24089.4	3978.17	8888.49	13147.6	9386.52	18745.4	19026	19009.6	42176.3	24639.1	26087.7	13218.6	13867.6	46201.6	31389.2	38983	33111.8	45492.6	12908.2	11255.8	15474.4	6776.5	9023.87	9346.07	3702.87	4714.6	25717.2
Xanthine	0.76	153.041	153.04074_0.76	7473.08	42666.4	15015.5	1380.86	25638.9	3791.22	9871.12	24441.8	0	6163.84	19099.7	17810.3	743.423	69828	18992.1	395.766	0	0	3577.21	18504	4570.87	8174.83	0	6599.52	17135.7	21664	20121.7	46715.5	24581.8	24495.8	15910	13347.3	47644.2	27285.9	32623.2	34839.3	47454	10998.1	16189.6	15898.5	5848.93	6505.19	8155.38	2217.42	4302.89	0
389.80981 Da 4.48 s	0.07	195.912	195.91218_0.07	0	0	0	0	0	12593.9	10832.1	0	0	9327.75	0	0	10037.5	0	10440.2	9768.79	0	0	0	0	0	0	8704.29	10534.3	0	8032	10543.4	0	10729	0	0	0	0	9680.22	0	10113.4	0	11530.5	10481.2	0	10108.8	0	0	12193.1	9632.55	10674.4
142.95174 Da 26.59 s	0.44	143.959	143.95902_0.44	5302.28	5088.19	6499.93	5221.93	10069.2	6189.12	6423.68	6122.61	5144.19	7593.83	5625.41	8077.47	6402.7	4630.2	3535.13	4783.61	5570.77	4391.49	8624.04	5189.13	5105.82	4707.04	4215.43	4521.89	4721	9632	10703.8	6461.25	5121.33	4895.66	5951.87	8554.1	5896.37	6067.27	4961.84	6978.53	6314.53	4852.96	9790.96	5746.12	4876.6	6616.39	6469.04	4690.48	4830.08	10961.2
218.00215 Da 26.80 s	0.45	110.008	110.00835_0.45	0	0	0	0	0	0	0	0	0	0	0	0	0	0	0	0	0	0	0	0	0	0	0	0	0	0	0	0	0	0	0	0	0	0	0	0	105964	0	0	0	0	0	0	0	0	0
254.02417 Da 26.90 s	0.45	128.019	128.01936_0.45	0	35227.6	0	0	0	0	0	0	0	0	0	0	0	0	0	0	0	0	18131.4	0	0	0	0	0	0	0	0	0	0	0	0	0	0	0	0	0	0	0	0	0	0	0	0	0	0	0
150.94243 Da 26.97 s	0.45	151.95	151.9497_0.45	0	532.952	0	0	1031.36	0	457.884	0	0	0	0	0	53763.1	0	0	0	0	0	428.748	0	419.415	0	354.22	951.139	36387.4	0	0	516.798	218.482	197.124	0	0	0	0	0	0	698.51	0	1850.82	83392.4	0	0	0	355.217	281.169	0
106.95209 Da 26.97 s	0.45	107.959	107.95936_0.45	0	0	0	0	0	0	0	0	0	0	0	0	19748.3	0	0	0	0	0	0	0	0	0	0	0	12986.5	0	0	0	0	0	0	0	0	0	0	0	0	0	0	27924.7	0	0	0	0	0	0
239.87373 Da 27.00 s	0.45	240.881	240.881_0.45	0	0	0	0	0	439.85	0	0	0	0	0	0	8481.2	0	256.685	0	0	0	0	0	334.025	0	0	0	9517.57	0	0	0	0	0	0	0	0	252.402	0	210.855	0	0	0	17667.5	278.52	0	0	0	0	0
363.90955 Da 27.04 s	0.45	182.962	182.96205_0.45	0	0	0	0	0	0	0	0	0	0	0	0	0	0	0	0	0	0	0	0	0	0	0	0	0	0	0	0	0	0	0	0	0	0	0	0	0	0	0	0	0	0	0	0	0	0
104.95517 Da 27.14 s	0.45	105.962	105.96244_0.45	0	392.172	324.378	162.156	365.272	0	0	0	0	100.581	318.588	0	33191.7	0	246.519	0	310.485	0	0	0	0	0	242.361	0	24920	236	0	300.405	0	0	0	0	0	353.363	435.249	0	0	211.347	1009.77	55662.3	0	0	0	166.844	0	356.502
187.16872 Da 27.93 s	0.47	188.176	188.17599_0.47	2383.19	1312.27	789.897	699.297	17672.7	0	252.901	4937.01	2082.41	382.643	6142.28	579.364	1494.56	1741.59	620.109	2450.8	1986.08	2101.82	18738.4	327.859	1376.28	739.419	6769.55	4014.44	3499.18	7528	13951.8	4554.44	7264.53	5891.26	546.686	3094.32	9131.35	2129.79	6457.05	28546.7	1394.23	765.13	13684.3	853.311	793.286	1387.22	743.47	287.941	642.672	8612.89
245.17400 Da 28.26 s	0.47	246.181	246.18127_0.47	1202.71	1274.56	992.942	225.498	488.82	329.178	873.174	2407.05	545.214	1307.55	4547.12	499.184	0	1295.66	1840	302.356	1888.57	3668.03	40855.1	1174.63	13135	1636	1547.38	0	3909.81	1628	9471.39	1227.08	993.574	1290.04	1264.39	2127.01	4055.19	2468.73	1182.85	1384.53	1561.87	1821.87	9844.64	3872.33	609.264	1251	509.889	282.559	803.34	5585.2
286.23671 Da 28.38 s	0.47	287.244	287.24399_0.47	0	0	0	0	768.146	0	0	929.53	0	0	668.366	0	0	0	0	1079.14	0	1802.29	847.165	0	0	0	488.866	1540.95	1098.37	1204	3234.65	565.168	5240.97	0	0	1688.06	2102.16	0	9455.15	1343.88	0	0	2732.78	0	0	0	0	0	0	1002.34
439.20606 Da 28.41 s	0.47	220.61	220.61031_0.47	0	668.704	314.473	0	0	235.533	0	0	0	0	0	0	0	9848.33	0	189.279	0	0	0	0	12012.4	244.756	0	0	0	862	0	0	0	0	0	341.405	0	0	0	0	0	0	851.277	1117.79	0	0	0	0	0	0
381.16438 Da 28.52 s	0.48	191.589	191.58946_0.48	521.09	1018.14	1052.37	0	0	891.051	886.484	0	0	406.695	619.352	5152.2	452.742	5109.42	0	344.145	400.295	0	1040.88	0	42335.8	1417.01	0	1131.8	0	2510	1448.91	0	0	818.438	1429.79	0	731.311	949.513	0	0	0	433.395	8686.6	3428.21	0	0	794.744	0	0	2877.85
109.06398 Da 28.53 s	0.48	110.071	110.07126_0.48	2163.39	3429	2273.12	927.329	7791.58	1418.87	1714.4	2711.77	1007.13	1856.37	7120.33	2666.63	1600.03	4989.61	2432.15	2512.25	2899.57	4442.26	1815.72	1427.01	1406.42	1929.7	3067.84	1809.29	2330.27	3920	8428.81	6043.74	2926.1	3066.65	1816.68	6760.37	4548.47	2365.37	2009.83	7123.34	2257.59	2137.55	7206.45	18179	1770.59	1768.08	1241.97	1369.74	2126.34	10183.6
411.17468 Da 28.57 s	0.48	206.595	206.59461_0.48	333.399	449.993	0	0	0	0	0	0	0	0	0	2074.33	0	1342.25	0	0	0	0	0	0	11384.5	0	0	0	0	636	0	0	0	0	0	0	0	0	0	0	0	0	2428.57	1182.66	0	0	0	0	0	940.339
121.06374 Da 28.60 s	0.48	122.071	122.07102_0.48	3618	9967.72	10251.3	4560.63	2492.45	2693.02	7363.41	12360.4	2791.7	3039.28	1666.46	10268.2	895.195	7858.25	4030.71	3121.88	0	7518.84	5281.87	15683	6190.77	4044.91	3521.49	337.415	4018.14	6474	3739.9	19187.7	2444.92	5836.36	1250.37	13041.1	13487.7	28355.6	7762.8	6467.91	8111.1	4679.06	1538.94	10022.7	3295	9896.79	14701.3	425.184	5374.85	0
242.12801 Da 28.63 s	0.48	122.071	122.07128_0.48	0	0	0	0	0	0	0	0	0	0	0	0	0	0	0	0	0	0	0	0	0	0	0	0	0	0	0	0	0	0	0	0	0	0	0	0	0	0	0	0	0	0	0	0	0	14244.6
363.15431 Da 28.78 s	0.48	182.584	182.58443_0.48	0	0	304.568	0	0	0	234.266	0	0	0	0	1712.23	0	2047.76	0	0	0	0	0	0	10663.7	260.214	0	0	0	740	0	0	0	0	0	0	0	0	0	0	0	0	2707.21	1220.08	0	0	0	0	0	762.088
393.16481 Da 29.03 s	0.48	197.59	197.58968_0.48	0	0	0	0	0	0	0	0	0	0	0	1489.79	0	945.12	0	0	0	0	0	0	8270.27	0	0	0	0	672	328.812	0	0	0	0	0	0	0	0	0	0	0	2119.24	913.192	0	0	0	0	0	0
465.20727 Da 29.03 s	0.48	466.215	466.21455_0.48	0	0	0	0	0	0	0	0	0	0	0	1507.9	0	1592.95	0	0	0	0	0	0	8448.58	0	0	0	0	584	0	0	0	0	241.103	0	0	0	248.348	0	0	0	2727.66	1414.7	0	0	0	0	0	573.504
292.21080 Da 29.06 s	0.48	147.113	147.11268_0.48	0	0	0	0	0	0	0	0	0	0	0	0	0	0	0	0	0	0	0	0	0	0	0	0	0	0	0	0	0	0	0	0	0	0	0	0	0	0	0	0	0	0	0	0	0	0
801.78102 Da 30.07 s	0.5	802.788	802.7883_0.5	0	0	0	0	0	0	0	0	0	190.228	0	0	0	3225.83	0	0	0	0	0	0	0	0	0	0	0	0	0	0	0	0	0	0	0	0	0	0	1832.89	0	0	0	0	2198.98	0	0	0	0
123.91524 Da 30.13 s	0.5	124.923	124.92252_0.5	11530.7	7038.99	9369.81	5437.29	16063.9	2074.39	5755.49	21630.1	12340.5	7018.77	15985.1	9081.01	13317.3	5883.71	11078.1	21531.2	18736.9	8958.13	20626.4	1167.56	8842.88	6837.7	10786.1	17391.5	11137.4	11520	13342.3	11517.2	7802.93	9177.49	13776.5	8697.71	30161.5	7509.57	19396.8	13692.9	9619.88	6391.24	21798.3	4648.3	4060.93	6188.27	7551.49	10680.7	2382.41	17928.4
665.81451 Da 30.27 s	0.5	666.822	666.82178_0.5	805.097	0	589.327	0	0	0	0	0	0	0	10887.7	0	216.081	3804.88	1740.88	0	759.534	956.989	178.215	0	0	2504.24	0	0	717.974	1730	0	1723.51	0	2120.95	2136.28	0	0	0	0	0	2701.84	0	0	0	0	2827.26	2646.3	2491.9	1692.04	0
189.59263 Da 30.67 s	0.51	190.6	190.59991_0.51	192.631	1500.81	0	111.482	0	601.601	0	850.149	0	196.788	0	856.114	270.102	9706.34	0	339.228	0	632.07	0	0	15204.4	365.845	0	0	609.648	676	323.465	0	0	576.4	389.689	0	364.221	420.67	0	0	765.567	414.668	370.676	0	0	264.1	0	0	0	0
349.17472 Da 30.92 s	0.52	175.595	175.59464_0.52	612.466	2506.38	1834.84	407.923	0	1305.36	1418.91	1807.85	272.607	0	822.09	2777.84	825.74	60410	759.888	1413.45	644.064	1906.36	1523.86	0	88200.3	1891.06	341.792	762.505	2075.83	2800	1547.82	486.249	564.412	1579.49	650.416	834.546	874.705	1086.53	0	459.816	2425.23	1597.14	1091.58	1157.71	0	511.52	883.049	721.198	825.934	1508.68
174.58715 Da 31.49 s	0.52	175.594	175.59443_0.52	0	0	0	0	0	0	0	0	0	0	0	0	0	0	0	0	0	0	0	0	0	0	0	0	0	0	0	0	0	0	0	0	0	0	0	0	0	0	0	0	0	0	0	0	0	0
202.14193 Da 31.57 s	0.53	203.149	203.14921_0.53	2768.45	2468.68	2429.12	1264.31	15285	1450.09	1309.76	2015.26	721.903	1556.81	3589.13	1456.17	1463.69	1912.43	2002.65	963.605	0	1868.29	21923	695.816	11266.4	5085.76	1592.96	2229.07	1670.24	4246	6359.7	4126.75	4257.8	1843.98	15649.2	3381.54	3163.28	1372.59	2496.28	3284.76	3721.66	1219.93	20540.6	1791.45	1240.91	836.779	1068.2	1132.93	1609.19	21744.1
290.22067 Da 31.58 s	0.53	146.118	146.11761_0.53	0	0	0	0	0	0	0	0	0	0	0	0	0	0	0	0	0	0	0	0	0	0	0	0	0	0	0	0	0	0	0	0	0	0	0	0	0	0	0	0	0	0	0	0	0	0
305.11133 Da 31.67 s	0.53	306.119	306.11861_0.53	0	2991.57	0	0	6123.68	0	0	0	0	0	561.427	0	0	0	0	0	0	0	454.577	1504.85	0	752.301	0	874.091	10001.3	0	0	1504.57	0	2198.3	0	0	0	2475.95	0	0	10572.7	925.647	0	978.064	0	0	0	901.498	0	0
300.10385 Da 31.89 s	0.53	301.111	301.11113_0.53	0	0	0	0	0	0	0	0	0	0	0	0	0	0	0	0	0	0	13180.1	0	4987.78	0	0	467.599	0	616	1844.55	0	0	0	0	0	0	0	0	0	0	0	1597.74	0	0	0	0	0	0	4094.61
439.16464 Da 31.98 s	0.53	440.172	440.17192_0.53	0	0	0	0	0	0	0	0	0	0	0	0	0	0	0	0	0	0	16447.4	0	4829.55	0	0	0	0	0	0	0	0	0	0	0	0	0	0	0	0	0	0	2295.46	0	0	0	0	0	630.337
856.28264 Da 32.00 s	0.53	857.29	857.28992_0.53	0	0	0	0	0	0	0	0	0	0	0	0	0	0	0	0	0	0	0	0	0	0	0	0	0	0	52826.4	0	0	0	0	0	0	0	0	0	0	0	0	0	0	0	0	0	0	0
363.16441 Da 32.10 s	0.54	364.172	364.17168_0.54	1432.38	1161.43	953.324	0	0	1294.01	1208.6	706.75	0	1886.98	1171.87	2490.75	0	1646.2	833.59	808.74	0	0	0	457.587	0	669.857	0	688.114	1393.12	918	0	6468.89	829.712	0	1272.8	0	16954.9	2204.31	1374.88	1285.45	2441.99	995.204	0	1155.21	693.814	1676.34	1304.63	1625.39	1016.73	0
483.12866 Da 32.18 s	0.54	162.05	162.05016_0.54	0	1194.11	0	0	0	0	0	0	0	0	1091.66	0	0	0	0	0	857.041	0	0	0	12552.3	0	0	0	1075.7	0	0	0	0	0	0	0	1009.5	0	0	904.39	0	930.997	0	1182.66	1225.99	0	1247.66	0	0	0
470.17521 Da 32.29 s	0.54	471.182	471.18249_0.54	684.085	0	0	0	0	0	806.621	0	0	0	0	0	0	0	0	0	0	0	0	0	0	0	0	0	0	1184	0	1937.36	0	533.981	0	0	0	0	2370.83	34786	0	0	0	6524.58	0	0	0	0	0	0
232.10612 Da 32.38 s	0.54	233.113	233.11339_0.54	1916.43	3064.48	3776.15	0	1925.74	2483.02	2324.03	2317.42	2991.1	835.256	4371.11	3465.84	1167.87	8175.51	1921.32	5044.18	8272.76	6054.16	10814.3	1882.24	4171.55	0	621.439	1888.99	1889.41	4320	13179.2	2029.01	1365.51	2852.06	3846.43	2075.53	3616.4	2336.52	1566.9	2492.15	3260.65	1979.71	58467.1	9630.93	1141.44	998.019	794.744	2026.35	2101.24	55823.6
332.05404 Da 32.39 s	0.54	333.061	333.06132_0.54	5299.81	3486.82	3375.01	473.799	0	1799.13	4759.86	8171.16	0	4099.75	0	15161.7	0	11678.7	6511.15	3525.02	3097.15	5381.48	2032.68	1580.33	5113.35	1020.24	1740.03	1283.24	0	2610	4023.27	6527.44	0	4374.15	5593.02	0	1560.13	3889.4	2631.98	7580.61	2338.61	2383.67	16212.6	13348.6	2723.04	1857.04	2925.45	2672.2	738.069	13939.8
262.13942 Da 32.40 s	0.54	263.147	263.1467_0.54	0	0	0	0	0	0	0	0	0	0	0	0	0	0	0	0	0	0	15561.5	0	0	0	0	0	0	0	0	0	0	0	0	0	0	0	0	0	0	0	14062.7	0	0	0	0	0	0	21307.5
110.04784 Da 32.47 s	0.54	111.055	111.05512_0.54	0	3378.72	0	255.902	20243.1	1923.99	5278.97	0	0	0	536.921	946.639	0	14201.2	531.159	11573.1	513.198	733.607	0	903.381	0	11964.7	459.865	0	0	1098	4189.01	1771.88	205.477	0	22672.1	0	1284.81	543.266	629.831	724.02	1112.03	0	4133.68	1449.63	0	0	0	2085.55	0	3508.19
342.23833 Da 32.51 s	0.54	115.087	115.08672_0.54	0	0	0	0	0	0	0	0	0	0	0	0	0	0	0	0	0	0	0	0	0	0	0	0	0	0	0	0	0	0	0	0	0	0	0	12102.6	0	0	0	0	0	0	0	0	0	0
476.16374 Da 32.51 s	0.54	477.171	477.17102_0.54	0	0	0	0	0	0	0	0	0	0	0	0	0	998.366	0	0	0	690.453	0	577.881	0	0	0	0	2589.75	0	887.525	1570.76	457.772	0	0	3693.14	0	0	1653.95	0	0	0	0	1012.99	0	0	0	0	0	0
338.06964 Da 32.56 s	0.54	170.042	170.04209_0.54	0	0	0	1831.85	0	0	18493.7	0	1100.52	0	0	0	2204.55	35885.7	0	10400.5	7664.62	13930.9	0	0	10826.9	0	0	0	0	0	0	0	0	0	0	0	0	0	9552.44	0	0	0	0	0	0	0	0	0	4270.25	0
224.12686 Da 32.74 s	0.55	113.071	113.07071_0.55	0	0	0	0	0	0	0	0	0	0	0	15071.2	0	0	0	0	0	21015.7	0	0	0	0	0	0	0	0	0	0	0	0	13148.5	0	0	0	0	0	0	0	0	0	0	0	0	0	0	0
108.06867 Da 32.77 s	0.55	109.076	109.07595_0.55	0	1050.82	0	0	34429.6	0	596.314	0	0	909.598	844.369	0	463.032	925.153	538.784	1098.8	1016.13	700.607	1071.87	0	0	796.1	200.932	0	816.224	606	1339.31	570.26	0	0	670.041	352.244	0	0	632.392	1183.84	0	1532.94	1521.05	1032.95	0	0	0	371.363	1692.04	1216.76
151.07457 Da 32.77 s	0.55	152.082	152.08184_0.55	0	0	522.471	798.111	37604.2	939.293	1562.66	903.923	1067.71	0	3263.85	905.256	3480.45	6886.51	0	6221.64	8195.78	0	1330.15	0	0	2810.82	2757.12	2048.4	957.299	2808	8351.29	3016.78	962.362	2068.55	1090.57	0	0	913.455	0	7329.11	0	0	13571.9	6691.75	2494.25	5476.6	0	0	10031.7	10656.3
521.19617 Da 32.77 s	0.55	522.203	522.20344_0.55	0	0	0	0	18765.9	0	0	0	0	0	1116.17	610.401	0	0	0	0	0	0	0	0	0	628.635	0	1261.99	0	0	0	616.085	0	581.391	0	0	1081.19	524.035	611.909	0	0	0	0	2016.01	0	0	0	0	0	0
866.22170 Da 32.79 s	0.55	434.118	434.11813_0.55	1876.91	1963.38	1530.27	1046.41	0	1379.14	1402.93	2296.94	1315.08	1088.89	1517.19	1068.2	2173.68	0	1867.95	1025.06	12093.5	1949.52	1064.12	0	670.562	857.933	5286.38	619.037	1063.11	1276	0	1229.62	4179.77	4436.53	1424.19	818.289	1494.17	1223.55	1392.8	3233.96	1575.84	1123.62	0	1666.7	1091.7	2421.38	3421.1	1022.59	0	818.922
494.07219 Da 32.88 s	0.55	495.079	495.07947_0.55	2454.8	1279.59	1129.13	0	0	0	1717.06	4885.79	0	1736.11	0	10348.4	0	5093.89	3080.22	867.736	1098.24	2183.05	0	0	0	0	693.941	0	0	1576	1309.9	0	0	2118.46	3257.69	0	0	1759.6	0	4064.67	0	0	7681.94	5955.71	1002.18	0	0	855.75	0	4502.78
975.29985 Da 32.89 s	0.55	976.307	976.30713_0.55	1202.71	0	0	0	0	0	0	0	0	0	0	0	0	0	0	0	0	0	0	0	0	0	0	0	0	0	0	0	0	0	0	0	0	800.475	0	0	0	0	0	0	0	0	0	0	0	0
322.21042 Da 32.91 s	0.55	162.112	162.11248_0.55	0	0	0	10101.8	0	0	0	0	0	0	0	0	0	0	0	0	0	0	0	0	0	0	11163.1	0	0	0	0	0	0	0	0	0	0	0	0	0	0	0	0	0	6336.34	0	0	4082.3	0	0
105.04210 Da 32.93 s	0.55	106.049	106.04938_0.55	2921.56	2292.7	4907.76	661.292	23664.8	1557.92	2518.36	5628.39	620.938	2118.75	16292.5	1913.97	1929.3	2072.16	3743.53	6113.48	3228.02	5186.02	1071.87	2828.08	1469.21	2785.06	2630.76	1888.99	4144.1	3990	1096.04	4732.65	4419.06	4436.53	7078.88	8957.83	20198.5	4175.45	5005.37	2690.31	3411.52	2696.68	2172.93	4763.07	1549.27	1145.36	1720.52	1996.75	1614.21	3224.02
813.27542 Da 32.94 s	0.55	814.283	814.2827_0.55	0	2247.45	2218.64	0	0	0	2925.66	0	0	1838.87	0	5935.89	0	0	0	1568.32	30953.6	4340.72	0	868.001	0	881.12	13452.1	1057.41	0	4924	3977.82	0	0	9317.22	6226.61	555.461	0	0	2012.39	21222.7	0	0	1365.11	5162.28	1315.51	0	0	0	0	0
431.16431 Da 32.95 s	0.55	432.172	432.17159_0.55	664.328	560.606	1946.27	0	60699.7	468.228	620.273	1976.85	0	588.177	10551.3	907.842	0	1535.27	0	0	0	1401.21	0	0	0	1483.99	1294.67	0	1226.85	1568	2670.59	1346.73	0	2168.36	3022.19	0	20040.8	1814.89	2324.74	967.9	3383.58	0	1186.16	1526.98	0	0	0	0	0	1072.09
303.14305 Da 32.97 s	0.55	102.055	102.05496_0.55	0	28090.6	0	0	0	0	0	0	0	0	0	0	0	0	0	0	0	0	0	0	0	0	0	0	0	0	0	0	0	0	0	0	0	0	0	0	0	0	0	0	0	0	0	0	0	0
850.23953 Da 32.98 s	0.55	851.247	851.24681_0.55	0	0	0	0	0	0	0	3290.48	0	0	0	0	0	0	0	0	0	0	0	0	0	0	0	0	0	0	0	3900.17	0	0	0	0	2394.68	0	0	0	2592.87	0	0	0	0	3191.44	0	1049.5	0	0
549.19233 Da 33.00 s	0.55	550.2	550.19961_0.55	0	0	0	0	0	0	0	0	0	0	0	0	0	0	0	0	0	0	0	0	0	0	0	0	0	0	15657.3	0	0	0	0	0	447.39	0	0	0	0	0	0	0	0	0	0	0	0	0
704.16898 Da 33.01 s	0.55	353.092	353.09176_0.55	3022.82	2617	3350.25	2282.85	0	2517.08	3713.65	4975.42	2130.37	1965.69	2606.63	2017.43	4352.5	1189.17	4602.53	1769.89	28397.8	3566.5	2298.71	0	1039.75	1602.5	12934.2	1525.01	1796.2	2848	2357.82	2051.92	4689.56	6362.86	3097.89	1763.93	2819.13	1987.97	2591.01	6937.89	2464.34	0	728.57	2043.45	1994.41	5554.44	4193.06	1420.87	1325.51	0
651.22131 Da 33.03 s	0.55	652.229	652.22859_0.55	0	2828.17	2285.5	0	3217.62	0	2177.61	12360.4	376.096	2772.52	15205.3	11201.9	0	5788.31	9370.26	1659.27	6440.64	5696.24	2804.94	0	2815.36	1185.13	5068.87	2505.37	0	5042	5218.22	4498.44	0	7034.08	10457.1	0	15713.1	3911.03	0	6386.62	2204.5	1051.38	3775.78	12031.2	0	1676.34	5497.69	0	0	11661.2
813.26446 Da 33.04 s	0.55	814.272	814.27174_0.55	4023.01	0	0	0	0	0	0	12012.2	0	0	0	0	0	0	0	0	0	0	0	0	0	0	0	0	0	0	0	0	0	0	0	0	4290.36	0	0	0	1503.19	0	0	0	0	0	1828.77	0	0	0
422.19108 Da 33.06 s	0.55	212.103	212.10282_0.55	0	0	0	0	0	0	0	0	0	0	0	0	0	0	0	0	0	0	0	0	0	0	0	0	0	0	0	0	0	0	0	0	0	0	12258.7	0	0	0	0	0	0	0	0	0	0	0
272.06797 Da 33.09 s	0.55	273.075	273.07525_0.55	1175.54	0	1852.17	0	9897.27	820.108	2300.07	2104.89	0	0	13621.3	1818.27	1389.1	11192.8	3270.82	774.325	0	1474.83	0	1151.04	0	2092.02	0	3334.3	1650.08	3346	2526.24	5847.71	1662.03	0	2980.14	0	0	3281.23	1331.35	7921.03	0	2199.08	3098.34	1826.38	1877.53	0	2586.48	1022.59	0	1976.26
480.05581 Da 33.12 s	0.55	481.063	481.06308_0.55	1042.18	0	0	0	0	0	0	629.929	0	0	0	0	0	1337.81	0	1932.13	1826.99	0	0	0	0	0	0	0	0	0	0	1257.63	0	411.714	0	0	0	0	0	2382.91	0	0	0	0	557.041	0	0	0	0	0
318.03817 Da 33.12 s	0.55	319.045	319.04545_0.55	0	0	0	0	0	0	825.256	0	0	0	0	768.174	0	1304.53	2017.9	4028.95	2637.84	469.61	0	566.087	0	0	0	0	0	918	0	2553.44	525.398	718.629	0	552.751	0	0	0	3566.75	0	0	1227.07	1933.67	1166.3	0	0	0	0	0
489.16992 Da 33.14 s	0.55	490.177	490.1772_0.55	4309.49	1277.07	3971.77	0	18097.1	1330.9	2651.47	13702.2	0	4228.75	30328.2	5110.82	2140.24	7503.28	9301.64	1440.49	4092.76	6059.24	1077.04	0	841.342	10452.3	5354.74	5364.1	0	9624	4084.75	3436.84	0	8790.72	23291.6	0	30938.7	7341.3	4846.63	7158.9	2833.16	1594.47	3701.65	4703.19	1710.91	845.119	1321.72	0	0	6272.37
289.12749 Da 33.14 s	0.55	290.135	290.13477_0.55	1264.45	1355.01	0	1124.96	1388.57	1305.36	923.754	1615.79	1554.87	822.136	2789.31	1363.06	550.493	5329.06	3547.84	0	4957.5	1370.75	0	617.979	798.647	1687.52	1445.88	3251.94	927.069	1300	1454.26	1624.22	1430.54	2367.98	2786.7	867.061	3318.14	826.918	1246.86	4059.59	1324.38	703.599	1406.01	0	1678.58	3655.7	703.59	0	0	0
799.25656 Da 33.16 s	0.55	800.264	800.26383_0.55	0	0	0	0	0	0	0	0	0	0	0	0	0	579.052	0	0	20769.1	0	0	0	0	0	1980.32	0	0	908	0	0	0	1334.95	0	0	0	0	0	0	0	0	0	0	0	0	0	0	0	0
412.99229 Da 33.16 s	0.55	414	413.99956_0.55	0	0	0	0	0	0	0	0	0	0	2691.29	0	0	1031.65	0	0	0	0	0	0	0	0	0	1001.62	0	0	0	906.306	0	0	0	0	0	685.092	0	0	0	0	0	0	0	0	0	0	1325.51	0
397.08273 Da 33.16 s	0.55	398.09	398.09_0.55	0	0	0	0	0	0	0	0	0	0	2582.12	0	0	4295.19	0	0	0	0	0	0	0	0	0	988.334	0	0	0	2110.47	0	0	0	0	0	0	0	3500.7	0	0	1482.7	0	0	0	0	411.729	0	0
522.09705 Da 33.16 s	0.55	523.104	523.10432_0.55	0	0	0	0	0	0	0	0	0	0	1922.67	0	0	3017.28	0	0	0	0	0	287.761	0	0	0	0	0	0	0	0	0	0	0	0	0	0	0	0	0	0	0	0	0	0	0	0	0	0
365.06380 Da 33.21 s	0.55	366.071	366.07108_0.55	11873.9	2659.73	10253.8	0	1863.96	4228.24	4680	13154.3	726.952	7276.78	0	10397.5	0	4055.59	10346.2	2762.99	1667.89	9856.73	1500.62	4144.23	4161.5	0	3556.7	2351.28	2942.44	6844	4360.1	1377.28	3558.14	8685.92	12562.6	3866.55	8729.84	7646.58	9135.12	2636.96	9695.32	6813.94	6091.87	6843.95	2151.07	2279.6	5366.66	3366.49	1350.62	11131.7
523.08823 Da 33.22 s	0.55	262.551	262.55139_0.55	0	0	1262.84	0	35794	1878.59	1341.71	0	0	0	14289.7	147.427	0	0	0	0	0	2188.13	769.681	0	0	2903.57	0	1025.53	3579.8	11048	0	0	4351.44	1013.07	6327.54	0	3777	3742.76	2611.5	406.467	2034.06	0	0	0	0	0	0	1776.09	0	0
637.20692 Da 33.22 s	0.55	638.214	638.2142_0.55	0	0	0	0	1176.39	0	0	929.53	0	0	2771.49	0	1317.07	834.191	2457.56	1659.27	4952.36	0	0	0	0	0	965.302	0	0	0	0	1468.93	0	1040.51	0	0	0	0	0	2375.29	0	0	0	1559.41	0	0	0	0	0	0
129.51793 Da 33.24 s	0.55	130.525	130.52521_0.55	0	0	0	0	0	0	0	13781.6	0	0	0	0	0	0	0	0	0	0	0	0	0	0	0	0	0	0	0	0	0	0	0	0	0	0	0	0	0	0	0	0	0	0	0	0	0	0
484.15757 Da 33.27 s	0.55	485.165	485.16485_0.55	0	0	0	0	12843.6	0	0	0	0	0	0	0	0	0	0	0	0	0	0	0	0	0	0	0	0	0	0	0	0	0	0	0	0	0	0	0	0	0	0	0	0	0	0	0	0	0
545.12599 Da 33.35 s	0.56	273.57	273.57027_0.56	11446.7	771.775	14386.5	0	4036.8	2451.81	1727.71	15136.2	0	3769.58	3368.56	3207.19	0	0	6966.07	0	274.561	9090.12	650.871	2228.97	1208.02	1697.83	1288.45	0	2436.07	8826	1341.98	0	4179.77	7216.23	20959.1	6123.62	9323.49	3567.28	10184.8	0	6761.58	7268.74	524.059	1649.23	0	922.959	4158.87	1536.58	0	4404.61
211.09574 Da 33.35 s	0.56	212.103	212.10302_0.56	985.379	16177.1	913.705	3453.41	181793	9177.26	8068.87	1147.19	2933.05	953.328	5598.68	3921.05	4704.92	20530.8	6994.02	14505.7	23222.2	2282.05	2820.44	4991	1253.22	26668	3699.64	13029	8411.64	13340	22963.4	18696.4	1303.09	1951.28	21374	2934.46	2649.93	4745.16	0	40227.6	3364.03	11765.9	29487.9	14039.7	3866.96	4895.58	2948.24	7553.74	36858.2	25061.1
259.11685 Da 33.41 s	0.56	260.124	260.12412_0.56	540.847	1146.35	0	2498.21	0	942.131	1083.48	0	3813.97	927.09	4016.88	1365.64	764.002	579.052	4045.96	762.034	5283.38	0	0	2729.01	560.057	3594.04	4971.51	2935.78	0	1728	0	870.665	998.776	15213.5	339.226	986.282	6627.68	504.804	673.356	5825.18	720.863	690.222	0	1694.15	3041.34	6327.27	1133.72	0	620.078	0
380.06338 Da 33.50 s	0.56	191.039	191.03897_0.56	12064.1	1787.4	17055.8	1923.07	6096.82	6694.24	3841.43	12455.2	4099.2	5059.64	0	4466.79	4385.94	1588.51	9138.99	2519.63	1898.83	10006.5	3262.1	4512.19	2880.65	13582.6	3411.7	4779.6	7746.57	10486	3068.91	1782.06	8949.97	9791.32	21390.8	15978.3	19742.5	5043.24	13984.3	1509.01	7577.44	7926.85	1809.92	3271.02	1785.52	2924.56	5272.66	3786.29	1388.27	5530.95
277.04705 Da 33.54 s	0.56	139.531	139.5308_0.56	12004.8	2355.55	14795.1	866.52	2626.74	7806.63	5891.26	12386	2160.66	7554.47	8760.05	7604.15	2827.07	2358.36	10900.2	4402.59	2565.99	11943.3	4476.03	8123.35	3247.33	10436.9	4780.94	4381.08	9953.39	10668	5111.29	1117.61	8193.08	10781.9	15772.6	11464.2	13656.9	7223.51	13684.8	2565.82	9809.88	11859.5	3008.87	5025.05	4217.6	3700.18	7537.25	7346.53	2628.43	10782.9
216.12218 Da 33.54 s	0.56	217.129	217.12946_0.56	4847.87	2257.51	3845.48	15278.1	3577.52	2732.75	21198.4	15981.3	8501.29	0	22120.7	5772.95	68238	15443.6	2508.39	126340	18221.1	16690.2	16411.2	2056.78	8290.36	5163.05	2421.54	5138.27	2889.53	11404	4084.75	15906.2	6772.95	7306.06	6910.67	2747.5	4164.17	3774.01	2278.66	30248.8	12212.8	2592.35	6288.71	11884	12926.3	5824.1	843.169	2828.28	9971.46	7682.88
398.07354 Da 33.56 s	0.56	200.044	200.04405_0.56	49624.6	4688.47	70969.4	2412.07	34797.6	23076.5	8135.42	50670.9	3740.77	17118.4	31963.5	14980.7	5111.36	5153.79	33531.7	5513.69	3399.94	39069	6015.39	17338.8	7376.18	26771.1	12064.2	9367.92	32840.4	43864	5279.7	3019.32	33063.6	33610.9	81938.4	61566.8	92265.6	14644.1	50110	4257.74	30130.9	38804.9	2914.28	8108.94	4617.97	6280.01	18669.4	11450.4	2633.45	25559.7
740.18981 Da 33.57 s	0.56	371.102	371.10218_0.56	4731.8	0	11031.3	0	28279.1	0	0	7566.83	0	1583.05	11551.6	0	0	0	3725.74	0	0	4147.8	0	639.207	0	4822.97	1818.75	0	2418.44	5444	0	0	3004.13	5357.28	27278.2	5194.24	48561.9	1447.11	5678.72	0	1288.05	2295.39	0	0	0	0	0	191.064	0	1637.84
451.12163 Da 33.58 s	0.56	452.129	452.1289_0.56	0	0	0	0	0	0	0	0	0	0	0	0	0	0	0	0	0	0	0	0	0	0	0	0	0	0	0	0	0	0	0	0	0	0	0	0	0	0	0	0	0	0	0	0	0	0
455.04891 Da 33.60 s	0.56	456.056	456.05619_0.56	1770.72	701.385	3508.73	0	4305.38	0	0	3841.03	0	0	7993.66	0	0	374.942	2836.24	0	0	1875.9	0	0	0	1883.33	1990.68	0	1529.16	2092	0	0	1896.11	0	8211.51	0	15389.1	1725.95	3021.14	1168.59	0	0	0	746.023	0	0	0	0	248.533	0
1064.29526 Da 33.60 s	0.56	533.155	533.15491_0.56	0	0	0	0	5562.34	0	0	0	0	0	4957.05	0	0	0	0	0	0	0	0	0	0	10936.7	0	0	0	0	0	0	0	0	3187.6	0	18337.3	0	0	0	0	0	0	0	0	0	0	0	0	0
902.24221 Da 33.61 s	0.56	452.128	452.12838_0.56	0	0	1545.13	0	8610.76	0	0	1761.75	0	0	5023.88	0	0	0	1273.26	0	0	969.681	0	0	0	1471.11	0	0	0	988	0	0	0	0	5867.76	877.899	16665.3	0	0	0	0	0	0	0	0	0	0	0	0	0
560.12625 Da 33.63 s	0.56	281.07	281.0704_0.56	9564.85	1641.59	14483.1	1626.63	20358.6	4517.69	2111.06	13138.9	2731.12	6636.13	26115.3	3111.49	3320.97	0	11314.5	1388.87	2494.14	9209.43	3365.42	3054.51	2242.74	27768.2	7376.48	4699.9	6854.77	9532	0	1423.1	11355.9	12154.3	31906.8	9711.08	54171.5	4425.45	11162.9	0	5414.85	5647.52	0	1641.75	865.403	2604.86	5187.2	1426.25	888.695	5174.45
578.13687 Da 33.65 s	0.56	290.076	290.07571_0.56	42467.6	0	93019.6	0	132231	7718.66	1725.05	52038.3	0	8426.9	16972	3489.12	0	0	16565.1	993.103	0	32979.3	0	6693.98	0	7033.5	4892.8	0	22038	41982	0	0	25760.1	20935	114524	70882.2	126230	7576.87	47296.2	0	21966.8	24604.5	0	2188.17	0	0	7335	2962.83	0	11330.6
722.17947 Da 33.66 s	0.56	362.097	362.09701_0.56	3692.08	0	6291.94	795.577	11089.8	1512.52	1573.31	7956.06	969.269	2241.2	13331.7	1875.17	2698.45	0	5339.55	688.289	1593.48	4487.95	2244.47	1452.96	1602.32	31485.9	3100.98	4580.34	3088.55	3296	1328.61	0	5272.18	5334.82	14278.3	3218.96	34595.3	1846.14	3932.61	0	3188	2528.14	0	1354.82	0	1323.28	4557.67	1092.56	0	3596.02
292.99609 Da 33.68 s	0.56	294.003	294.00336_0.56	41427.9	3205.26	66504.8	0	40204.1	16850.5	7105.19	46420.2	860.731	16245.9	27472.1	11626.1	1365.94	4388.37	24527.4	3758.55	910.927	35725.9	2719.71	11385.4	4256.94	12250.7	12934.2	3384.78	24509.4	34988	5416.04	2296.32	23866.6	27427.7	78506.9	45463.8	79552.3	17987.9	45565.5	4062.13	0	27124.7	3131.57	7240.66	3272.62	3572.3	13633.1	6124.8	2083.66	19527.5
728.19669 Da 33.69 s	0.56	365.106	365.10562_0.56	0	0	0	0	0	0	0	0	0	0	0	0	0	0	0	0	0	0	0	0	19353.4	0	0	0	0	0	0	0	0	0	0	0	0	0	0	0	0	0	0	0	0	0	0	0	0	0
262.06616 Da 33.70 s	0.56	263.073	263.07344_0.56	8680.72	3720.61	11685	1028.68	6668.9	3354.21	4376.52	9064.84	1428.66	4010.1	5398.17	12386.5	2173.68	5269.16	9433.8	6568.24	2494.14	6170.93	3207.86	2620.51	4822.02	4668.39	4391.5	4625.51	3516.81	8542	6985.25	6234.67	5306	8231.79	10580.5	4170.02	16995.1	3776.42	8610.26	4107.86	8038.46	3788.2	11897.4	5254.6	2673.3	1612.4	3868.32	8597.87	4468.58	12340.7
259.03653 Da 33.74 s	0.56	130.526	130.52554_0.56	12204.9	2031.25	14453.4	820.914	2911.43	8575.66	5917.88	0	2627.63	5693.73	7554.76	6760.97	2420.63	2196.41	10475.8	4309.18	2270.9	11156.4	4271.99	7448.77	3960.59	8751.94	3923.35	4213.7	8527.52	8062	5020.4	728.1	10578.2	10385.2	14575.5	14173.7	14198.9	5610.54	12286.8	2108.55	10254.1	9711.27	2868.27	5618.88	3583.46	2535.36	6192.74	6652.25	2638.47	8140.13
440.11168 Da 33.78 s	0.56	221.063	221.06312_0.56	3946.46	0	6930.79	0	14618.9	1872.91	0	4424.87	0	1873.86	3598.04	1531.18	0	0	2798.12	0	0	3218.73	777.429	1707.7	0	0	0	0	2307.59	5644	858.119	0	3144.58	3231.33	8674.09	4172.73	6243.39	1802.87	4436.98	866.283	3514.9	2461.26	874.284	1187.65	1129	0	1925.62	1049.5	0	2361.18
165.09013 Da 33.78 s	0.56	166.097	166.0974_0.56	0	0	0	405.39	12644.9	1183.34	1655.84	0	401.338	0	0	0	205.792	927.371	731.932	3453.74	0	0	795.509	382.109	416.904	2645.94	1487.31	895.346	992.568	1040	4450.99	1448.56	353.733	0	2797.91	0	0	0	0	1641.11	0	0	2983.3	758.498	410.32	1153.7	675.105	371.363	1857.72	4283.19
232.05601 Da 33.80 s	0.56	233.063	233.06328_0.56	63133.4	17951.9	62339.9	3136.7	11699.5	11254.5	16145.7	68559.9	3031.49	18640.2	30087.6	35530	2448.92	43914.8	41156	9341.07	4703.46	37467.3	7761.38	14076.7	13880.9	17692	23985.5	14766.6	11873	36078	8987.52	26649.5	18812.9	60806.5	56050.7	13434	119955	34432.5	56866.6	29115.8	38538.2	20757.5	13484.9	20816.3	19886.9	10216.5	16043	14760.3	10458.5	22852.3
413.03862 Da 33.81 s	0.56	414.046	414.0459_0.56	10609.5	917.583	13787.3	0	13343.2	3081.79	2039.18	10422	0	3168.29	5255.58	2617.48	0	1242.41	5692.81	1553.57	0	6742.08	1195.85	2771.47	1105.05	8556.14	1996.89	0	4209.6	7930	1759.01	0	5813.19	6637.33	16812.7	12163.2	16699.7	2894.21	10169.5	876.445	5962.48	6343.09	0	1806.42	815.667	0	3093.52	1797.61	0	3823.36
594.10899 Da 33.82 s	0.56	298.062	298.06177_0.56	4062.53	0	10939.7	0	13407.6	0	527.099	4583.63	0	784.965	2022.92	0	0	0	1837.46	0	0	2947.12	0	959.99	0	0	0	0	0	4054	0	0	1719.25	2208.29	14564.3	7283.31	15297.3	0	3932.61	0	2358.17	2900	0	0	0	0	854.563	0	0	0
436.11989 Da 33.83 s	0.56	437.127	437.12716_0.56	4074.88	3720.61	12645.8	744.903	2656.28	6986.52	2888.39	5694.97	2077.36	3596.85	26783.7	2304.52	3143.47	9231.56	3161.54	0	5198.7	4878.87	1562.61	2122.83	1346.15	6008.1	4399.79	1246.04	12140.1	5322	5474.85	7902.18	4385.25	4661.11	10162.8	3216.25	8540.56	6632.17	5747.85	3739.5	4082.09	3691.89	9208.1	7332.98	6301.53	2210.1	2144.95	2368.11	1270.28	4668.11
585.99303 Da 33.83 s	0.56	294.004	294.00379_0.56	0	0	0	0	0	0	0	0	0	0	0	0	0	0	0	0	0	0	0	0	0	0	0	0	0	0	0	0	0	0	0	0	0	0	0	0	29809.6	0	0	0	0	0	0	0	0	0
717.13109 Da 33.83 s	0.56	359.573	359.57282_0.56	0	0	0	0	0	0	0	0	0	767.473	0	0	0	0	0	0	0	0	0	0	0	0	0	0	1846.58	866	3004.75	0	5238.37	2547.64	0	907.705	0	3262	9211.93	0	12671	0	0	0	0	0	0	1515.05	0	0
146.06919 Da 33.88 s	0.56	147.076	147.07647_0.56	6677.86	2151.92	5653.08	547.276	5613.38	2372.35	1679.79	3121.48	0	3198.9	11010.2	2586.45	2685.58	2023.36	2711.71	1120.93	4626.48	6531.39	940.147	943.479	4412.65	1159.37	2628.69	1394.83	1579.54	4924	4999.01	4399.15	1841.49	2984.31	8688.1	10391.2	4921.29	1966.33	2634.54	12105.1	1679.22	1321.59	11514	14965.4	1897.42	2329.64	1552.46	3788.98	1895.38	9031.39
608.15409 Da 33.98 s	0.57	305.084	305.08432_0.57	25370.4	0	0	0	0	0	0	0	0	0	0	0	0	0	0	0	0	0	0	0	0	0	0	0	0	0	0	0	0	0	0	0	0	0	0	0	0	16313.9	0	0	0	0	0	0	0	0
324.08168 Da 34.09 s	0.57	325.089	325.08896_0.57	0	0	0	0	0	0	0	0	0	0	0	0	0	0	0	666.165	0	0	0	0	0	0	0	1251.36	0	0	0	0	0	0	0	0	0	0	0	0	0	0	5716.08	1225.07	0	0	0	0	0	0
304.07712 Da 34.10 s	0.57	305.084	305.08439_0.57	0	11589.2	74765.3	1276.98	14686.1	23323.4	13366.5	24897.6	4836.25	17009	55744	3639.13	5327.44	24371.2	9947.17	1678.93	7410.58	24480.6	5328.36	5726.92	4919.97	17977.9	10920.8	2207.81	25915.1	21234	17630.2	19811.4	12508.1	18384.9	50491.4	6874.17	25294.7	25007	18705.5	11523.3	13526	0	26195.3	15187.4	24106.9	5145.78	5853.76	6224.37	2231.78	20201.8
174.05082 Da 34.10 s	0.57	175.058	175.05809_0.57	1886.79	0	2453.88	0	2935.61	0	0	0	888.496	1635.53	0	0	944.07	5211.47	0	2190.23	0	0	0	0	0	4047.48	0	9070.36	1549.31	2600	0	0	1092.41	0	0	0	0	0	0	3917.33	0	1110.24	2717.44	0	1954.62	0	1549.61	2653.36	5118.78	0
282.13268 Da 34.10 s	0.57	283.14	283.13996_0.57	0	83879.7	23835.6	7160.19	7474.65	0	99030.7	0	0	11684.8	3551.25	45899.1	2379.47	29913.3	1573.15	20270.1	4605.96	10250.2	1314.66	0	818.739	20835.1	20130.5	0	4622.75	8916	2416.63	0	0	0	49978.3	1441.49	820.215	0	2245.37	11497.9	0	39765.4	0	18014.3	5043.21	0	0	15495	25867.6	971.339
334.08780 Da 34.11 s	0.57	335.095	335.09508_0.57	7974.41	8859.08	13039.5	5964.29	26928.1	4787.27	3801.5	23315.1	989.462	4307.47	34345.1	14385.8	1273.34	7560.96	13073.1	1533.9	1673.03	7135.53	11178.5	19180.9	2878.14	4874.5	25727.6	8161.73	12994.1	14910	5702.08	16443.3	8013.61	18557.1	28800.5	6725.14	77407.1	16423	12548	16370.5	13171.1	7822.52	6989.16	13213.8	3369.6	6666.43	4842.53	6127.49	9655.14	15910.9
323.00708 Da 34.12 s	0.57	324.014	324.01436_0.57	7423.68	814.512	7460.69	0	3303.57	1609	1296.45	8081.53	307.945	2717.86	2406.12	3139.95	0	1448.74	3438.56	880.027	0	3916.8	989.221	1853.94	904.129	5387.2	1996.89	850.18	2297.52	2994	1232.38	784.108	2343.48	3603.12	8724.55	5481.45	13892	2641.81	5476.46	1117.78	4409	4045.02	0	1190.14	1345.35	0	2432.66	1921.4	0	2611.77
368.06326 Da 34.28 s	0.57	185.039	185.0389_0.57	20488	10764.6	30516.3	1203.5	0	12548.5	10957.3	38282.3	1557.39	16390.3	0	14466	0	8100.08	21243.8	2160.74	0	27014	4385.63	15128.7	7554.5	7808.99	16194.7	3884.26	23426.1	12706	5883.86	3406.29	26634	25556.2	21219.8	16325.1	35776.9	16973.4	29637.9	7341.82	0	24064.1	0	8887.4	5990.68	8848.73	20298.7	5328.26	0	0
346.06336 Da 34.29 s	0.57	174.039	174.03896_0.57	0	0	0	0	0	0	0	0	0	0	0	0	0	0	0	0	0	0	0	0	0	0	0	0	0	0	0	0	0	0	37881.1	0	0	0	0	0	0	0	0	0	0	0	0	0	0	0
619.16333 Da 34.29 s	0.57	310.589	310.58894_0.57	9048.69	0	12026.7	0	5052.04	2241.82	681.501	6081.63	0	2206.21	2951.95	1471.69	0	0	3837.56	0	0	5201.25	0	1707.7	0	0	1261.52	0	2927.32	1786	0	134.928	2343.48	2445.33	13557.8	14030.1	17904.2	0	10021	0	3959.16	3951.39	0	0	0	0	1373	0	0	4580.28
548.12900 Da 34.30 s	0.57	275.072	275.07178_0.57	17121.9	0	0	0	0	4492.15	0	35286.3	0	8571.21	10918.9	7094.62	0	1965.67	17129.3	0	0	20030.8	0	4856.56	2355.76	0	7071.98	0	14215.9	11710	0	0	16817.9	0	24076.6	15813	38360.8	10242.7	28311.7	0	21243.1	16271.1	0	0	0	2054.42	8240.84	2023.66	0	0
498.20094 Da 34.42 s	0.57	250.108	250.10775_0.57	0	0	0	0	0	0	0	0	0	0	0	0	0	0	0	0	0	0	0	0	0	0	0	0	0	0	0	0	0	0	0	0	0	0	0	0	0	0	14402.7	0	0	0	0	0	1001.66	0
353.01759 Da 34.48 s	0.57	354.025	354.02487_0.57	1839.87	12041.7	2082.45	0	0	1495.49	2968.26	4614.36	0	2230.26	1263.21	4963.39	0	7711.83	3662.2	481.802	0	3063.89	625.043	2486.07	1084.95	0	4385.29	0	4202.04	1126	1424.85	8373.15	4400.86	4152.08	1384.94	1303.3	4149.83	4346.12	4398.58	6869.3	7909.93	2445.21	0	2749.56	1290.64	2251.8	2375.69	0	0	2562.68
518.11212 Da 34.50 s	0.57	260.063	260.06334_0.57	0	0	0	0	0	0	0	16946.6	0	4561.11	0	0	0	0	0	0	0	0	0	0	0	0	8505.43	0	0	0	0	0	0	10554.9	0	0	0	0	13997.1	0	17155.4	0	0	0	0	0	0	0	0	0
155.06964 Da 34.50 s	0.58	156.077	156.07692_0.58	2195.49	2126.78	1775.41	952.666	34848.6	1841.7	1996.59	2970.4	1246.92	2687.25	3805.23	2146.75	874.615	6551.5	1672.26	17113.8	2835.42	3363.42	2381.36	1276.06	1725.38	1684.95	2504.4	1384.2	1768.48	2216	6103.07	3151.71	1448.74	3388.53	1825.09	2305.84	3541.84	1201.92	2959.7	2133.95	2011.71	2996.31	12431.7	5576.46	2228.16	2229.56	2193.38	1245.95	1179.91	3425.52
262.98547 Da 34.52 s	0.58	263.993	263.99275_0.58	6008.59	11493.7	9988.85	433.26	0	6396.27	6141.5	14744.4	0	7740.33	7133.69	7730.89	0	8242.07	10145.4	1074.22	731.308	11273.2	978.889	5561.81	3500.99	2068.83	10860.7	1336.38	9882.85	4752	4557.92	9012.15	12656.4	11503	7406.9	7592.2	13857.6	9298.02	11365.1	9783.16	15501.3	10136.6	1569.62	5139.82	3357.17	4917.82	7571.43	1692.66	0	6858.79
406.15922 Da 34.53 s	0.58	204.087	204.08689_0.58	0	0	0	0	0	0	0	22595.5	0	0	0	0	0	0	0	0	0	0	0	0	0	0	0	0	0	0	0	0	0	29795.6	0	0	0	0	0	0	0	0	0	0	0	0	0	0	0	0
276.08216 Da 34.54 s	0.58	277.089	277.08944_0.58	6932.23	5558.29	7634.02	1499.94	6582.96	2690.18	4709.28	18114.3	3286.43	5945.18	8795.7	5946.24	1816.11	5329.06	8884.85	4525.5	3687.33	6356.23	7017.53	4153.67	2174.93	5907.63	4310.72	6001.74	4975.44	8526	7982.38	9590.04	6975.82	6924.29	12226.1	7183.06	37139.1	6213.9	9309.22	3640.42	6649.82	2998.99	11204.6	7125.89	2755.36	3102.48	3087.82	3487.59	1724.67	9759.9
568.16182 Da 34.55 s	0.58	569.169	569.1691_0.58	0	1106.13	1832.36	0	0	1035.78	0	1131.82	0	865.867	10246.1	0	0	2526.98	0	0	2732.78	1292.06	1598.77	0	0	0	1002.59	882.061	2269.81	0	4092.77	2945.5	1880.51	0	2635.31	1823.54	4316.17	1485.57	1380	1194	2109.5	1102.22	2474.58	2487.57	1293.13	489.28	0	0	0	2144.18
144.12624 Da 34.57 s	0.58	145.134	145.13352_0.58	0	0	0	0	0	0	0	0	0	0	0	0	0	0	0	0	0	0	0	0	0	0	0	0	0	0	0	0	0	0	0	0	0	0	0	0	0	0	0	0	0	0	0	0	0	12601.6
439.10038 Da 34.57 s	0.58	220.557	220.55747_0.58	10755.2	1020.65	10219.1	438.328	1909.62	6197.63	2686.07	7899.72	0	4182.84	7365.39	4029.68	0	1404.37	6838.99	1339.71	359.239	6417.16	0	4288.11	1052.31	1875.6	2280.68	1570.18	7542.51	3060	1951.49	0	3859.85	2834.59	9778.67	14989.3	14482.8	2598.54	9163.28	0	6186.01	6945.03	0	2597.36	1066.83	1770.86	3170.43	1278.24	0	8065.22
601.15252 Da 34.59 s	0.58	301.584	301.58354_0.58	2173.27	0	3657.3	0	2685.83	1748.05	1370.99	2448.02	330.662	1733.92	5239.99	1632.05	0	0	2320.33	408.057	0	2002.82	588.883	1344.46	0	3926.39	1800.1	1320.44	3340.47	1016	1243.07	0	2221.24	1300.02	4208.08	3538.69	12194.2	1432.68	3464.07	0	1796.57	1752.31	0	0	0	928.519	1147.96	0	0	3128.44
585.18826 Da 34.61 s	0.58	586.196	586.19553_0.58	2375.78	0	2718.83	0	4842.54	1183.34	1323.07	4706.55	0	1948.2	18037	2084.68	0	0	4727.06	0	0	2599.35	0	0	0	5281.57	2438.11	2805.59	1723.14	3716	0	0	1688.03	2465.3	8755.39	2576.8	19048.5	2430.27	5025.85	0	1947.45	0	0	3009.04	0	0	843.169	0	0	3856.94
338.05720 Da 34.64 s	0.58	170.036	170.03588_0.58	0	35901.4	9701.61	0	0	0	12362.9	0	0	0	5384.8	0	0	21402.8	0	0	0	11506.7	0	8684.72	0	2450.13	19623	0	14165.5	0	0	29146.9	19203	16004.5	6947.12	6324.13	0	0	0	25142.5	23928.2	12699.6	0	0	6803.86	11322.9	11938.2	0	0	7478.8
383.82980 Da 34.65 s	0.58	128.951	128.95054_0.58	0	0	23169.5	31047.8	7386.02	29206	27020.5	0	28553	0	0	0	0	0	23315.1	25582.2	29996.4	25521.4	23470.1	0	24409	25622	0	0	22892	0	0	0	25895.3	0	0	0	0	0	0	0	0	24288.9	0	0	23666.8	27941.8	0	28546.5	0	0
356.06349 Da 34.65 s	0.58	179.039	179.03902_0.58	1583.03	10457.9	4301.1	0	3255.22	2341.14	3937.27	3656.66	1587.68	2061.9	1269.9	3667.58	2585.26	6671.31	2950.6	956.23	2802.06	3142.58	0	2420.02	1135.18	1483.99	6908.33	693.428	3602.47	1194	1432.87	7199.53	3386.47	4531.35	7608.75	1514.65	2130.84	3540.84	3366.78	6622.88	4503.99	2640.5	1927.52	1788.96	2248.06	2946.8	3070.73	632.394	0	1891.01
488.10667 Da 34.65 s	0.58	245.061	245.06061_0.58	0	15156.5	0	0	0	0	0	0	820.345	0	0	0	869.471	5817.15	0	0	0	0	0	0	0	0	0	0	0	0	0	10190.9	4902.84	0	0	0	0	0	0	6312.94	0	3285.24	0	0	0	2741.08	0	0	0	0
260.00433 Da 34.78 s	0.58	261.012	261.01161_0.58	0	0	0	0	16748.8	0	0	832.224	0	0	1795.68	0	0	0	0	0	0	0	0	0	0	0	0	0	0	846	0	0	0	0	0	0	438.786	0	0	0	0	0	0	0	0	0	0	0	0	0
434.05051 Da 34.78 s	0.58	435.058	435.05779_0.58	733.478	0	1183.61	0	12647.6	0	0	862.952	0	0	0	0	0	0	0	0	0	0	0	0	0	0	0	0	0	0	0	397.145	0	0	1463.44	1070.28	1055.38	0	1077.88	0	575.573	0	0	0	0	0	0	0	0	0
348.10347 Da 34.80 s	0.58	349.111	349.11074_0.58	5875.23	8728.35	7421.07	2199.24	42946.3	3158.41	4938.22	8913.76	2869.94	5958.3	5456.09	12420.1	3038	6857.67	4589.83	2964.56	5370.62	7033.99	11707.9	4710.32	9563.67	10302.9	8008.28	4537.83	4219.67	8798	13139.1	5048.33	6380.2	4815.81	13678.4	4568.33	14832.7	7980.72	5888.67	7440.89	7538.32	3903.23	17989.3	6085.45	3038.86	5076.28	6121.52	4246.46	3507.08	13306.8
288.25235 Da 34.83 s	0.58	145.133	145.13345_0.58	323.52	651.107	708.183	506.737	2207.75	0	1413.58	1042.2	681.517	0	594.846	708.686	439.88	898.53	2381.32	0	936.587	2411.51	15675.1	875.077	4392.56	0	1777.32	1089.29	405.593	3208	7415.64	5720.42	626.836	1983.71	956	1593.22	1895.67	2350.95	494.136	8406.25	1070.12	0	8502.54	0	318.309	1306.6	589.649	0	1051.87	0
362.08258 Da 35.05 s	0.58	363.09	363.08986_0.58	5818.43	3220.34	3481.49	1304.85	4775.4	3061.92	2340	2957.59	588.124	6367.18	0	10185.4	913.201	2165.35	0	961.146	2240.11	3472.57	11106.1	2186.51	8227.57	5894.74	2160.54	2425.67	2274.85	3580	12011	1295.81	3079.56	4765.91	20608.7	0	0	1610.57	3044.19	1277.83	3414.32	3871.13	10954.1	2018.5	1909.85	3294.3	4036.39	14693.1	1762.33	33345.9
315.90842 Da 35.12 s	0.59	158.961	158.96148_0.59	0	0	20381.3	0	0	0	0	17187.3	0	19427.3	0	20396.7	0	0	20046.8	0	25026.1	0	0	0	0	0	17615.7	0	21645	0	0	0	0	19592.6	0	0	15733.2	0	18121.7	18103	0	24481.5	10108	0	0	0	0	0	0	16949.4
191.15233 Da 35.21 s	0.59	192.16	192.1596_0.59	6665.51	12446.4	6576.69	6397.55	2881.89	5703.86	7350.1	20488.1	24418.5	7206.81	9042.99	6779.07	6966.05	5797.18	6038.44	7214.74	10464.1	20398.8	17020.8	15907.1	18479.4	16009.6	16159.5	21509.5	10419.4	9960	19857	11316.1	2629.59	16024.4	11278.6	15070.6	19699.5	17889.3	13469.7	15422.9	1950.24	1853.97	12439.4	6449.73	5110.35	12746.3	11419.8	9954.15	16134.6	11258.2
316.12514 Da 35.42 s	0.59	317.132	317.13242_0.59	921.169	907.527	0	909.593	0	0	774.676	1987.09	0	1053.91	0	0	0	809.786	223.646	0	0	1662.67	6500.96	0	9980.58	1267.58	0	0	3131.38	2152	7036.04	0	0	0	8102.17	0	0	0	0	0	0	1712.18	13132.2	0	0	0	0	0	0	6021.79
320.10882 Da 35.76 s	0.6	321.116	321.11609_0.6	2477.03	13165.4	6351.36	3258.32	0	1674.27	3585.87	2568.37	2236.39	2155.92	1278.81	12187.3	1301.63	3270.2	3794.36	1698.6	1298.39	1675.37	2089.5	2533.24	2950.98	1339.71	4795.44	0	927.069	3556	3084.95	10641.5	1305.69	3962.44	1780.23	2078.24	3510.29	7069.66	2818.88	2294	2028.47	1313.56	3090.67	4211.66	611.75	0	1290.39	0	2289.52	2149.35
159.10074 Da 35.79 s	0.6	160.108	160.10802_0.6	0	0	0	0	39221.1	0	0	888.559	1822.43	0	2149.91	0	0	0	0	0	0	0	0	0	5143.49	0	1798.03	3804.55	0	1628	6883.66	0	0	0	0	0	5555.09	0	0	0	0	0	1610.52	0	0	0	0	0	0	0
314.10905 Da 35.83 s	0.6	315.116	315.11633_0.6	0	1171.49	1413.89	0	0	0	0	0	0	0	0	1595.84	1530.58	1202.48	0	1644.52	0	715.838	17416	0	37069.3	3032.39	1068.88	1442.65	0	4538	14034.7	1321.27	0	0	34800.1	1070.28	1669.11	0	0	0	0	0	27297.1	1384.76	0	0	1079.6	0	0	8889.31
553.20149 Da 35.93 s	0.6	554.209	554.20877_0.6	0	0	0	0	0	0	2795.22	0	0	0	1007	3623.61	0	2129.85	0	0	0	0	0	0	0	0	20097.3	0	9338.71	1728	0	0	0	0	0	0	0	0	0	7931.19	1447.31	5045.58	0	0	0	1378.88	2988.12	0	0	0
1998.80223 Da 35.93 s	0.6	667.275	667.27468_0.6	805.097	0	0	0	0	0	471.194	0	0	0	0	0	0	0	0	0	0	0	0	0	0	0	15159	0	715.455	0	0	0	0	0	0	0	424.447	5264.39	2224.89	0	0	0	0	0	0	0	0	0	0	0
1760.66233 Da 35.93 s	0.6	881.338	881.33844_0.6	0	0	0	0	0	0	0	0	0	0	0	0	0	0	0	0	0	0	0	0	0	0	9839.46	0	0	0	0	0	0	0	0	0	0	0	0	0	0	0	0	0	0	0	0	0	0	0
404.26444 Da 36.02 s	0.6	203.139	203.1395_0.6	0	0	0	0	0	0	0	0	0	0	0	0	0	0	0	0	0	0	0	0	0	0	0	0	0	0	0	0	0	0	0	0	0	0	0	0	0	0	0	0	0	0	0	0	0	0
1161.41916 Da 36.02 s	0.6	581.717	581.71686_0.6	1259.51	0	3743.96	0	0	0	0	1121.58	0	1060.47	0	4014.16	0	0	0	0	0	1667.75	2735.21	827.903	0	1267.58	0	0	0	1440	16277.5	0	0	2298.11	1777.43	0	2314.38	704.322	0	810.394	0	1294.84	7045.4	0	0	0	0	0	1104.59	10160.3
247.10567 Da 36.02 s	0.6	248.113	248.11295_0.6	795.218	0	0	0	27690.9	0	0	0	0	1440.93	0	662.13	0	0	810.717	0	605.574	0	13340.3	0	14513.8	991.904	1659.24	0	0	2332	11243.8	865.573	0	0	1567.17	0	1709.26	0	0	0	785.126	0	9675.92	0	716.196	0	752.016	0	0	19486.2
1323.47132 Da 36.06 s	0.6	662.743	662.74294_0.6	9362.34	3134.87	14057.2	0	0	0	4427.1	0	1340.32	6295.03	4651.83	27592.2	0	4643.51	6277.34	0	0	10549.7	6498.38	4943.83	10611	6286.35	3328.84	6211.63	0	4454	22928.6	0	0	13718.8	13336.3	1826.25	0	5947.08	7616.86	5715.95	0	6262.83	14149.6	3942.19	1041.97	0	0	2392.33	3943.9	16474
493.20344 Da 36.07 s	0.6	494.211	494.21072_0.6	3168.52	2574.26	0	2260.05	0	0	1618.57	2099.76	0	0	2555.39	3256.34	0	1994.51	2810.82	0	0	1974.9	0	1516.64	0	3362.17	4047.64	3212.09	5660.66	2196	0	1435.83	0	2787.18	0	5736.15	7921.1	2632.19	5412.45	1290.53	2307.88	1169.1	0	17343.2	0	2193.42	2013.92	1369.74	2327.18	0
461.21250 Da 36.07 s	0.6	462.22	462.21977_0.6	0	0	0	0	0	0	0	0	0	0	1579.57	0	0	971.743	406.629	0	543.99	690.453	0	0	0	0	0	0	0	870	0	1351.82	0	0	0	0	0	0	0	0	0	395.941	0	14334.1	0	0	0	0	0	0
317.15852 Da 36.07 s	0.6	318.166	318.16579_0.6	2886.99	1694.39	2161.69	0	0	1058.48	1144.71	3349.38	0	1565.56	4854.57	2845.09	0	2779.9	4053.58	850.529	1875.74	4424.49	1836.39	981.218	1840.91	824.44	2042.46	890.032	2521.73	2262	4892.08	2029.01	0	2303.1	2629.7	3882.81	3943.34	2024.03	4111.83	4232.34	2414.05	1519.56	2224.06	11472.3	937.52	1756.96	763.41	1393.96	1152.29	3510.77
314.17012 Da 36.09 s	0.6	315.177	315.1774_0.6	0	8049.59	0	3944.95	0	0	4118.29	5116.26	7060.01	0	2145.45	8868.92	0	5271.37	2993.81	1683.85	5609.26	4576.79	14254.6	8243.65	9531.02	2231.14	10255.8	3079.24	7456.86	4904	15865.8	3541.21	2416.31	6420.25	2887.62	7031.32	2191.06	2411.04	3261.81	2797	9072.25	0	10670.4	0	2034.19	3163.64	5594.54	1967.15	6507.06	13397.3
362.14757 Da 36.10 s	0.6	182.081	182.08106_0.6	0	0	0	0	52773.8	0	0	0	0	0	0	0	0	0	0	0	0	0	0	0	0	0	0	0	0	0	0	0	0	0	0	0	0	0	0	0	0	0	0	0	0	0	0	0	0	0
158.10582 Da 36.10 s	0.6	159.113	159.1131_0.6	1395.34	789.373	1394.08	0	1458.4	0	487.167	1618.36	446.772	1075.77	3653.73	1616.53	0	867.469	1657.01	0	492.67	2624.74	0	610.903	467.133	0	878.301	576.528	2138.81	1374	756.535	1165.98	730.875	1424.78	1253.17	1381.88	2297.18	473.555	1228.94	1000.93	871.741	837.363	490.826	11177.9	0	258.54	640.922	0	454.389	560.587
1038.55648 Da 36.10 s	0.6	347.193	347.19277_0.6	1904.08	1176.52	2042.84	0	0	0	0	1183.04	0	1401.57	3194.79	1440.65	0	829.753	2259.33	0	0	2033.28	0	0	0	0	826.514	977.707	2148.88	1148	0	873.211	0	1507.12	1396.15	2072.82	3524.63	0	2360.59	0	1173.5	1209.23	0	6634.36	0	0	0	0	1267.77	0
260.13736 Da 36.11 s	0.6	261.145	261.14464_0.6	6897.65	5296.84	5977.46	0	5420	1889.94	3418.16	7049.57	0	7075.62	9753.69	5038.4	0	5861.52	9154.24	0	0	7988.45	3058.06	2009.61	2456.22	3738.32	0	0	0	5146	4678.22	5412.38	2346.08	7987.26	7919.94	5467.9	13935.1	4447.09	9611.33	7677.15	4585.02	3986.17	3062.55	18031.8	0	1971.02	2466.84	0	1553.96	6701.21
195.08963 Da 36.13 s	0.6	196.097	196.09691_0.6	938.456	688.816	584.375	4378.21	0	0	0	1331.56	4422.29	0	4402.3	1083.72	0	0	6000.32	1066.85	1431.82	700.607	1454.13	1403.42	0	0	2678.4	9171.31	0	2006	1697.52	0	1024.79	800.972	0	0	10530.9	0	734.803	4064.67	0	0	0	0	3347.22	5863.02	0	0	0	1524.18
456.29489 Da 36.15 s	0.6	229.155	229.15472_0.6	0	0	0	0	0	0	0	0	0	0	0	0	0	0	0	0	0	0	32551.3	0	0	0	0	0	0	0	0	0	0	0	0	0	0	0	0	0	0	0	0	0	0	0	0	0	0	0
202.13197 Da 36.16 s	0.6	203.139	203.13925_0.6	4230.46	1674.27	7433.45	3194.98	2718.06	2173.71	3503.34	10153.1	3447.97	3972.93	4556.03	6228.16	2217.41	8288.66	4920.21	2037.83	4698.33	6554.23	10612.8	3453.13	15006	2053.37	6425.68	3254.59	3078.47	5564	7573.37	8765.2	2699.82	9347.16	0	3137.68	7964.12	6629.76	4393.46	8076	8446.39	3814.95	6981.49	11482.3	1718.37	2096.12	2877.03	1555.42	2899.56	6941.46
257.08865 Da 36.18 s	0.6	258.096	258.09592_0.6	1121.21	1186.57	1802.65	0	0	987.535	1355.02	8537.33	0	1559	1102.8	2265.73	0	2030.01	1967.07	0	0	2071.36	0	846.772	0	0	1893.32	1394.83	5605.24	0	2951.29	1692.96	1264.08	1714.23	2133.48	2021.34	3814.29	1432.68	4065.74	1303.24	2196.12	1495.48	3913.83	5197.21	0	1323.28	1714.82	0	0	13107.9
123.07956 Da 36.20 s	0.6	124.087	124.08684_0.6	4534.23	9344.26	4395.19	11779.1	8938.43	3254.89	9647.51	4627.16	6605.67	9028.19	3310.64	10891.5	12630.5	8224.32	3476.68	11519	13350.9	10260.3	7570.25	5099.5	9666.64	5801.99	4070.43	3855.03	5287.82	8648	6108.42	9014.69	9418.14	8057.12	4721.13	4126.67	4063.79	3615.36	9580.61	3752.2	2928.16	12140.4	4844.35	3662.75	4419.03	4000.42	10468.4	4730.84	3722.98	3735.52
269.13947 Da 36.20 s	0.6	270.147	270.14675_0.6	1037.24	2124.27	879.039	0	0	0	961.024	0	0	0	0	1763.96	794.871	849.721	841.214	0	0	0	0	0	13579.5	0	600.725	0	952.261	1400	0	1025.96	0	0	392.493	452.498	1525.71	0	1036.92	1102.54	1774.22	0	0	2135.77	0	0	840.321	0	0	0
328.09432 Da 36.20 s	0.6	165.054	165.05444_0.6	0	0	0	0	0	0	0	0	0	0	0	0	0	0	0	0	0	0	0	0	16894.6	0	0	0	0	0	0	0	0	0	0	0	0	0	0	0	0	0	0	0	0	0	0	0	0	0
576.16447 Da 36.22 s	0.6	289.09	289.08951_0.6	0	0	0	0	0	0	0	0	0	0	0	0	0	0	0	0	0	0	0	0	0	0	0	0	0	0	0	0	12945.1	12471.2	0	0	0	0	0	0	0	0	0	0	0	0	0	0	0	0
338.14816 Da 36.22 s	0.6	339.155	339.15544_0.6	0	0	0	0	0	0	0	0	0	83.0882	0	0	0	0	0	0	1241.94	0	30113.1	0	10384.9	0	0	0	0	2198	20995.8	0	0	0	0	0	0	0	0	0	0	0	23802.5	0	0	0	0	0	0	5231.28
352.16357 Da 36.22 s	0.6	353.171	353.17085_0.6	0	0	0	0	0	0	0	0	0	0	0	0	0	0	0	0	0	0	80622.8	0	42863.2	0	0	0	0	5968	36383.2	0	0	0	0	0	0	0	0	0	0	0	62526.7	0	0	0	0	0	0	52744.2
270.13666 Da 36.29 s	0.6	136.076	136.07561_0.6	0	0	0	0	0	0	0	0	0	0	0	0	0	0	0	0	0	0	0	0	15676.6	0	0	0	0	0	0	0	0	0	0	0	0	0	0	0	57154.9	0	0	0	0	0	0	0	0	0
454.15366 Da 36.32 s	0.61	228.084	228.0841_0.61	0	0	0	0	0	0	0	0	0	0	0	0	0	0	0	0	0	0	0	0	0	0	0	0	0	0	0	0	0	0	0	0	0	0	0	0	0	0	0	0	0	0	0	0	0	0
426.10169 Da 36.40 s	0.61	427.109	427.10896_0.61	6403.73	1908.07	3050.64	0	0	0	969.01	6486.22	0	4125.99	11079.3	2839.92	0	3432.16	6653.47	0	0	3566.5	0	669.87	0	0	1928.53	2162.64	1609.77	3402	0	0	0	0	3036.21	9957.66	10846.3	5786.02	11751.7	0	6060.28	3814.95	0	9725.74	0	0	1615.12	1628.08	1152.29	2286.26
410.10692 Da 36.44 s	0.61	411.114	411.1142_0.61	1205.18	17529.6	3679.58	0	2844.29	0	2550.31	6499.03	0	1539.32	1771.17	1797.58	0	9411.27	5077.78	0	0	6318.16	1448.96	2481.35	0	1839.53	2771.62	0	11051.8	5462	5039.11	19472.9	10401.3	7398.38	3983.8	6749.53	12862.5	9925.41	12007.8	10451.3	20681.5	4577.4	4003.3	3832.41	962.388	0	2144.95	0	0	3342.85
368.24331 Da 36.60 s	0.61	185.129	185.12893_0.61	2237.48	1616.45	1869.5	739.836	0	0	1075.49	3285.36	1486.72	2186.53	2965.32	2195.89	414.156	1262.38	2541.43	538.34	1226.54	2888.74	1167.44	983.577	1597.29	703.35	1822.89	1004.27	1702.98	1554	1579.9	1216.89	1209.45	2562.61	2122.26	1758.51	5271.17	1300.47	2327.3	1473.44	2763.31	1787.09	996.991	4091.9	514.766	895.159	911.534	0	594.974	1366.59
264.04883 Da 37.40 s	0.62	133.032	133.03169_0.62	0	16066.5	0	0	0	0	0	13448.7	0	0	0	0	0	11998.1	0	0	0	0	0	0	0	0	0	0	0	0	0	20526.8	0	0	0	17834.4	0	0	13321.2	0	0	0	0	0	0	0	0	0	0	0
304.14984 Da 37.56 s	0.63	305.157	305.15712_0.63	12614.8	11913.5	14715.8	15944.5	10974.3	11214.8	13755.1	12701	10553.4	12740.9	8056.04	12019.2	15395.8	9318.09	14143.1	15179.2	14569.7	13453.7	14006.6	13805.5	15583.7	14937.8	11285.3	15651.3	12434.8	10362	12668.6	13334.9	12856.6	11480.6	10743.1	11174.3	10358.8	15086.4	14849.7	13931.7	11905.4	14481.3	9162.09	8982.22	16358.1	11784.4	14103.1	12629	13147.2	14691.5
316.04110 Da 39.16 s	0.65	159.028	159.02783_0.65	0	0	0	0	18865.2	0	0	0	0	0	0	0	0	0	0	0	0	0	0	0	0	0	0	0	0	0	34822	175205	0	0	0	0	0	0	0	0	0	0	0	0	0	0	0	0	0	2387.02
259.15315 Da 40.84 s	0.68	260.16	260.16043_0.68	1775.66	203.628	0	506.737	0	0	0	0	0	0	0	0	0	0	1873.04	666.165	0	0	0	719.403	0	736.843	0	0	0	0	1475.64	1934.81	0	2652.44	0	0	0	0	0	533.488	0	0	0	12647.5	0	0	672.256	0	451.879	0
343.93989 Da 41.05 s	0.68	172.977	172.97722_0.68	0	0	0	0	0	0	0	0	0	0	0	0	0	0	0	0	0	0	0	0	0	0	0	0	0	0	0	0	0	0	0	0	0	0	0	16637.2	0	0	0	0	0	0	0	0	0	0
141.93133 Da 42.84 s	0.71	142.939	142.93861_0.71	0	324.296	0	0	13407.6	0	0	0	0	0	0	0	0	421.532	0	0	0	0	733.521	0	0	0	0	0	365.285	200	0	0	0	0	0	0	0	0	302.114	0	0	0	0	0	253.653	0	0	0	0	0
389.80975 Da 44.83 s	0.75	195.912	195.91215_0.75	10891	8049.59	9555.52	10826.4	2282.95	10837.3	9913.72	9853.53	10674.6	8173.26	7378.76	8563.72	10732	6129.97	8574.79	8638.03	8880.9	9640.96	9189.68	8083.26	9149.28	8489.15	6701.19	8299.88	9797.2	6566	9302.97	7314.09	10474.1	8703.39	8926.4	10689.2	10201.1	9124.94	8912.37	6767.68	11684.7	9823.63	7490.21	7487.68	8544.61	11028.3	10807.4	11218.9	7503.7	8925.47
488.30790 Da 45.57 s	0.76	245.161	245.16123_0.76	0	0	0	0	0	0	0	0	0	0	0	0	0	0	0	0	0	0	0	0	0	0	0	0	0	0	14967.6	0	0	0	0	0	0	0	0	0	0	0	0	0	0	0	0	0	0	0
267.99055 Da 45.65 s	0.76	135.003	135.00255_0.76	0	0	0	0	0	0	0	0	0	0	0	0	0	0	0	0	0	0	0	0	0	0	0	0	0	0	0	0	0	0	0	0	0	0	0	0	0	0	0	0	0	0	0	0	0	0
232.97499 Da 45.74 s	0.76	233.982	233.98226_0.76	982.909	7124.47	4494.24	212.83	4200.63	1784.94	2824.5	6742.29	1696.22	988.313	1445.9	874.219	2284.29	1757.12	1850.16	1204.51	975.077	6777.61	950.478	2776.19	1579.71	1718.44	5133.09	2314.08	700.34	3562	927.624	6774.38	1682.83	8663.47	32767.5	942.929	0	0	0	12425.2	4587.82	1969.01	1730.67	0	2073.98	1706.92	0	1496.22	2703.74	911.922
139.97979 Da 45.79 s	0.76	140.987	140.98706_0.76	2385.65	7408.54	4863.19	2498.21	3198.82	4548.9	5108.6	6936.9	3783.68	2317.72	3435.4	1919.14	4764.08	3727.23	3702.87	3640.56	3025.3	6640.54	3337.01	3936.67	3980.68	4240.71	5793.89	4877.91	2929.84	4594	2363.17	6272.86	3105.57	6834.46	12551.4	1793.73	1356.51	2694.69	1336.47	7915.95	6711.29	2667.25	3627.51	1344.84	4150.45	4092.16	2566.54	2435.39	3946.41	1674.01
534.19344 Da 45.82 s	0.76	268.104	268.104_0.76	0	0	0	0	0	0	0	12186.3	0	0	0	0	0	0	0	0	0	0	0	0	0	0	0	0	0	0	0	0	0	0	0	0	0	0	0	0	0	0	0	0	0	0	0	0	0	0
204.97985 Da 45.83 s	0.76	205.987	205.98712_0.76	2701.77	5070.59	4459.57	4112.17	2078.83	3598.26	4687.98	4670.7	5030.61	3338.84	2784.86	4293.5	3521.61	2713.34	3006.51	3429.15	3700.16	4962.63	3515.22	3177.17	3631.58	3135.45	5265.66	2752.46	3249.78	3884	2635.84	4060.56	2957.31	6784.55	18665.8	2490.09	1958.77	3009.6	1989.35	8769.53	5481.91	3378.88	2252.18	1644.24	3518.81	3627.9	3381.22	3005.89	3431.77	1715.34
127.97849 Da 45.87 s	0.76	128.986	128.98577_0.76	2462.21	6081.19	4112.91	1477.14	2465.59	3893.38	3335.63	5446.58	3553.99	2050.97	2718.02	1743.26	4725.5	2726.65	3159	2350.02	2483.88	6523.77	2934.08	3582.86	3681.81	3640.42	4188.5	2930.46	2426	3810	2087.82	5918.99	3274.63	6826.97	12680.3	1950.89	1459.75	2079.31	1444	7280.85	4121.21	2525.46	2973.08	1008	4120.61	3363.8	2609.27	2575.32	3722.98	1666.26
256.08999 Da 45.95 s	0.77	129.052	129.05227_0.77	0	0	0	0	9241.93	0	0	0	0	0	0	0	0	14713.7	0	20238.2	19591.3	0	0	0	0	0	0	0	0	0	0	0	0	0	0	0	0	0	0	11658	0	0	0	0	0	0	0	0	0	15913.4
217.04120 Da 46.58 s	0.78	218.048	218.04848_0.78	0	0	0	0	0	0	0	0	0	0	0	0	0	0	0	0	0	0	0	0	0	0	0	313.504	0	840	0	0	0	0	0	0	0	0	0	0	0	0	322.105	0	0	0	0	0	0	0
392.02705 Da 47.26 s	0.79	393.034	393.03433_0.79	0	0	0	0	0	0	0	0	0	0	258.435	0	0	430.407	0	0	0	296.997	0	0	0	0	321.077	0	0	0	0	0	0	0	0	0	0	0	0	0	715.275	0	0	0	0	0	0	0	0	0
406.99078 Da 47.26 s	0.79	407.998	407.99806_0.79	0	0	0	0	0	0	0	0	0	0	0	0	0	0	0	0	0	0	0	0	0	0	0	0	0	0	3133.07	0	0	0	0	0	0	0	0	0	0	0	0	0	0	0	0	0	0	0
306.97454 Da 47.26 s	0.79	307.982	307.98181_0.79	0	0	1490.65	0	0	0	0	0	0	0	0	0	0	665.578	0	0	0	0	0	0	0	0	0	0	0	0	3745.25	0	0	0	0	0	0	0	0	0	0	0	0	0	0	0	0	2034.42	0	0
577.92867 Da 47.26 s	0.79	289.972	289.97161_0.79	333.399	0	2394.45	0	0	0	0	775.889	0	0	0	765.588	0	900.748	0	801.365	0	0	0	0	0	0	0	0	0	934	7255.25	1774.43	0	793.486	1572.77	0	404.372	0	0	838.339	0	0	0	0	0	0	0	2742.17	0	0
255.98899 Da 47.26 s	0.79	129.002	129.00177_0.79	0	0	881.515	0	0	0	0	509.577	0	0	0	0	0	0	0	835.78	0	0	0	0	0	0	0	0	0	0	2357.82	870.665	0	0	1261.58	0	0	0	0	0	0	0	0	0	0	0	0	1614.62	0	0
216.94365 Da 47.35 s	0.79	217.951	217.95093_0.79	3598.24	1759.75	8498.2	532.074	1246.22	1699.81	1956.65	3851.28	1201.49	2698.18	1762.26	4094.34	3503.61	5169.32	2726.96	5938.95	1683.29	2741.51	1071.87	1368.04	0	860.509	1358.88	1596.74	0	4094	17063.5	7181.71	1136.63	3825.2	6669.57	2885.69	3516.03	1824.51	1600.18	5357.75	1967.01	1217.25	3057.44	4249.09	1715.89	1064.74	837.472	11170.5	825.934	2430.93
316.11372 Da 48.47 s	0.81	317.121	317.121_0.81	0	0	0	0	0	0	0	0	0	0	0	0	0	0	0	0	1257.34	0	0	0	0	0	11966.8	0	0	1194	0	3533.58	0	0	0	0	5124.91	6843.7	0	3691.23	0	0	0	0	0	0	0	839.604	0	0
371.89798 Da 55.50 s	0.92	186.956	186.95627_0.92	0	0	0	0	0	0	0	0	0	0	0	0	0	0	0	0	0	0	0	0	0	0	21833.2	0	0	0	0	0	0	0	0	0	0	0	0	0	0	0	0	0	0	0	0	0	0	0
236.06625 Da 58.07 s	0.97	237.074	237.07353_0.97	518.621	0	0	0	2060.03	346.205	0	373.86	0	787.152	454.489	351.757	0	0	744.64	545.715	0	0	11232.7	0	2154.84	917.189	0	722.653	0	2600	21640.1	557.531	611.23	0	541.079	298.052	11723.9	0	0	205.774	0	0	14852.6	701.112	0	250.2	333.28	1337.45	0	18334
172.07133 Da 59.99 s	1	173.079	173.0786_1	9821.69	7908.81	9681.81	9323.96	18524.1	12080.3	10608.5	6901.05	7855.12	10742.4	8091.68	7425.69	8694.71	6584.78	7146.51	7367.15	8629.43	7264.99	6433.81	7007.69	8408.4	8442.78	7080.26	10879.6	12845.4	13390	9589.01	8431.7	9259.48	7520.65	7432.13	8315.66	7987.06	9302.82	9831.52	7766.07	8661.53	7851.95	7564.35	6948.74	17024.6	8576.29	18760.5	8759.33	6881.11	7383.21
200.06625 Da 60.44 s	1.01	201.074	201.07352_1.01	0	920.097	705.707	0	27578.1	1166.31	1655.84	829.663	918.786	424.187	1835.78	1075.96	1924.15	4350.66	838.673	1182.38	828.815	837.683	1237.17	747.707	1680.17	2396.03	1423.1	2207.81	1040.43	1612	989.109	1911.9	0	950.686	1037.3	1598.64	2512.27	735.572	693.839	1201.62	1676.42	1305.54	6066.31	1332.36	1342.87	1198.18	871.655	1157.15	2999.97	1519.01
126.04281 Da 65.56 s	1.09	127.05	127.05009_1.09	817.445	4283.73	1228.18	425.659	601.625	385.933	1394.95	4202.09	0	1185.1	5315.74	931.121	0	5497.67	1723.09	2055.03	0	3388.81	3001.24	959.99	0	997.057	1338.17	1344.35	11570.7	4572	8912.67	11496.9	10310.3	2664.91	1715.75	7538.01	18601.1	4853.33	8044.43	5527.95	0	2988.29	1536.39	8630.41	810.694	447.58	321.885	575.882	592.463	4735.28
264.07237 Da 65.61 s	1.09	265.08	265.07965_1.09	1721.33	9937.55	2684.16	648.623	1283.82	1013.07	2065.8	7999.59	408.91	1843.25	10961.2	1864.83	691.975	11436.8	2978.56	4230.52	833.947	6404.46	6643.02	976.501	547.5	2073.98	2922.84	2481.46	23330.4	10308	23048.9	26198.9	16165.1	4434.04	4098.74	17427.9	45917.7	8398.98	16032.5	11160.1	32871.9	4363.38	3837.14	18653.1	748.524	642.179	658.014	745.418	798.319	12069.4
369.02756 Da 66.29 s	1.1	370.035	370.03483_1.1	0	0	0	0	682.2	0	0	0	0	0	0	0	0	0	0	0	0	0	534.644	0	0	0	0	0	0	0	1398.12	0	0	0	0	0	2084.95	0	0	0	0	0	3768.11	0	0	0	0	0	0	1402.76
352.16368 Da 66.45 s	1.11	353.171	353.17095_1.11	0	0	0	0	0	0	0	0	0	0	0	0	0	0	0	0	0	0	40351.4	0	17788.7	0	0	0	0	2286	16069	0	0	0	0	0	0	0	0	0	0	0	27120.7	0	0	0	0	0	0	18561.4
1323.47148 Da 69.50 s	1.16	662.743	662.74302_1.16	0	1737.12	7683.54	0	0	1563.6	2470.44	0	0	3767.4	2920.76	13201.2	0	0	4002.76	0	0	6277.54	3889.73	2337.47	6723.2	0	2926.98	4399.68	0	4130	13510.7	0	0	7855.01	9369.36	1544.45	0	3283.63	4795.42	5197.7	3674.16	3994.19	11690.4	3413.24	880.324	0	0	0	3504.57	12797.9
119.07335 Da 69.79 s	1.16	120.081	120.08062_1.16	60300.8	213880	27591.9	7727.74	115286	33320.8	84748.4	149882	8367.51	74073.2	361430	68380.5	11169.4	190943	113767	18446.1	14005.2	194957	12655.8	97128.8	23884.1	95763.8	100889	37243.2	201504	151264	68259.2	278269	128421	141053	65050	246354	310443	149025	130547	150347	199369	117629	406603	754601	40124.4	48274.7	57757.1	24488.4	27218.2	96152.3
102.04693 Da 69.81 s	1.16	103.054	103.0542_1.16	1158.25	3534.58	591.803	0	1745.79	672.545	1663.82	2168.9	348.331	1322.85	4725.35	1463.93	0	2500.35	1728.17	376.101	574.782	3231.42	0	1327.95	303.888	1450.5	1559.81	526.049	2771.13	2008	1534.46	3895.08	1851.9	1988.7	1146.64	3438.44	4023.64	2701.91	1986.79	2525.18	3025.95	1819.19	5772.32	10409.4	716.196	650.519	911.534	430.566	336.399	1550.01
238.14674 Da 69.83 s	1.16	120.081	120.08064_1.16	0	0	0	0	0	0	0	0	0	0	0	0	0	0	0	0	0	0	0	0	0	0	0	0	0	0	0	0	0	0	0	0	0	0	0	0	0	0	0	0	0	0	0	0	0	0
257.21049 Da 70.73 s	1.18	258.218	258.21776_1.18	0	0	0	0	0	0	0	0	0	0	0	0	0	168.613	0	0	0	0	16574	0	17648.1	0	0	268.338	0	1356	3590.2	0	0	0	0	0	0	305.286	263.71	0	0	0	12487.9	0	0	0	0	0	0	2601.43
156.12651 Da 72.83 s	1.21	157.134	157.13378_1.21	832.263	837.137	931.038	0	290.069	289.45	324.778	0	0	551.006	4039.16	618.161	0	672.233	1001.32	0	0	1200.68	0	202.848	0	468.9	536.509	0	748.205	1064	596.139	498.978	231.487	723.619	1079.35	1525.49	1815.37	382.209	389.164	652.888	0	385.24	409.022	8999.68	0	319.7	279.157	0	341.42	508.92
186.13722 Da 74.84 s	1.25	187.144	187.14449_1.25	795.218	532.952	879.039	0	341.1	0	583.003	617.126	0	671.266	4660.74	369.862	0	714.387	935.247	0	0	1388.52	0	254.739	0	561.65	743.656	0	1309.99	1182	705.743	585.535	312.117	838.4	967.214	1533.61	1677.71	829.321	632.392	558.892	374.402	585.886	628.871	5556.5	0	472.6	717.833	156.08	454.389	328.085
123.07949 Da 75.11 s	1.25	124.087	124.08677_1.25	11772.7	17989.7	11162.6	19491.6	11804.2	8223.78	19601.2	13466.7	11096.1	0	8332.3	16051.5	23745.8	14037	8818.77	14449.2	16194	17269	14140.9	10750.9	14546.4	16385.7	11755.6	12688.9	12880.7	13896	13467.9	16308.4	16409.6	16111.8	10266.5	9494.32	8397.17	8543.21	15553.8	8939.74	6817.46	18606.6	12278.3	8500.67	5896.18	10422.2	19902.8	8040.82	12861	9560.98
181.07176 Da 76.74 s	1.28	182.079	182.07904_1.28	476.637	1211.71	366.472	501.67	2715.37	0	407.304	1024.28	335.71	0	0	770.761	0	530.243	757.347	0	382.333	619.377	3145.88	851.49	4412.65	0	474.365	844.866	604.61	1048	13644.4	0	0	399.238	1166.26	680.101	1236.06	346.152	483.895	0	223.523	329.059	547.067	905.707	335.717	0	1136.57	425.184	0	2260.43
340.11386 Da 76.86 s	1.28	341.121	341.12114_1.28	0	0	0	0	0	0	0	0	0	0	0	0	0	0	993.7	0	0	0	7226.73	0	1278.34	0	0	0	0	1148	5712.77	0	0	553.943	2214.78	620.491	6214.71	0	184.341	0	0	0	6048.41	0	166.615	0	0	1730.34	0	4190.19
120.02138 Da 80.88 s	1.35	121.029	121.02866_1.35	0	0	0	192.56	539.851	394.446	857.201	212.537	472.014	0	474.54	985.436	0	288.417	0	454.762	0	134.537	1012.47	283.044	0	5796.84	0	3642.49	0	890	462.475	1076.88	0	321.886	793.396	363.082	0	442.305	499.257	454.735	343.667	0	3517.59	2819.42	658.999	0	247.823	1934.86	881.164	410.753
216.09748 Da 86.48 s	1.44	217.105	217.10475_1.44	61436.8	31662.9	35674.1	30138.2	59047.9	34912.8	37192.4	21292.1	39010.5	25149.5	20587.9	17668	18439	20577.4	33369	27241.5	23943.3	21256.8	20363	53110.8	29881.5	24887.8	24855.5	26613.3	42395.8	26806	32817	31321	24813.3	28592.9	22150.6	45219.9	75339.3	22225.8	27466.8	18151.3	33302.2	39824.2	26302.7	29304.5	39569.8	36584.8	56688.9	23936.8	42695	21054.3
273.19373 Da 90.46 s	1.51	274.201	274.20101_1.51	0	0	0	0	0	201.48	0	0	0	0	0	0	0	0	0	0	0	0	0	0	0	3823.34	0	0	1231.89	590	0	0	8382.95	321.886	0	0	0	0	0	0	5750.14	0	0	0	0	0	0	0	0	0
298.10313 Da 91.45 s	1.52	299.11	299.11041_1.52	1121.21	261.448	477.9	0	1560.46	2321.27	694.812	1498	1655.83	725.929	1087.21	739.724	0	370.505	1240.22	2903.1	1244.51	507.686	4455.37	0	0	3001.48	263.076	7269.04	637.36	2516	3734.55	358.958	2751.83	1045.5	1191.5	799.322	3355.43	649.034	1810.13	360.74	1332.76	2731.46	8737.73	5321.96	0	0	0	5597.36	0	2268.18
192.08763 Da 94.53 s	1.58	193.095	193.09491_1.58	1047.12	0	1270.27	2125.76	0	737.813	1631.88	942.333	0	513.835	1234.25	0	3992.36	2504.79	988.617	6071.69	4913.87	1464.68	0	0	0	1427.31	1752.46	0	0	1732	0	6578.36	1355.11	978.133	1138.23	0	573.577	2276.43	1367.2	3195.85	603.513	0	0	850.815	0	533.76	1165.05	365.981	0	0
410.22845 Da 95.34 s	1.59	411.236	411.23573_1.59	0	0	0	5500.63	0	0	167.713	0	0	0	0	3339.1	270.102	0	0	0	0	0	857.497	1431.73	1361.22	0	0	2555.85	0	1570	13475.9	0	0	0	2856.79	753.259	1193.04	0	378.923	0	0	0	0	0	0	0	1108.08	0	0	0
145.05264 Da 96.68 s	1.61	146.06	146.05992_1.61	2798.08	5940.41	2409.31	435.794	1939.17	672.545	1762.32	2701.53	769.862	2623.84	8205.31	2234.69	663.679	3221.4	2660.88	1543.73	1498.54	9793.27	1141.61	2469.56	1368.75	2043.06	2676.33	1769.44	2564.55	4428	3878.91	7757.06	3305.84	4434.04	3285.72	10337	7717.48	3629.78	4073.42	3086.61	3861.37	1950.28	61271.5	14813.2	1101.65	1059.18	942.868	992.993	1114.63	6174.21
204.08981 Da 96.92 s	1.62	205.097	205.09709_1.62	2696.83	4786.52	2134.45	714.499	1614.18	0	1749.01	2368.64	817.82	2107.82	6596.77	2022.6	766.575	2393.86	3275.91	1917.38	1380.5	7831.06	808.423	2264.35	1662.59	1481.41	2069.39	1373.57	2310.11	3980	2392.57	7650.14	2728.43	3700.44	3243.67	9329.04	8259.51	3132.19	2811.2	3200.93	3662.99	1920.85	57025.3	14236.8	907.678	1317.72	0	750.8	1230.11	5378.53
460.32677 Da 103.60 s	1.73	231.171	231.17066_1.73	0	0	0	0	0	0	0	0	0	0	0	0	0	0	0	0	0	0	0	0	0	0	0	0	0	0	0	0	0	0	0	0	0	0	0	0	0	0	0	0	0	0	0	0	0	0
135.05445 Da 109.95 s	1.83	136.062	136.06172_1.83	8517.73	1722.04	13705.6	1953.47	3083.33	2783.83	6783.07	6616.82	3291.47	7169.64	1938.26	16729.1	2937.68	5533.17	4175.57	6096.27	5994.16	8440.29	50393.4	936.403	35625.2	3606.92	6535.47	7356.71	997.607	9490	35680.1	8704.1	4026.31	7707.79	10003	2858.59	14938.8	4805.26	4905.52	10108.3	6387.18	1902.12	29398.4	5045.01	2986.63	2407.48	6258.25	3474.13	5297.02	31258.5
308.08743 Da 111.29 s	1.85	309.095	309.09471_1.85	2773.39	186.031	970.657	0	2293.69	22250.7	958.361	2020.38	8604.78	7257.1	3562.39	1300.98	1010.95	394.909	2223.75	5516.14	3438.43	665.069	6265.92	0	730.837	11949.2	0	19851.7	1040.43	3234	2451.39	730.646	3828.64	2228.25	1827.89	812.87	2520.87	1038.45	2447.64	767.207	1221	3954.06	5245.7	7437.77	1330.43	214.06	0	15785.6	4574.02	2877.85
228.14758 Da 115.08 s	1.92	229.155	229.15485_1.92	2642.5	2506.38	2978.83	499.136	526.422	865.512	1682.46	3992.11	393.765	1370.96	10435.4	0	303.543	2194.19	3207.29	548.173	644.064	4132.57	754.184	1089.72	889.06	968.717	2587.26	512.765	4680.69	2578	2716.04	2057.01	2314.87	3485.85	3196.01	8023.03	10172.4	2735.56	1372.32	2441.34	2444.79	3416.33	1838.04	7347.95	1039.48	975.779	1233.42	702.361	1666.93	3399.69
143.07354 Da 118.43 s	1.97	144.081	144.08081_1.97	209.918	2280.13	1639.22	0	212.18	4761.73	0	7118.71	270.083	3078.64	1174.1	0	0	239.608	1700.22	0	0	601.608	0	320.783	1042.26	1630.84	2218.54	0	1917.12	2184	409.01	0	0	1013.07	1286.81	0	4803.71	0	322.597	3902.09	838.212	0	86434	0	0	0	5628.72	0	0	0
264.06103 Da 120.56 s	2.01	265.068	265.06831_2.01	459.35	233.795	245.14	0	652.656	0	0	22823.4	535.117	448.239	452.261	0	347.274	2223.03	11329.7	0	0	12468.8	32404.1	533.066	6125.47	600.295	418.436	759.848	0	5366	17627.5	346.229	564.412	1771.62	2554.01	4592.71	43500.1	1271.63	788.57	1000.93	941.592	679.521	23843.4	0	0	0	0	850.368	263.596	14634.7
156.07629 Da 124.10 s	2.07	157.084	157.08357_2.07	4850.34	7788.14	2357.31	471.265	883.637	7034.76	3202.52	6621.94	2332.3	4198.14	33701.2	1063.03	4779.52	6442.79	3855.35	2873.61	767.232	5810.47	901.405	2455.4	1233.13	11519	4749.87	2789.65	6146.87	5548	4969.6	5259.63	6140.91	6153.26	6111.67	4622.52	5632.53	4531.22	2754.87	5964.91	5319.85	4890.41	6357.73	1447.13	5550.52	4261.74	3911.05	8805.08	4410.84	4068.78
313.20033 Da 125.91 s	2.1	314.208	314.2076_2.1	731.008	5339.58	7983.16	549.81	306.184	0	9631.53	1395.58	1211.59	769.66	1281.03	478.492	2106.79	3314.58	904.75	7561.35	5937.7	835.144	17508.9	469.381	8569.13	8857.57	0	706.712	1299.91	4544	9965.94	493.886	853.121	1739.18	6616.3	1197.63	2787.58	4805.26	1090.68	2116.17	924.828	1399.17	19208.7	0	310.849	0	0	2946.69	0	10790.7
385.22155 Da 134.22 s	2.24	386.229	386.22883_2.24	6346.93	2202.2	2862.45	684.095	1321.43	1120.91	2851.13	4289.15	320.565	4423.36	0	5154.79	622.52	1641.76	3390.27	2128.78	0	3330.42	4336.56	0	1582.23	2231.14	2918.69	3496.36	0	2062	2764.16	2606.9	3337.06	6991.66	2312.9	731.583	3926.13	1466.34	6513.38	2992.62	3548.43	6712.28	4729.31	379.249	0	1356.64	1489.79	1482.76	848.528	2500.68
389.18017 Da 136.82 s	2.28	390.187	390.18744_2.28	0	0	235.236	0	0	0	0	448.12	0	0	0	0	0	0	0	0	577.348	0	0	0	718.28	0	188.503	0	0	230	0	0	0	0	428.938	0	0	298.075	0	0	0	0	0	0	0	0	0	0	0	0
127.04234 Da 139.99 s	2.33	128.05	128.04961_2.33	0	0	1666.46	263.503	16410.4	0	1607.92	4225.14	0	0	1682.05	4678.88	0	312.821	737.015	2128.78	697.95	946.835	0	0	0	262.79	787.156	2787	793.551	1058	0	1168.52	1526.77	501.543	0	1604.06	5578.04	0	468.533	635.105	2126.27	1661.35	0	369.269	308.362	842.339	766.258	1216.35	0	0
119.07348 Da 140.72 s	2.35	120.081	120.08075_2.35	1538.57	867.304	2097.31	719.567	453.905	0	697.474	3830.79	227.172	865.867	2666.78	1321.67	1214.17	1166.98	1024.2	3303.79	1839.82	2223.67	718.024	620.337	447.041	981.598	1514.24	884.718	967.376	1556	0	526.981	629.437	1996.19	1965.27	940.219	3295.2	1019.22	0	1188.92	908.063	722.326	853.833	3176.21	405.347	378.08	430.13	648.54	562.338	436.586
106.04179 Da 141.29 s	2.35	107.049	107.04906_2.35	906.351	392.172	609.137	549.81	6505.07	567.549	567.031	852.709	951.6	964.261	3651.51	1714.81	846.319	488.09	566.739	1892.79	1123.9	1043.3	11855.1	547.218	2390.92	1813.77	669.083	8456.63	715.455	2494	6760.69	1020.87	639.841	651.257	6484.54	4603.55	2756.04	908.648	924.265	774.828	1131.59	567.159	24229.4	2055.93	581.909	255.76	860.26	6654.94	793.298	5210.62
342.04185 Da 141.58 s	2.36	172.028	172.0282_2.36	0	0	0	0	0	0	0	0	0	0	648.315	0	0	0	0	0	0	0	3200.12	0	0	0	0	1604.71	0	0	1144.16	0	0	0	995.249	810.16	0	0	0	0	0	0	12554.4	0	119.366	0	0	1332.06	0	873.172
400.11353 Da 146.79 s	2.45	401.121	401.12081_2.45	0	0	116.38	0	0	0	263.549	0	0	0	0	0	0	0	0	243.359	0	0	761.932	0	281.284	0	0	478.226	0	0	788.614	0	210.679	0	0	0	811.611	0	0	0	0	0	1089.02	0	0	0	0	511.297	0	480.503
294.15844 Da 147.76 s	2.46	295.166	295.16572_2.46	585.3	0	1327.22	0	0	0	0	0	0	0	2769.26	1091.48	0	825.316	960.661	0	0	0	0	547.218	0	839.898	749.87	0	1219.3	1026	0	1188.89	0	940.705	0	1853.34	1626.09	0	0	685.914	0	0	772.029	4326.43	0	0	0	0	1049.36	0
129.15169 Da 153.77 s	2.56	130.159	130.15897_2.56	78701.9	121463	28448.7	3595.3	32004.3	114290	68991.4	90612.5	23832.9	60497	184369	8457.68	29572.3	127751	58140.3	10105.6	5629.79	80239.8	16470.7	34708.2	29153.1	187022	99888.1	14075.8	88824.8	76640	89105.3	107438	61905.9	100164	112780	17644.7	57610.1	93110	15510.2	128406	73983.4	49514.1	114462	18680.5	121977	63253.3	61645.3	73013.2	37232.3	38383.4
387.45578 Da 153.80 s	2.56	130.159	130.1592_2.56	0	0	0	0	0	0	0	0	0	0	0	0	0	0	0	0	0	0	0	0	0	0	0	0	0	0	0	0	0	0	0	0	0	0	0	0	0	0	0	0	0	0	0	0	0	0
104.02577 Da 160.63 s	2.68	105.033	105.03305_2.68	0	0	205.522	450.996	1275.77	326.34	1096.79	169.005	991.986	384.83	2537.56	910.429	974.939	1428.77	233.812	1270.88	0	0	2649.97	0	0	8280.47	461.937	28953.9	1156.32	2236	596.139	3795.79	0	416.705	2209.17	0	0	1874.99	750.165	2240.65	1673.63	0	12817.7	16168	8544.61	0	0	2244.33	5615.85	542.503
223.02217 Da 160.74 s	2.68	224.029	224.02945_2.68	0	0	0	0	0	0	572.355	0	555.31	0	984.726	312.96	383.287	812.005	0	444.93	0	0	839.417	0	0	2893.27	0	12399.3	0	920	0	1815.16	0	0	818.627	0	0	661.053	401.966	960.279	558.808	0	4514.58	4812.97	3026.42	0	0	1044.12	1930.53	0
208.05320 Da 160.88 s	2.68	105.034	105.03388_2.68	0	0	0	0	0	0	0	0	0	0	0	0	0	0	0	0	0	0	0	0	0	0	0	0	0	0	0	0	0	0	0	0	0	0	0	0	0	0	0	0	0	0	0	0	0	0
261.15773 Da 164.43 s	2.74	262.165	262.165_2.74	1681.81	1043.28	5430.23	1745.71	1162.96	1169.15	1392.29	2783.47	668.896	1051.72	2517.51	6111.77	270.102	747.665	1143.64	3598.77	1111.07	2304.9	2761.04	2941.3	6032.55	2967.98	8246.5	2080.28	1272.2	3624	1788.42	1272.9	1729.65	5716.59	1132.62	677.392	5208.08	3485.55	1175.17	11589.4	3914.45	601.938	4793.22	2230.58	544.607	608.819	1506.88	0	0	1803.18
127.09957 Da 166.96 s	2.78	128.107	128.10685_2.78	0	0	0	0	0	0	130.444	0	0	0	0	0	0	0	0	0	164.223	0	0	0	0	0	0	0	0	246	0	0	0	0	0	0	0	0	0	0	0	0	0	0	0	0	0	0	0	0
304.14982 Da 167.61 s	2.79	305.157	305.15709_2.79	6238.26	3748.26	5566.42	12800.2	34177.1	10942.3	17793.6	3377.55	3251.09	4379.63	1913.75	1963.11	3086.88	2828.7	6531.48	9712.25	2319.66	2995.35	2670.64	2844.59	2953.49	2207.95	2462.97	7332.8	7109.21	6158	30999.2	9444.93	2655.6	4326.74	2167.12	12179.5	17554.3	2439.89	3894.2	4420.33	10664.9	13314.9	5601.04	7028.58	8763.45	12346	17341.9	2534.96	15655.1	2040.85
255.10830 Da 170.18 s	2.84	256.116	256.11558_2.84	5072.6	2501.36	11625.6	3364.73	394.816	0	1538.7	3262.32	567.931	2140.62	318.588	4971.15	568.5	3210.3	1639.22	742.369	1154.7	5224.09	759.349	1146.33	632.89	760.03	4853.44	1633.94	0	4762	0	1894.08	0	13434.4	2158.71	0	10958.2	2072.1	1999.59	18336.8	1844.07	995.204	0	1746.54	1109.11	4011.54	1390.09	0	5502.88	0
462.15079 Da 170.35 s	2.84	463.158	463.15807_2.84	397.609	0	0	0	1393.94	266.748	0	0	164.069	522.581	0	0	0	0	0	0	0	0	47565.2	0	8320.5	0	0	0	0	4496	18381.4	0	0	0	9125.45	902.286	1697.79	0	0	116.859	0	0	39194.5	0	121.853	0	0	1167.91	0	26058.2
249.17307 Da 174.26 s	2.9	250.18	250.18035_2.9	2104.12	5724.21	1210.84	3663.71	2419.93	2446.13	1946.01	2071.6	557.834	1266	1370.15	703.513	2667.58	1586.29	2406.74	2008.33	1590.91	1771.83	635.374	518.913	1479.25	32627.2	3355.77	2407.07	10003.8	4466	2467.43	491.34	22953.6	2807.14	846.663	804.741	1436.81	235.575	2334.99	988.224	22374.7	184.594	465.262	506.497	882.81	1048.06	2862.79	207.21	652.714	343.586
365.15698 Da 175.23 s	2.92	366.164	366.16425_2.92	0	0	0	0	0	283.774	0	0	959.172	0	563.655	0	0	0	340.552	0	0	276.689	14035.1	0	851.388	458.595	696.012	0	0	626	0	1316.18	0	449.143	1457.83	0	0	0	176.66	332.795	899.681	0	1283.31	0	0	0	0	0	579.911	953.256
492.16120 Da 177.49 s	2.96	493.168	493.16848_2.96	0	0	0	0	386.759	0	218.293	0	0	0	0	0	0	0	0	0	0	0	6932.29	0	1464.19	0	0	151.438	0	960	4635.45	0	0	0	1356.9	0	1749.41	0	0	0	0	0	5652.17	0	0	0	0	0	0	3787.19
170.10579 Da 183.97 s	3.07	171.113	171.11307_3.07	491.455	379.603	406.091	0	0	0	0	0	0	0	2566.53	297.441	0	0	556.574	0	0	791.991	0	0	0	0	414.293	0	755.763	680	0	0	351.132	671.219	0	877.899	2193.93	0	412.207	0	500.133	0	0	4703.19	0	0	0	0	0	0
406.23198 Da 184.03 s	3.07	407.239	407.23925_3.07	288.946	233.795	0	248.301	0	0	0	0	0	0	0	0	0	1337.81	157.569	0	808.287	0	0	162.75	3661.72	3140.6	0	0	0	718	0	0	0	2318.08	0	0	0	0	0	0	0	0	0	0	216.351	0	0	0	238.492	0
298.12046 Da 184.63 s	3.08	299.128	299.12773_3.08	0	869.818	0	0	0	967.67	1858.16	4396.7	2481.23	0	0	1996.74	0	998.366	8628.16	1361.83	2537.77	0	0	0	0	3975.34	1951.32	815.641	0	1234	0	0	2072.98	4316.76	846.663	0	834.554	0	0	0	1980.98	9050.47	0	0	0	0	2039.56	1001.07	0	0
294.07176 Da 190.07 s	3.17	295.079	295.07903_3.17	0	942.722	0	0	1200.56	717.949	98.4983	875.755	0	0	0	0	0	414.877	4948.17	1012.77	0	0	8308.94	0	1971.5	0	0	1033.5	3103.66	2282	4945.54	679.73	0	4745.94	4087.53	1666.38	8443.05	0	7691.11	0	4870.01	0	5856.68	0	0	1206.52	2147.8	4553.24	471.962	6202.62
430.12444 Da 193.45 s	3.22	431.132	431.13172_3.22	735.947	0	0	0	0	300.801	375.358	0	0	1010.18	0	0	208.364	0	0	0	374.635	0	46170.5	0	6886.45	515.275	0	1413.42	0	3900	18790.4	0	0	808.457	17586.5	1595.93	27812.7	0	0	0	0	377.214	23056	0	867.89	0	0	6127.49	0	19184
290.07675 Da 201.03 s	3.35	291.084	291.08402_3.35	0	0	0	0	0	0	0	0	0	240.519	0	0	0	0	0	0	0	0	27817	0	5105.82	164.888	0	0	0	2746	15729.5	0	0	224.571	0	0	0	0	294.433	0	0	0	22808.1	0	0	0	0	0	0	20429.1
215.05592 Da 202.41 s	3.37	216.063	216.06319_3.37	0	0	0	955.199	905.123	0	2686.07	0	1032.37	0	2319.23	1699.29	1666.91	2546.94	0	1644.52	164.223	0	1136.44	0	0	10447.2	0	10770.7	2204.31	2020	0	2202.12	0	244.533	860.68	0	0	1358.16	645.193	1630.95	1866.42	0	7743.29	3500.57	4379.24	0	0	1644.22	21424.1	0
462.15051 Da 207.06 s	3.45	463.158	463.15779_3.45	148.177	0	0	0	797.69	0	0	0	0	0	0	0	0	0	0	0	0	0	22431.8	0	3352.81	0	0	294.906	0	2500	12061.8	0	0	0	0	617.781	5136.38	0	0	0	0	0	19921.9	0	0	0	0	0	0	13952.7
348.17621 Da 213.25 s	3.55	349.183	349.18348_3.55	4294.67	2579.29	2471.21	4167.91	18513.4	9282.26	7603	3538.87	1759.32	5004.97	2733.62	2886.47	2081.07	2873.08	4742.31	3928.16	2388.94	2665.35	2921.17	2153.49	2524.03	2666.55	2317.97	5233.92	4584.96	3634	32621.9	6621.64	2580.17	2038.61	1267.19	3300.25	4855.33	1850.95	2027.75	1620.79	3146.09	3924.64	3714.43	3418.23	6749.15	3163.64	10183.5	1517.75	4004.15	1666.26
119.07337 Da 221.19 s	3.69	120.081	120.08065_3.69	1098.98	500.271	1507.98	0	308.87	0	157.065	632.49	0	826.509	2042.97	625.92	0	829.753	592.154	137.658	0	1088.99	178.215	214.641	0	553.92	370.792	470.256	859.05	760	459.802	448.061	449.969	1025.54	681.255	1270.79	1376.58	314.902	476.214	510.625	505.722	339.761	403.909	3086.39	290.954	0	188.004	0	549.786	149.834
292.09241 Da 222.20 s	3.7	293.1	293.09969_3.7	0	0	0	200.161	792.319	0	0	0	1246.92	0	0	0	0	827.535	15858.5	245.818	3866.95	0	1120.94	712.327	1747.98	0	0	2802.94	0	2138	486.535	0	0	14771.8	3896.89	5486.87	37930.6	209.133	327.717	271.825	15403.6	0	2638.19	0	484.924	0	344.674	8557.5	0	0
416.14496 Da 224.68 s	3.74	417.152	417.15224_3.74	0	0	0	0	0	0	1006.28	0	0	277.69	247.295	0	0	0	0	0	277.127	0	17098.3	0	6122.96	0	0	518.078	0	4392	19854.4	0	192.472	446.648	12688.7	3367.99	57506.8	0	0	0	0	0	36402.9	0	0	0	0	5949.89	0	5127.95
119.00386 Da 227.82 s	3.8	120.011	120.01114_3.8	0	0	0	0	0	0	0	0	0	0	0	0	0	0	0	0	0	0	5475.58	0	698.188	0	0	0	0	670	2018.32	0	0	212.095	0	0	0	0	0	0	0	0	5560.14	0	0	0	0	0	0	4631.95
268.16720 Da 231.22 s	3.85	269.174	269.17448_3.85	4509.53	1490.76	3845.48	0	547.908	1064.15	2382.59	5095.77	1701.27	6122.29	1298.86	2648.52	321.55	492.527	3756.24	2079.62	1601.18	3200.96	0	509.479	0	1965.77	1692.39	6145.21	5950.37	2920	0	1171.07	7282.74	9956	2943.69	4305.5	15816.4	2350.95	12755.4	2629.34	12472.6	11479.6	0	1771.49	609.264	1820.9	1051.11	5398.22	0	0
386.14904 Da 231.51 s	3.86	387.156	387.15632_3.86	17889.9	537.98	0	0	0	0	0	2850.05	0	10690	0	1295.81	0	0	3974.8	0	0	0	0	0	0	0	1582.6	0	0	1802	0	0	2991.12	14674.5	793.396	0	5793.13	0	3868.6	294.689	9851.79	1912.83	0	963.093	566.988	0	1370.15	0	0	1511.26
494.28952 Da 232.37 s	3.87	495.297	495.2968_3.87	0	0	0	0	0	0	284.846	0	0	0	492.363	0	159.489	12814.6	0	0	790.325	0	0	0	0	0	0	0	0	2618	44389.6	0	0	0	32913.3	718.035	0	0	0	0	0	0	0	0	862.916	0	0	750.8	0	0
460.13530 Da 235.87 s	3.93	461.143	461.14258_3.93	0	0	0	0	453.905	0	1147.37	0	0	0	0	0	0	0	0	0	0	0	8107.48	0	1439.07	0	0	0	0	924	5100.59	0	0	384.267	1808.27	810.16	5666.94	0	0	0	0	0	6536.68	0	0	0	0	931.099	0	4851.53
446.15552 Da 238.42 s	3.97	447.163	447.1628_3.97	0	0	0	0	0	0	0	0	0	0	0	0	0	0	0	0	0	0	9768.23	0	1665.1	0	0	0	100.768	1668	7592.08	0	0	0	3378.24	1693.48	20840.9	0	0	0	0	0	10527.2	0	0	0	0	1969.84	0	4929.03
754.15747 Da 240.12 s	4	378.086	378.08601_4	412.427	0	0	0	0	0	0	0	0	784.965	0	0	0	0	0	0	0	0	18808.1	0	4824.53	0	0	0	0	2628	11307.9	0	0	0	0	0	0	0	0	0	0	0	14873.1	0	0	0	0	1302.46	0	14306.6
491.96859 Da 240.55 s	4.01	246.992	246.99157_4.01	0	0	0	0	0	0	0	0	0	0	0	0	0	0	0	0	0	0	0	0	0	0	0	0	0	0	0	0	0	0	0	0	0	0	0	0	0	0	0	0	0	0	0	0	0	0
523.91281 Da 240.66 s	4.01	262.964	262.96368_4.01	0	0	0	0	0	0	0	0	0	0	0	0	0	0	0	0	0	0	0	0	0	0	0	0	0	0	0	0	0	0	0	0	0	0	0	0	13338.8	0	0	0	0	0	0	0	0	0
199.01551 Da 240.80 s	4.01	200.023	200.02278_4.01	0	0	0	0	0	0	0	0	0	0	0	0	0	0	0	0	0	0	0	0	0	0	0	0	0	0	0	0	0	0	0	0	0	0	0	0	0	0	0	0	0	0	0	0	0	0
235.99944 Da 240.83 s	4.01	119.007	119.00699_4.01	9458.65	10435.3	9810.57	9455.71	8685.96	9844.13	12110	10114.7	9728.02	8394.1	8697.67	9577.61	8985.39	8554.89	10219.1	9982.65	9873.94	11044.7	9238.75	9590.46	9227.14	10980.5	8685.65	10802.6	10547.9	7440	9329.7	9997.37	7990.21	9202.44	9324.5	8467.39	10330.1	9281.19	11209	10596.1	9779.15	9721.97	9640.13	9833.03	10143.6	8217.67	10345.9	8344.91	10373.1	9775.4
726.12608 Da 240.91 s	4.02	364.07	364.07032_4.02	0	0	0	0	0	0	0	0	0	0	0	0	0	0	0	0	0	0	16623	0	3875.2	0	0	379.924	0	2758	10623.6	0	0	0	291.566	0	1766.62	0	240.667	0	0	0	15274.4	0	0	0	0	0	0	11524.3
108.99464 Da 240.93 s	4.02	110.002	110.00192_4.02	0	0	0	0	0	0	0	0	0	0	0	0	0	0	0	0	0	0	0	0	0	0	0	0	0	0	0	0	0	0	0	0	0	0	0	0	0	0	0	0	12782.1	0	0	0	0	0
786.06261 Da 241.00 s	4.02	263.028	263.02815_4.02	0	0	0	0	0	0	0	0	0	0	0	0	0	54845.8	0	0	0	0	0	0	0	0	0	0	0	0	0	0	0	0	0	0	0	0	0	0	0	0	0	0	0	0	0	0	0	0
262.52256 Da 241.00 s	4.02	263.53	263.52984_4.02	22695.8	17934.3	20990.5	18678.3	20227	21257.5	17719	23519.9	22505.2	17387.3	16976.5	18529.3	18768.2	17620.1	18427.9	18709.2	17887.5	16832.3	17705.2	17390.7	23231.1	17841.4	18554.1	16846.8	19067.9	16346	20298.1	17690.8	24199.5	21381.7	21486.2	22947.3	22082.7	17271.5	19115.1	19352.9	23254.8	18743	16291.9	21415.1	19108.5	23037.8	20489.6	22938.4	18431.6	18700.9
524.04186 Da 241.09 s	4.02	263.028	263.02821_4.02	77412.8	59655.5	66987.7	57839	63946.8	73545.8	58372.2	72562.2	71988.4	55046	59856.6	57077.7	63787.8	0	60226.9	0	64065.1	60749.8	52676.6	58075.8	0	0	53847.7	57025.8	60186.4	0	67721.9	55760.7	0	0	74514.7	74280	0	0	0	64071.9	72907.7	65688.8	56345.3	62631	58718.1	73505.9	74557.8	77106.3	60704.9	62881.3
262.02099 Da 241.09 s	4.02	263.028	263.02826_4.02	0	0	0	0	0	0	0	0	0	0	0	0	0	0	0	58856.1	0	0	0	0	71222.7	58865	0	0	0	53786	0	0	75792.5	68292.2	0	0	72064.2	58429.9	66521.5	0	0	0	0	0	0	0	0	0	0	0
542.05226 Da 241.10 s	4.02	272.033	272.0334_4.02	123980	129533	123367	131747	103125	119134	139969	122995	124528	129150	131588	127491	131612	124421	132945	132297	128967	133174	117043	127778	118137	128164	126272	129365	124970	128550	124237	132275	124904	121299	124549	123835	125631	123240	125477	135204	131376	129673	105407	121959	129820	119857	135930	126971	131153	121273
560.06203 Da 241.10 s	4.02	281.038	281.03829_4.02	10434.2	15380.2	10929.8	16061	9988.58	13615.5	15538.8	11210.7	10619	16169.4	15831.4	12508.1	14981.6	13511.2	15080.9	15870	14995.7	14992	13949.8	14543.7	11994.8	16633.1	14278.6	15390.9	12308.9	14864	13243.4	14080.8	11192	12224.2	11637.4	10632.3	10866.4	15983.1	14795.9	14810.7	11438.8	11966.5	10695.9	12068.6	15144.6	11234	14114.5	10850.3	13719.5	12580.9
295.03645 Da 241.10 s	4.02	148.525	148.5255_4.02	9485.82	12516.8	9570.38	13828.9	9268.78	9526.3	13813.7	8358.09	9990.54	12522.3	13454.2	12114.9	13024.1	12646	11497.4	11720.6	0	15824.6	13286	13220.5	9083.98	13330.2	11562.9	14492.9	10799.8	10654	12072.5	13538.6	9678.24	10320.3	11026.2	9090.59	9443.94	13088.9	11969.4	12747.8	9633.86	11747.2	10179.5	9012.16	14475.6	9582.65	11975.3	9625.84	0	12557.7
277.02603 Da 241.10 s	4.02	139.52	139.52029_4.02	29314.4	35544.4	32078.7	36890.5	28845.8	33116.5	42431.5	29414.6	30458.8	32146.4	32865.8	35545.5	33171.1	29662.6	35549.6	35203.5	37617.4	37152.5	34625.3	32998.2	31006.6	37620.2	34483.7	39243.8	34095	29550	33250.1	35730.4	29991.9	32260.9	33617	30910.7	30861.3	34059.9	36310	35149.3	32195.7	34032.2	33005.5	32762.6	37234.7	29156.6	41332.4	29835.5	36295.9	37680.7
423.98792 Da 241.11 s	4.02	424.995	424.9952_4.02	11335.6	12863.8	11293.8	11690.4	10590.2	12968.5	11689.3	12393.7	12047.7	10969.8	12061.8	11238.1	10945.6	11443.5	12158.2	11007.7	11744.5	11610.8	10920.2	12196.8	11783.8	11459.7	11090.6	11660.7	11167.7	10844	10981.8	11451	12508.1	10826.8	11317.8	10960.2	12449.5	10444.6	11641.6	11170.2	12545.2	11364.6	11035.9	11157.9	10623.6	11837.2	12533.6	11644.1	11866.8	11276.3
398.03141 Da 241.11 s	4.02	200.023	200.02298_4.02	28948.9	35127.1	33891.3	34893.9	29664.9	33669.8	37266.9	28423.6	29179	33521.7	35071.4	33923.8	34436.7	33842.4	37028.7	33005.9	35218.2	38982.7	35190.9	36918.3	30326	39859.1	34235.1	36148.6	31210.5	29804	34936.9	35870.4	31235.1	33970.2	31705	28081.9	32017.1	34386.8	37533.9	38876.1	32517.1	34741.2	29661.8	33618.4	36754.8	31942.2	38330	31035.7	34473.3	34981.1
686.07357 Da 241.11 s	4.02	344.044	344.04406_4.02	103243	100954	92779.4	0	80225.6	111325	106929	101921	113881	102852	105225	97534.9	101252	106375	101301	102656	91457.1	99783.2	84435	95829.1	104377	95418.6	101409	0	95687.1	99566	98036.7	92873.5	103969	94562	105634	107063	102022	100076	99129.3	101772	103539	99119.1	76476.9	97152.6	98601.2	102407	107658	94972.1	103300	99440.9
901.01724 Da 241.12 s	4.02	451.516	451.5159_4.02	18482.6	17112.3	15978.7	17786.5	12765.7	18482.2	17029.6	16767.4	20425.3	16055.7	18177.3	14305.6	17368.8	16351	16915.8	15503.7	16432.6	15266.1	13027.8	18187.9	0	17235.9	15610.6	16413.8	16379.9	16308	17103.6	15053.3	17933.7	15298.3	15478.2	16495.8	18572.4	15610.5	16690.5	17645.8	18183.6	17678.2	14328.5	15451.9	15771.2	15665.3	17444.5	17381.4	16616.6	14161.9
343.03661 Da 241.13 s	4.02	344.044	344.04388_4.02	0	0	0	98132.2	0	0	0	0	0	0	0	0	0	0	0	0	0	0	0	0	0	0	0	100079	0	0	0	0	0	0	0	0	0	0	0	0	0	0	0	0	0	0	0	0	0	0
362.01033 Da 241.14 s	4.02	182.012	182.01244_4.02	37261.7	26293.2	31808.8	25060.7	29372.2	33672.7	30294.9	36082.7	32407.4	25175.7	25879.1	28906.1	29731.8	28704.1	27915.1	27212	29650	25300.6	26257	26320.7	35009.9	26598.5	22862.8	27572.4	29399.2	22460	31549.9	28507.9	38356.6	31509.9	35374.8	36915.1	35490.1	27148.9	31978	28145.3	36750	28465	29142.8	33361.4	28466.3	34755.5	31396.7	37026	29357.1	29718.9
540.01445 Da 241.15 s	4.02	271.014	271.0145_4.02	32962	27027.2	28161.4	26489.7	0	0	28782.8	29954.9	0	24987.7	0	27315.5	29302.2	0	29231.6	29016.3	27943.6	0	24573	0	0	26763.4	30394.6	27800.9	0	0	29248.2	0	0	24770.2	30460.2	0	0	0	28137.6	28094.5	0	0	0	0	27155.7	0	30149	30446.4	0	0
421.04732 Da 241.15 s	4.02	211.531	211.53093_4.02	12629.6	13615.4	12675.5	13494.4	12631.4	13751.7	15661.2	13018.5	12792.3	12780.3	12999.7	13113.3	14467.2	11820.7	13688.2	13060.3	13825.6	13293.8	12720.4	12619	13870.8	13471.9	12408.1	14253.8	13827.9	11232	12628.5	13530.9	12323.4	13234.7	13302.7	13060.1	13200.9	13728.3	14329.9	14432.1	13151.6	12918.9	10946.4	14244.3	13970.8	12649	16122.8	11913.2	12522.1	13425.7
217.98888 Da 241.15 s	4.02	110.002	110.00172_4.02	12320.9	12270.5	13482.7	11105.1	12623.4	13459.4	12501.3	11945.6	11770.1	10768.7	10248.3	12050.3	12386.1	10990.9	12587.7	11700.9	12601.6	13966.5	11795.7	11597.7	13260.6	12400.1	11852.9	11838.8	11983.9	10038	13508	11825.3	12679.8	11365.8	12938.2	13108.9	12478.2	11045.6	14324.8	11406.5	11857.9	12704.9	13395.5	11956.3	0	13555.3	13168.8	12397.6	12062.7	11625.1
346.04564 Da 241.16 s	4.02	347.053	347.05292_4.02	16304.4	18401.9	16600.2	17573.6	17361.2	18791.5	17990.6	18257.7	15889.4	14829.1	15619.7	17409.4	16792.6	15618.9	17042.8	17802.1	17166.5	17525.3	13094.9	17919	17886.7	17272	14336.6	17460.6	17689.9	14374	15903.3	16305.9	17366.7	16693.1	17070.6	18769.2	16590.7	16737.9	16493.4	18125.9	18326.1	17215.4	11741.5	16657	18128.7	17836.5	18649.4	18051.5	16865.1	14030.2
380.02091 Da 241.16 s	4.02	191.018	191.01773_4.02	38842.2	33362.3	35599.8	36181	35281	41502	40195.3	38195.2	37417.8	33215.6	33516.3	34738.6	40376.4	31275.5	35813.9	33323	36188.2	36804.7	34206.9	33927.5	39701.3	36831.8	32060.1	36547.1	35115.2	30260	39711.4	34620.4	39233.2	37333.8	39829.6	37505.8	42003	34966.1	36468.8	36206.1	39208.8	36143	35423.8	35155.4	34792.7	39184.1	42135.7	35858.1	35969.6	38267.2
300.04216 Da 241.17 s	4.02	151.028	151.02835_4.02	20149.6	19621.2	18536.6	19210.4	17433.7	18513.4	18925	17151.5	17515	16025.1	16544.3	18200.8	18328.3	17963.9	16770.9	17099.1	21215.6	20784.7	17248.1	18126.6	16879.6	19521.2	17414.8	20800.2	17700	15566	18127.4	17140.9	17174.3	18676.9	17244.4	20860.9	17846.8	19776.3	18431.5	18494.3	17543.8	19486.7	18633.5	16654.5	18534	19298.7	21421.1	16808.2	18127.9	17463.4
558.02400 Da 241.17 s	4.02	280.019	280.01928_4.02	11928.3	14309.3	11895.5	15186.9	11312.7	15128	13438.4	15633	13827.2	14899	13759.4	12435.6	11773.9	13107.4	13782.2	15066.2	14800.6	15248.4	11687.3	14333.8	13150	14136.6	13806.3	13608.2	14034.5	14124	12700.7	12555.9	13564.1	12900.4	12324.3	11580.7	16146.2	13627.3	15461.6	14005.3	13375.1	13983.7	10082.4	11716.8	13702.2	13638.7	15208.4	12976.2	14736.3	13487.7
306.95411 Da 241.17 s	4.02	307.961	307.96139_4.02	20285.5	18170.7	21906.6	18746.7	21757.9	22733.2	19667.7	20219.2	19902.8	17426.7	16818.3	18981.9	18886.5	16943.4	19749.5	20779	19342.4	19023	17818.9	17874.2	19047	18567.9	16445.4	20303.4	19851.4	15970	19913.2	17767.2	19281.1	18242.7	21892.7	19853	20551.3	18560	20185.3	18626.4	22846.9	20013.8	17991.8	18258.8	20856.7	22167.7	22147.4	21732.8	19031.6	20132
416.04169 Da 241.18 s	4.02	209.028	209.02812_4.02	0	0	0	13192.9	0	0	0	0	0	12200.9	12311.3	13506.4	0	0	12150.6	0	11662.4	14321.8	12723	11571.8	0	12948.9	11115.5	14469	11540.5	11352	0	14859.9	0	0	0	0	0	13322	0	12155.9	0	0	0	0	12023.6	0	0	0	0	12291.6
322.04773 Da 241.18 s	4.02	162.031	162.03114_4.02	38899	37279	35074.9	37650.6	34174.4	44277.3	41324	39711.2	40472	33674.8	35263	35390.3	39121	33671.6	38154.5	37823.9	36703.9	38822.8	34981.7	35047.9	41308.6	38442.1	34535.5	37280.4	36012.1	32082	39489.5	37983.4	38835.2	33798	40777.2	39483.8	44501	33545.5	39208.3	37710	43444.6	38053.2	33207.5	35028.1	35702.8	39642.8	43973	38872	37380.4	37546.4
161.02383 Da 241.18 s	4.02	162.031	162.03111_4.02	0	0	0	0	0	0	0	0	0	0	0	0	0	0	0	0	0	0	0	0	0	0	0	0	0	0	0	0	0	0	0	0	0	0	0	0	0	0	0	0	0	0	0	0	0	0
282.03155 Da 241.18 s	4.02	142.023	142.02305_4.02	11849.2	8969.69	9330.19	10170.2	12303.8	12361.2	10914.7	12375.8	11653.9	8560.28	8991.75	10012.1	12545.6	8368.53	8867.06	8633.11	9904.73	9491.2	9933.53	8163.45	11417.1	9880.39	8190.57	11729.8	10328.8	7258	11551.2	10394.5	12120.6	9868.67	12041.1	12141.6	12724.8	9254.75	10906.8	9869.53	10701.2	10107.2	9445.85	10611.5	9171.28	12298.7	11263.1	11711.4	10363.1	9837.4
270.00725 Da 241.19 s	4.02	271.015	271.01453_4.02	0	0	0	0	26001.5	32231.1	0	0	35721.6	0	27327.3	0	0	24659.6	0	0	0	28557.4	0	26160.3	32342.7	0	0	0	28703.9	27126	0	25379.1	30311.8	0	0	33544.4	32369.8	25985.4	0	0	33958.8	30056.8	25165.1	27587.9	0	31786.5	0	0	29613.1	29078.2
259.01539 Da 241.20 s	4.02	130.515	130.51497_4.02	41064.9	42349.6	40802.2	38068.6	39546.1	43258.6	42005.5	41383.3	40386.2	38655.7	38676.1	40405.5	39401.4	33644.9	40561.3	40316.5	42477.4	41470.4	41898.5	36137.6	42207.7	40441.3	34085.9	43218.4	38871.4	31952	43389.8	38085.2	43951.3	38162.2	42030.3	45496.3	44761.9	35088.7	45452.8	39887.1	45406	39789.4	40342.3	41530.3	37219.8	40446.2	46246.1	39372.6	41545.2	43728.4
236.08381 Da 241.31 s	4.02	119.049	119.04918_4.02	0	0	0	0	0	0	0	0	0	0	11190.7	0	0	0	0	0	0	0	0	0	0	0	0	0	0	0	0	0	0	0	0	0	0	0	0	0	0	0	0	0	0	0	0	0	0	0
147.51814 Da 241.38 s	4.02	148.525	148.52541_4.02	0	0	0	0	0	0	0	0	0	0	0	0	0	0	0	0	12727.3	0	0	0	0	0	0	0	0	0	0	0	0	0	0	0	0	0	0	0	0	0	0	0	0	0	0	0	12223.3	0
450.50882 Da 241.47 s	4.02	451.516	451.51609_4.02	0	0	0	0	0	0	0	0	0	0	0	0	0	0	0	0	0	0	0	0	17110.6	0	0	0	0	0	0	0	0	0	0	0	0	0	0	0	0	0	0	0	0	0	0	0	0	0
418.09342 Da 244.92 s	4.08	210.054	210.05399_4.08	0	0	0	0	0	0	0	0	0	0	0	0	0	0	0	0	0	0	9928.36	0	1471.72	332.352	0	475.569	0	1232	4849.31	0	0	0	0	0	0	0	0	0	0	0	6465.1	0	0	0	0	861.132	0	6832.96
636.31574 Da 244.97 s	4.08	319.165	319.16515_4.08	0	0	0	0	0	0	0	0	0	0	0	0	0	0	0	0	0	0	0	0	0	0	0	0	0	0	0	0	0	0	0	0	0	0	0	0	0	0	0	0	0	0	0	0	0	0
319.12081 Da 244.97 s	4.08	160.568	160.56768_4.08	0	0	0	0	0	0	0	0	0	0	0	0	0	0	0	0	0	0	0	0	0	0	0	0	0	330	0	0	0	0	0	0	0	0	0	0	0	0	0	0	0	0	0	0	0	0
627.32376 Da 245.02 s	4.08	628.331	628.33103_4.08	113.603	0	0	0	0	0	0	0	0	0	730.747	0	0	0	0	319.563	0	0	0	0	0	0	0	0	0	594	0	0	0	0	0	428.111	0	177.883	0	0	0	0	0	21300.3	0	0	0	0	0	0
400.08349 Da 245.29 s	4.09	201.049	201.04902_4.09	0	0	0	0	0	0	0	0	222.124	354.218	0	0	0	0	0	0	0	0	11896.5	0	2534.07	0	0	406.492	0	1310	6985.25	0	0	0	0	0	0	0	0	0	0	0	9266.9	0	0	0	0	670.068	0	9514.48
382.07266 Da 245.43 s	4.09	192.044	192.0436_4.09	0	0	0	0	0	422.824	0	0	0	0	0	0	0	0	0	0	0	0	8510.4	0	2697.32	0	0	627.008	0	1254	6185.94	0	0	0	0	0	0	0	0	0	0	0	6375.63	0	0	0	0	726.58	0	6484.21
476.10050 Da 245.43 s	4.09	477.108	477.10777_4.09	0	0	0	0	0	280.937	0	0	0	0	0	0	0	0	0	0	0	0	9806.97	0	2360.78	0	0	0	0	1420	6070.99	0	0	0	0	0	0	0	0	0	0	0	7674.27	0	0	0	0	869.205	0	8917.72
806.27701 Da 245.93 s	4.1	807.284	807.28429_4.1	0	0	0	0	0	0	0	0	0	0	0	0	0	0	0	0	0	0	5026.17	0	0	0	0	0	0	0	1737.62	0	0	0	0	0	0	0	0	0	0	0	2732.78	0	0	0	0	0	0	2926.94
385.03771 Da 248.14 s	4.14	386.045	386.04499_4.14	0	0	0	0	0	0	0	0	0	0	0	0	0	0	820.883	0	0	0	472.656	0	0	0	0	866.121	0	200	280.693	0	0	304.419	0	276.376	14462.7	0	1333.91	0	0	0	283.759	0	0	0	0	831.531	0	0
370.07266 Da 248.65 s	4.14	371.08	371.07994_4.14	0	0	0	0	0	0	0	0	0	0	0	0	0	0	800.551	0	0	0	0	0	0	0	0	0	0	0	0	0	0	0	499.026	0	14686.4	0	1840.85	0	0	0	0	0	0	0	0	643.158	0	0
260.00082 Da 248.65 s	4.14	261.008	261.00809_4.14	0	228.767	0	0	671.456	740.651	1288.46	320.086	3145.07	80.9017	641.631	2545.06	583.934	683.326	7664.96	2010.79	3204.92	0	0	0	0	1164.52	803.728	6727.05	3451.32	2686	478.515	1733.69	0	4324.25	4129.58	3817.78	28544.1	896.629	9787.99	365.821	0	2415.78	0	0	0	0	1167.9	6633.41	0	0
210.02707 Da 248.65 s	4.14	211.034	211.03435_4.14	0	0	413.52	0	907.809	0	665.529	0	1317.6	0	282.942	1290.64	1291.34	463.686	4307.73	1202.05	1660.2	439.149	503.65	0	0	682.739	588.296	3576.07	1917.12	1856	427.723	1112.52	0	2113.47	1956.86	2476.54	17955.8	584.131	4844.07	589.378	0	1385.79	1643.76	0	0	0	301.946	3414.93	328.867	0
204.00992 Da 248.65 s	4.14	205.017	205.01719_4.14	0	0	0	0	521.05	0	532.423	250.947	1567.49	0	0	1094.07	846.319	430.407	3052.26	872.652	1693.55	0	0	0	0	610.601	364.578	3305.07	1912.08	1098	0	712.825	0	1799.07	2063.39	2278.75	14035.4	370.19	5120.58	304.85	0	1139.67	772.029	159.684	0	0	0	2685.66	0	0
168.11278 Da 248.86 s	4.15	169.12	169.12005_4.15	2716.58	0	0	268.571	292.755	4983.08	0	586.398	209.503	9246.85	545.832	431.936	288.109	264.012	0	0	123.168	751.376	519.147	0	444.53	296.283	0	159.409	4537.09	18334	433.069	3821.25	317.319	299.429	241.103	260.118	2288.57	524.035	1085.56	348.038	1969.8	0	485.713	354.299	1014.61	272.44	1612.28	807.311	263.596	0
417.13709 Da 249.06 s	4.15	418.144	418.14437_4.15	721.13	427.367	732.945	676.494	0	0	0	1966.61	0	454.799	0	2045.88	0	0	1540.11	0	0	423.918	1030.55	0	389.278	0	631.797	0	0	1272	0	1894.08	423.959	6048.46	0	0	900.516	0	0	2032.34	2025.68	834.687	0	0	0	0	0	0	0	674.254
434.76710 Da 252.15 s	4.2	145.93	145.92964_4.2	0	12808.5	13772.4	13068.7	14393.3	0	14322.2	0	15144.8	0	0	0	0	12184.5	0	0	13332.9	13859.8	13709.6	13449.3	14905.6	13453.8	11828.1	0	0	0	15237.6	0	15803.5	0	0	14558.5	0	12105.7	0	12913	16725.1	14561.5	13727.8	12734.8	14164.8	16902.4	16846.3	0	0	14087
492.27407 Da 256.35 s	4.27	493.281	493.28135_4.27	807.566	457.535	569.518	0	0	811.594	449.897	678.582	292.8	636.281	1588.48	721.618	0	709.949	686.187	0	957.115	365.534	43962.2	226.435	35816.1	0	0	1174.31	0	4482	1742.97	211.302	587.821	696.171	1987.69	0	871.837	0	0	398.846	419.106	861.44	38010.9	496.517	554.554	250.2	0	1644.22	0	27089
392.20296 Da 258.01 s	4.3	393.21	393.21024_4.3	4828.11	4484.84	3833.1	4155.24	8476.47	10408.8	7219.66	5070.16	2695.78	6015.15	3032.15	4052.96	2605.84	3008.41	8475.68	3365.24	3666.8	5104.79	3445.48	2686.56	4372.47	3735.74	4217.5	3839.09	4202.04	4802	56208.1	4938.86	5269.58	3306.19	2225.99	2189.33	4511.18	1841.33	2434.84	3330.49	2995.21	2124.17	3366.76	3750.08	5458.5	2582.62	7881.92	1383.19	2876.96	2216.51
444.14025 Da 258.80 s	4.31	445.148	445.14753_4.31	0	0	0	200.161	897.066	485.254	0	0	267.559	544.447	0	0	0	0	0	0	341.277	0	38373	0	6462.01	543.615	0	698.741	0	3898	24928.2	0	0	0	535.472	0	1150.02	0	0	0	0	363.838	30009.4	0	0	0	0	1402.03	0	27962.2
371.89833 Da 261.49 s	4.36	186.956	186.95644_4.36	16623	0	17370.3	0	0	0	0	0	17822.9	0	0	0	0	0	17454.6	0	0	0	17682	15265.5	0	0	0	0	17362.4	0	0	0	0	0	0	0	20393.5	0	0	0	0	0	0	0	0	0	0	0	0	0
119.07347 Da 264.44 s	4.41	120.081	120.08074_4.41	827.323	726.525	2104.74	390.188	467.334	428.499	732.082	1126.7	0	649.4	4469.14	1531.18	198.075	967.306	1202.1	1017.68	664.592	1299.68	728.356	674.587	148.177	824.44	729.155	890.032	1398.16	1314	572.079	832.478	1401.93	1609.43	1289.62	4338.02	2956.79	588.938	839.775	868.824	581.161	652.768	1168.27	4715.66	248.679	0	373.159	255.649	1054.38	405.586
234.16222 Da 265.23 s	4.42	235.169	235.1695_4.42	8325.1	186.031	1602.08	0	260.525	0	2960.27	4143.19	620.938	11385.3	831.002	1945.01	0	268.45	1941.65	3854.42	1154.7	2733.89	0	0	215.986	1731.32	1207.66	1235.42	1743.29	1424	0	1104.88	4905.44	1180.25	2811.93	281.795	2340.19	680.284	11441.9	1072.06	4185.47	7068.09	0	0	0	0	834.623	1988.68	0	0
310.17576 Da 265.70 s	4.43	311.183	311.18304_4.43	18065.3	0	3389.87	0	596.253	530.658	6538.15	10050.7	1418.57	24839	1699.88	3522.74	0	0	4516.13	6966.47	2199.05	7275.15	0	0	0	3606.92	2133.61	2059.03	3070.92	3614	0	2385.42	11407.9	2580.08	4648.23	0	4536.99	1427.88	23408.7	1559.82	7873.61	16717.8	0	197.11	203.917	614.379	1951.25	3980.05	0	186.001
157.95435 Da 267.87 s	4.46	158.962	158.96163_4.46	0	0	29399.5	0	0	0	0	0	29287.6	0	0	0	30428.9	0	0	0	0	0	0	0	0	0	0	29110.7	0	0	0	0	0	0	0	0	0	0	0	0	0	0	29158.1	0	0	32086.7	0	0	0	0
416.14477 Da 269.93 s	4.5	417.152	417.15205_4.5	0	0	0	0	0	0	0	0	0	0	0	0	0	0	587.071	0	0	0	596.632	0	0	0	0	393.208	0	2040	31231.8	0	0	0	13100.8	1788.31	26527.9	0	0	0	0	0	332.33	0	0	0	0	653.922	0	338.419
365.19281 Da 270.62 s	4.51	366.2	366.20009_4.51	0	0	0	0	0	0	0	0	0	0	0	0	0	0	0	0	0	0	0	292.478	0	0	0	0	201.537	0	0	0	0	0	0	0	0	0	0	0	0	0	0	0	0	0	0	0	0	0
170.10594 Da 270.99 s	4.52	171.113	171.11321_4.52	0	1106.13	0	0	0	0	0	1075.49	0	0	5837.06	0	0	607.894	879.336	0	0	1083.91	0	0	0	0	780.942	0	1957.42	1110	457.129	891.031	0	698.667	507.437	2406.09	3028.49	507.208	921.705	505.544	0	698.248	0	8655.36	0	0	125.336	0	451.879	0
320.08742 Da 282.19 s	4.7	321.095	321.0947_4.7	0	0	0	0	523.736	0	0	0	0	0	0	0	0	0	0	0	0	0	33341.6	0	3367.88	170.041	0	0	125.96	3452	12730.1	0	0	0	720.504	0	1175.83	0	0	0	0	0	23112.3	384.239	0	0	0	0	0	17729.5
238.09930 Da 282.96 s	4.72	239.107	239.10658_4.72	649.511	0	386.282	0	0	0	0	1643.96	0	3045.84	0	1673.43	0	0	1250.38	0	0	918.912	0	0	0	0	0	12500.3	1153.8	1014	0	0	873.929	0	0	0	0	0	1006.19	0	0	2536.17	0	756.003	0	0	0	473.623	0	0
450.20580 Da 284.83 s	4.75	451.213	451.21308_4.75	4623.13	6450.73	20524.9	10134.7	859.464	6155.06	17679.1	5574.62	9157.57	8354.74	3221.52	9365.52	7694.04	11312.6	8264.74	5235.91	2098.98	2891.27	0	5087.71	745.906	2007	6523.04	5332.22	14150.4	6510	0	3205.17	2853.27	5891.26	5494.9	3151.23	3762.66	4185.07	5499.5	5210.4	7384.65	1878.05	0	13366	4637.86	13585.8	11710.4	3536.02	12291.1	0
471.27406 Da 291.99 s	4.87	472.281	472.28134_4.87	0	0	0	0	0	0	0	0	0	0	0	0	0	0	0	0	0	0	0	0	0	0	0	0	0	654	18001.8	0	0	0	2029.75	0	0	0	0	0	0	0	0	0	0	0	0	0	0	0
859.40464 Da 296.33 s	4.94	430.71	430.7096_4.94	1988.05	4665.85	1579.79	592.882	376.016	1373.47	2651.47	2102.33	0	1145.74	1693.19	2115.71	895.195	2759.93	2864.19	1241.38	985.341	1964.75	3610.78	6948.72	4349.86	4001.11	7190.05	2029.8	2635.09	2136	3817.43	0	1656.82	6173.22	2475.51	4636.07	3444.33	3701.9	3277.17	0	2020.09	2284.69	2610.07	5940.74	0	364.18	541.223	247.575	2412.53	2247.51
461.22907 Da 299.73 s	5	462.236	462.23635_5	0	0	0	0	0	0	0	0	0	0	345.322	0	0	0	0	0	0	0	0	0	0	0	0	0	0	0	294.059	0	0	0	0	0	0	0	0	0	0	0	0	0	149.207	0	0	0	0	0
436.22896 Da 300.00 s	5	437.236	437.23624_5	4339.13	5249.08	4407.57	3392.6	5425.37	8987.13	6900.2	4867.87	2955.76	5431.35	3067.8	3822.77	2837.36	3177.02	8480.76	3382.45	3412.77	5384.01	4065.36	3316.33	5088.24	3861.98	3958.57	3230.68	4071.04	3914	57924.4	3370.64	4715.57	3942.48	2338.13	2617.44	5119.17	2084.12	2603.82	2951.97	2791.25	2637.83	3330.97	4957.68	3735.16	3463.88	5617.33	2096.32	3175.7	2410.27
146.03675 Da 306.07 s	5.1	147.044	147.04402_5.1	0	0	0	0	0	0	0	0	0	0	0	0	0	0	0	0	0	0	12896	0	8757.49	0	0	0	0	966	0	0	0	0	322.405	0	0	0	0	0	0	0	11818.2	284.437	0	0	0	0	0	7225.63
270.14430 Da 306.38 s	5.11	271.152	271.15158_5.11	4134.15	1468.13	4724.52	2743.98	1187.13	706.598	2949.62	2929.43	2625.1	2809.69	2584.35	5664.32	488.756	452.593	3524.97	3426.7	854.475	2510.51	3845.82	2398.8	3101.66	1963.2	5226.3	3748.76	3567.2	3388	2213.47	1331.46	3797.43	5070.32	779.378	1189.5	5747.24	4423.05	5238.35	4110.4	3215.94	3956.74	3578.94	1434.66	547.094	1137.02	2518.11	847.677	607.526	3216.27
178.05683 Da 317.66 s	5.29	179.064	179.0641_5.29	4336.66	5427.57	2087.41	0	942.725	5485.36	4278.02	5561.81	1966.3	4031.97	20144.6	1171.66	2953.11	6511.57	3443.64	1280.71	0	4693.56	0	2122.83	2059.4	8780.28	4287.93	1886.34	6371.08	5040	4654.16	5201.08	3794.83	5467.07	4401.52	3899.07	4674.65	4636.99	3008.34	5187.54	5420.44	4020.95	6355.18	1487.06	4590.61	3513.92	3272.98	7760.95	4476.11	3748.44
576.22660 Da 320.23 s	5.34	577.234	577.23388_5.34	1733.67	1578.75	1025.13	0	0	0	0	12196.6	0	2151.55	6846.3	15014.3	0	0	10188.6	0	0	2546.05	6875.47	1396.35	5819.07	0	2007.25	0	2065.75	4522	7557.33	1937.36	1542.38	8922.97	535.472	6581.54	1852.65	990.378	2214.65	0	6286.59	5021.5	6508.56	3807.46	1462.23	1587.38	3498.01	879.969	866.101	25169.6
165.06518 Da 320.58 s	5.34	166.072	166.07245_5.34	1187.89	0	1156.37	0	0	1288.34	3303.68	788.692	0	1307.55	0	636.266	0	0	0	489.177	959.681	0	6172.94	0	1125.14	3264.27	0	541.99	0	1458	8153.47	0	1443.54	1077.94	7863.87	0	0	0	2258.18	342.957	891.299	933.673	28935.7	0	0	0	0	3786.29	0	8920.31
346.15173 Da 320.73 s	5.35	347.159	347.15901_5.35	735.947	1458.08	336.758	752.504	854.093	1086.86	2962.93	673.461	1383.23	784.965	550.288	698.34	1118.99	856.376	0	0	1129.04	675.223	3360.25	1016.6	728.326	1921.97	1255.31	624.351	614.687	1046	3801.39	1117.61	1019.58	1205.2	3596.91	0	605.124	1096.15	1318.55	881.526	933.21	484.226	15553.1	581.349	537.147	1478.96	1429.97	1671.13	1285.34	4859.28
239.10219 Da 320.73 s	5.35	240.109	240.10946_5.35	582.831	0	718.088	0	0	933.617	1914.06	450.681	0	736.862	0	0	0	0	0	0	839.079	0	3344.75	0	708.234	1824.07	0	0	0	954	3528.71	0	1058.6	566.419	3846.43	0	0	0	1029.24	0	0	663.469	16225.4	0	0	0	0	2306.22	0	5660.12
185.94883 Da 323.72 s	5.4	186.956	186.95611_5.4	17176.2	14869.9	0	15698.7	0	18218.3	15738.4	0	17434.2	0	0	0	15431.8	12641.5	0	14997.3	0	0	0	13942.3	0	16050.8	12671.1	15704.4	0	0	16900.4	0	16677.5	0	0	0	0	0	0	0	18021.6	16693.7	0	0	15293.8	17800.3	17504.3	0	0	0
315.90829 Da 326.03 s	5.43	158.961	158.96142_5.43	0	0	0	0	0	0	0	0	0	0	0	0	0	0	0	0	0	0	0	0	0	0	0	0	0	0	0	0	0	0	0	0	0	0	0	0	0	0	0	0	0	0	0	0	0	0
180.01646 Da 326.72 s	5.45	181.024	181.02374_5.45	0	1008.08	0	689.162	20170.5	323.503	857.201	591.519	979.365	0	9457.38	1448.41	0	1615.13	0	462.137	0	1594.14	1332.74	1596.84	705.723	1038.28	312.791	4314.66	1496.41	1926	1764.36	1359.46	840.116	683.695	344.833	1297.88	848.894	1725.95	939.627	630.024	1008.65	877.492	991.878	1624.28	303.388	1223.2	1635.06	581.264	1061.92	1320.09
240.09761 Da 326.97 s	5.45	241.105	241.10488_5.45	2390.59	1189.09	3038.25	387.654	3225.68	2046.01	2768.6	3277.68	868.303	1559	2729.16	3618.44	514.48	1297.88	4254.36	1730.56	1087.98	2985.2	1841.55	651	896.594	1522.64	843.086	2492.09	738.128	2076	2018.32	1087.06	918.145	2966.84	1808.27	606.943	2130.84	1271.63	3627.93	1234.64	2056.41	3753.42	2599.85	1853.83	1240.91	1036.94	911.534	2099.01	687.86	2730.6
291.11401 Da 331.07 s	5.52	292.121	292.12129_5.52	0	0	0	0	480.763	0	0	0	0	0	0	0	0	0	134.696	0	0	0	534.644	155.674	856.411	0	0	0	0	648	2323.07	0	0	426.686	0	0	0	0	0	0	0	0	0	0	0	0	0	0	183.262	2239.76
588.17158 Da 331.50 s	5.52	295.093	295.09306_5.52	0	0	0	0	518.364	0	0	0	0	0	0	0	0	0	0	0	0	0	5163.06	0	0	0	0	0	0	750	6651.09	0	0	0	0	0	0	0	0	0	0	0	6408.86	306.892	0	0	0	0	0	3854.36
572.20808 Da 332.00 s	5.53	573.215	573.21535_5.53	0	0	0	0	894.38	0	0	0	0	0	0	0	0	0	0	0	0	0	6736	0	580.149	0	0	0	0	1128	10877.5	0	0	0	0	0	0	0	0	0	0	0	9213.22	0	0	0	0	0	0	6101.87
256.11037 Da 332.14 s	5.54	257.118	257.11765_5.54	7796.6	811.998	2602.45	0	0	672.545	843.89	6545.12	999.558	11074.8	2644.5	1712.23	0	0	5174.36	513.759	1172.66	2911.58	0	0	0	1417.01	1203.52	7436.42	1970.02	2472	0	1530.03	6952.41	2148.4	0	438.95	2836.34	1209.13	7688.55	1887.53	5115.89	7846.6	0	2048.44	624.184	1481.74	1239.12	0	188.283	0
146.07319 Da 332.16 s	5.54	147.08	147.08047_5.54	8369.55	1199.14	2612.35	630.888	507.621	788.893	934.402	9057.15	779.958	12076.2	3156.92	2508.85	0	532.462	5123.53	683.373	1585.78	3043.58	0	0	0	1937.43	1174.52	8780.76	2229.5	2066	0	1614.04	7607.86	2110.97	0	522.946	3011.28	1088.94	7934.34	2182.22	6074.25	9165.51	0	1918.7	601.803	1598.5	1128.02	511.297	0	0
148.05244 Da 332.25 s	5.54	149.06	149.05971_5.54	10313.1	1714.5	3845.48	466.198	738.602	1078.34	1123.41	10908.5	1140.91	17435.4	3415.35	3000.28	0	443.718	7403.19	786.616	1542.16	4787.48	0	287.761	0	2138.39	1240.81	12314.3	3650.33	4024	0	2079.92	12125.8	2437.85	182.229	677.392	4548.47	1697.1	11526.4	2540.42	7306.42	13868.7	0	3226.11	723.656	2721.62	1031.17	855.75	0	330.669
446.15541 Da 335.07 s	5.58	447.163	447.16269_5.58	0	0	0	0	0	0	0	0	0	0	0	0	0	0	0	0	0	0	1288.83	0	0	0	0	0	0	1226	21011.9	0	0	0	3165.17	2159.52	30167.3	0	0	0	0	0	1334.43	0	0	0	0	1135.62	0	1165.09
626.18885 Da 336.53 s	5.61	314.102	314.1017_5.61	0	0	0	0	660.713	0	0	0	0	0	0	0	0	0	0	0	0	0	8913.32	0	0	0	0	0	0	1210	8303.17	0	0	0	0	0	0	0	0	0	0	0	10197.4	0	0	0	0	0	0	7750.05
277.20504 Da 338.14 s	5.64	278.212	278.21232_5.64	3299.41	6511.07	1129.13	4591.04	1152.22	2500.05	2073.79	2834.68	456.869	2081.58	1292.17	1006.13	2147.95	849.721	2589.72	2598.29	1593.48	2086.59	0	467.022	1067.37	19510.9	2620.4	454.315	1970.02	1674	2053.07	847.753	6497.24	1449.73	756.95	1723.28	711.235	257.21	878.18	602.08	5786.46	0	375.789	810.894	686.354	1167.6	1840.16	398.274	1119.66	503.753
480.25529 Da 338.47 s	5.64	481.263	481.26256_5.64	3716.78	4439.59	3100.16	3478.75	4176.46	7917.3	6945.46	4091.98	2609.96	4331.52	2290.27	2958.89	3050.86	2367.24	6345.96	3114.51	3517.97	4244.26	3670.19	3448.42	5291.66	3653.3	4451.58	2569.14	3484.07	3656	45448.2	3131.34	4567.32	3530.76	2012.93	2858.59	4069.53	2262	2406.67	3627.72	2880.66	2070.67	3732.32	4770.55	3406.9	3046.88	4529.19	1361.67	3145.58	1782.51
384.08244 Da 350.33 s	5.84	385.09	385.08971_5.84	0	0	0	0	0	402.959	0	0	0	0	0	0	0	0	0	0	318.183	0	28850.1	0	7454.04	0	0	951.139	0	3942	13331.6	0	0	3800.25	13339.1	3736.49	17009.4	0	0	0	502.927	0	25914.1	0	0	225.18	0	11910.5	0	17223.2
264.11502 Da 352.79 s	5.88	265.122	265.1223_5.88	0	0	938.467	0	0	612.952	1088.81	3541.43	0	12277.4	690.645	1681.19	0	0	1949.28	0	0	1665.21	0	0	0	1115.57	399.793	1910.25	1020.28	1032	0	0	8128.06	865.848	0	0	934.93	0	4454.91	0	1324.38	4609.51	0	743.528	0	0	0	0	0	0
273.13673 Da 355.27 s	5.92	274.144	274.144_5.92	4521.88	341.894	2134.45	0	547.908	0	644.232	5569.5	378.621	4941.56	0	1774.3	126.048	0	3497.01	730.078	1213.71	1213.37	0	0	0	2916.46	294.148	4636.14	2068.27	1514	0	0	1890.91	6552.5	2340.94	419.983	8064.49	1173.07	5819.54	525.867	5266.77	5382.66	0	1736.56	375.505	0	1335.97	3544.1	0	0
486.11440 Da 356.41 s	5.94	487.122	487.12167_5.94	0	0	0	0	1224.74	913.753	228.942	0	0	0	1024.83	667.303	468.176	137.553	0	0	0	0	1012.47	0	0	881.12	0	27136.7	0	1098	5413.37	0	0	0	703.683	0	0	0	0	0	0	0	4765.1	0	0	0	0	1786.85	0	0
313.27311 Da 356.47 s	5.94	314.28	314.28039_5.94	0	0	0	0	0	0	0	0	0	0	0	0	0	0	0	0	0	0	0	0	0	0	0	0	0	0	0	0	0	0	0	0	0	0	0	0	0	0	0	0	0	0	0	0	0	0
293.10560 Da 356.56 s	5.94	294.113	294.11288_5.94	3237.67	0	1923.98	0	0	0	1035.56	4504.25	739.572	6950.99	851.053	2138.99	0	0	0	0	5155.08	1474.83	4243.58	0	0	3753.78	764.37	2215.78	995.087	2188	5902.57	868.119	4374.85	7842.53	2265.24	0	1324.96	552.881	4068.3	0	882.917	5963.2	16716.2	0	0	480.94	0	0	0	2831.35
310.13394 Da 356.81 s	5.95	311.141	311.14121_5.95	0	0	0	0	0	0	0	4586.19	0	6454.64	0	0	0	0	0	0	4441.73	1441.83	0	0	0	0	0	0	0	0	5958.71	0	0	7071.51	0	0	0	0	4234.72	0	0	0	14377.1	0	0	0	0	0	0	0
159.94974 Da 362.76 s	6.05	160.957	160.95701_6.05	9747.6	9047.62	0	0	0	12142.7	10840.1	11702.3	10152.1	7661.61	8412.5	0	9826.56	7671.89	9403.3	0	10007.4	10237.5	0	8621.04	10166.4	0	0	9899.28	0	0	10890.9	0	10799.3	9017.79	10978.6	0	0	0	10978.5	10103.3	11299.1	0	0	0	8862.92	0	10243.4	10387.4	9577.32	10400.6
412.23648 Da 367.18 s	6.12	413.244	413.24376_6.12	5139.28	0	2104.74	0	0	851.323	3990.51	8596.23	739.572	11232.2	1067.16	1732.92	0	0	12521.6	882.485	2494.14	1071.22	0	0	0	1545.82	867.944	6750.96	1828.95	2350	0	717.917	11197.2	23315.5	5943.46	0	25670.4	1733.16	5030.97	2857.97	6498.94	4882.39	0	2335.38	0	989.679	2150.65	4109.22	213.387	0
362.20973 Da 368.53 s	6.14	363.217	363.21701_6.14	0	0	0	0	3754.78	0	0	0	0	0	280.714	0	0	0	0	0	189.883	0	973.724	0	1187.92	0	142.931	371.954	392.997	1506	2395.25	0	0	0	131.765	0	0	0	0	0	0	0	17099.7	0	0	197.38	0	0	0	20036.5
640.21420 Da 374.34 s	6.24	641.221	641.22148_6.24	0	0	0	0	475.391	0	0	0	302.896	461.358	0	367.275	0	0	0	0	0	0	21310.9	0	4806.95	0	0	0	0	2240	8840.5	0	0	0	7350.83	0	0	0	0	0	0	0	17843.6	0	0	0	0	0	0	16241.5
524.28144 Da 374.93 s	6.25	525.289	525.28871_6.25	2958.61	4497.41	3922.25	2754.12	3021.55	6302.63	4722.59	3408.28	2236.39	3791.45	2533.11	3129.6	2266.28	2220.81	4396.68	2625.33	3204.92	3929.49	2285.8	2865.82	4053.51	2715.5	3662.35	2845.45	2841.67	3086	37481.9	3604.86	3995.1	3877.6	2029.75	2503.64	3960.55	2692.29	2061.03	3198.39	2229.65	2282.01	2740.45	4348.89	2849.86	4053.24	3922.45	1399.34	2545.58	2226.85
486.13057 Da 380.55 s	6.34	487.138	487.13784_6.34	0	0	0	0	2304.44	0	362.048	0	0	0	0	0	0	0	0	0	0	0	12438.9	0	0	0	0	603.096	0	1068	2098.51	1855.89	0	0	0	0	0	0	271.391	0	0	0	3141.8	0	0	0	0	0	1225.09	0
442.16652 Da 380.81 s	6.35	443.174	443.17379_6.35	0	0	0	0	2368.9	0	694.812	0	0	0	828.774	0	427.018	0	0	0	0	0	17170.6	0	0	623.482	0	637.635	0	1148	2371.19	1754.06	0	0	670.041	0	0	524.035	0	0	0	0	3993.08	0	0	0	0	0	1466.1	488.253
184.10781 Da 383.71 s	6.4	185.115	185.11509_6.4	3435.24	3692.96	3122.44	2982.15	2615.99	5014.29	4104.98	3584.96	2433.27	5306.72	11264.2	2909.75	2574.97	2870.86	3148.83	2057.49	1593.48	2657.74	2161.82	2703.07	4061.04	5423.27	3558.78	4184.48	4385.94	5824	3376.34	5017.78	2673.81	2597.54	3423.1	4457.24	3240.71	3228.34	2473.24	3612.48	5372.94	4566.7	4545.26	3029	2640.97	4853.88	4526.34	4496.72	2525.5	2988.94
254.11293 Da 390.45 s	6.51	255.12	255.1202_6.51	2178.21	2071.48	6950.6	0	4582.02	2721.4	2065.8	1674.69	1113.14	911.784	1390.2	8380.08	720.272	434.844	2495.69	1774.8	1426.69	1705.83	3928.47	773.653	1451.63	2689.73	1070.95	1485.16	629.802	2078	3969.8	323.317	2593.18	5369.75	2514.76	802.032	5985.28	1413.45	2135.28	1554.74	4174.3	6589.21	4289.62	1090.34	1606.47	394.76	1788.89	2427.32	599.995	5089.2
226.05180 Da 390.49 s	6.51	227.059	227.05908_6.51	5761.63	1128.75	5766.99	1347.92	17962.8	2153.85	3226.48	7159.68	3049.16	2650.08	8985.07	4883.21	1270.76	754.321	7006.73	4663.16	2370.98	7498.53	4003.37	804.316	1097.51	1561.28	2568.62	7223.87	4768.86	4170	3745.25	3365.55	6843.17	5871.3	2164.32	1772.06	11445.7	2016.81	10384.5	2850.35	7314.8	4882.39	5069.31	2080.88	1086.73	1431.7	1999.68	4238.38	735.558	6915.63
414.15709 Da 390.62 s	6.51	415.164	415.16437_6.51	1252.1	0	2208.74	0	22539.4	0	1325.73	3436.44	903.641	682.198	5204.34	2638.17	159.489	0	4053.58	1465.07	0	4041.18	1374.06	0	0	0	648.368	4123.37	1813.83	1616	1219.01	0	2626.99	2290.63	0	0	5767.32	0	5607.04	561.433	3229.91	2862.55	2438.79	0	0	0	0	1294.39	0	3301.52
429.12169 Da 390.65 s	6.51	430.129	430.12897_6.51	866.837	0	1186.08	0	15070.2	0	0	2076.72	0	537.887	3671.56	1471.69	0	0	2261.87	1324.96	0	3180.66	1149.36	0	0	0	408.078	2656.81	1035.39	1322	975.743	358.958	2226.44	1182.74	0	0	3934.74	0	4180.95	276.906	2263.17	1219.93	1239.85	0	0	0	0	656.613	0	2746.1
282.04271 Da 390.74 s	6.51	283.05	283.04999_6.51	5845.59	1166.46	5499.56	1603.82	18448.9	1881.42	3921.3	7454.16	3922.51	2674.13	8564	6034.18	1425.11	1178.07	7845.4	5383.4	2175.96	7186.3	4496.69	875.077	1386.33	1344.87	2817.19	8461.95	4479.15	4710	4429.6	3864.53	7610.46	5097.77	3316.56	2048.43	11024.1	2204.31	9713.74	2982.45	8248.01	5743.83	6063.75	2250.54	890.271	1554.02	2256.05	4305.66	1142.25	6685.71
157.95461 Da 397.58 s	6.63	158.962	158.96189_6.63	0	26474.2	0	0	0	0	0	28556.8	0	0	0	0	0	0	0	0	0	0	0	0	0	0	21563.9	0	0	0	0	0	0	0	0	0	0	0	0	0	0	0	0	0	0	0	30046.4	0	0	0
428.10888 Da 404.40 s	6.74	429.116	429.11616_6.74	2694.36	0	549.709	0	1541.66	16135.4	902.457	965.379	2170.76	6684.23	2247.94	680.235	820.595	0	2439.77	1229.09	1064.89	545.763	3677.94	0	0	5384.62	0	3363.52	675.148	1788	1178.91	842.661	3183.6	1010.57	1412.97	531.075	1390.92	0	1408.16	0	678.952	3951.39	1403.46	606.3	614.237	0	0	18646.2	0	2492.93
568.30752 Da 408.16 s	6.8	569.315	569.3148_6.8	2049.79	3313.35	2572.74	2315.79	2291.01	3876.36	4565.53	2873.09	2125.32	2551.68	1891.48	2131.23	2430.92	1930.17	3125.96	2354.93	2101.55	3310.12	1947.45	2601.64	2920.84	2913.88	2595.54	2255.63	2486.46	2400	29852.4	2678.19	3183.6	3124.04	1707.34	2338.36	3017.01	2028.83	1976.54	2542.96	2201.7	1781.74	2518.04	3974.63	2521.61	0	3862.63	1803	1860.23	1761.84
434.14934 Da 411.91 s	6.87	435.157	435.15662_6.87	0	0	0	0	0	0	0	0	0	1075.77	0	2074.33	0	0	0	0	0	0	12583.5	0	2647.09	0	0	823.612	0	1898	6220.69	0	0	1075.45	0	0	1479.83	0	0	0	704.098	1388.47	3287.51	0	0	0	0	1068.34	0	23133.9
640.21370 Da 412.03 s	6.87	641.221	641.22097_6.87	0	0	0	0	0	0	0	0	0	214.28	0	0	0	0	0	0	0	0	9817.3	0	2021.73	0	0	0	0	1382	3801.39	0	0	0	0	0	0	0	0	0	245.876	0	9080.28	0	0	0	0	0	0	6853.63
472.13501 Da 417.06 s	6.95	473.142	473.14229_6.95	0	0	0	0	542.537	0	0	0	0	0	0	0	0	0	0	0	0	0	4695.57	0	1346.15	0	0	464.942	251.921	1142	4017.92	0	0	0	0	0	966.477	0	655.434	0	0	0	5245.7	0	0	0	0	398.274	0	4507.95
442.12478 Da 420.12 s	7	443.132	443.13206_7	0	0	0	0	0	0	0	0	0	0	0	0	0	0	249.06	0	0	0	14556.8	0	3814.92	0	0	0	100.768	2026	8976.83	0	0	0	0	0	0	0	0	0	0	0	15703.9	0	0	0	0	0	0	15267.6
412.23663 Da 424.62 s	7.08	413.244	413.24391_7.08	9058.57	872.332	2788.16	0	897.066	1591.97	6748.46	14931.4	1552.34	18648.9	2276.9	3008.04	0	0	21858.9	1064.39	4641.88	1868.29	0	0	0	2372.84	1354.74	13193.7	3232.14	3848	0	1379.83	16027.2	32670.2	9145.08	569.009	37374.3	3985.55	9196.56	4641.35	11081.2	10591.4	0	3745.09	629.158	0	3651.83	6175.93	0	0
266.11317 Da 425.06 s	7.08	267.12	267.12045_7.08	945.865	0	1109.32	732.235	7756.66	734.975	0	1421.18	1095.48	739.048	1321.14	1156.14	946.643	0	1735.8	1076.68	715.912	1253.99	7257.73	0	2315.57	0	0	1169	1194.1	1776	6653.76	674.638	1042.99	1242.63	841.056	0	1892.8	0	1559.22	820.556	977.915	1540.96	8934.57	843.33	0	0	0	1447.78	574.89	10930.2
208.10992 Da 425.11 s	7.09	209.117	209.11719_7.09	271.658	316.755	418.472	423.125	4404.75	442.688	0	0	494.731	190.228	456.717	439.696	0	328.352	454.916	290.065	354.107	464.533	4858.29	651	1526.97	0	383.221	488.853	544.149	920	3199.9	455.699	0	489.067	280.352	376.63	516.219	247.595	281.632	431.871	556.014	527.03	5524.35	0	425.241	341.94	0	1103.33	328.867	5412.12
436.19792 Da 425.18 s	7.09	437.205	437.2052_7.09	0	0	0	0	0	1064.15	0	0	0	0	601.529	0	0	0	0	0	751.836	0	0	0	0	0	0	0	0	746	17328.1	0	0	0	1948.45	623.2	1270.47	0	0	0	0	0	0	0	0	0	0	1862.2	0	0
598.22398 Da 428.12 s	7.14	599.231	599.23126_7.14	0	0	0	0	574.767	0	0	0	0	0	0	0	0	0	0	0	0	0	3801.91	0	0	0	0	0	0	634	4854.65	0	0	0	0	0	0	0	0	0	0	0	3964.96	0	0	0	0	0	0	2007.26
444.17628 Da 429.94 s	7.17	445.184	445.18356_7.17	0	0	0	0	0	0	0	0	0	0	0	0	0	0	0	0	0	0	860.079	0	1597.29	0	0	0	0	510	0	0	0	0	0	0	4932.76	0	0	0	0	0	20162.2	0	0	0	0	0	0	0
230.06952 Da 433.13 s	7.22	231.077	231.07679_7.22	0	0	0	458.597	16117.6	0	2244.16	0	762.289	0	1318.91	755.242	0	0	0	838.238	0	0	0	0	0	0	0	4059.61	0	1060	0	3136.43	0	0	0	0	0	1185.09	0	3114.56	581.161	0	800.149	1821.39	1089.21	0	0	0	1739.73	0
612.33415 Da 438.85 s	7.31	613.341	613.34142_7.31	0	2863.36	1985.88	0	1726.99	3101.65	3122.66	2389.12	1655.83	1814.82	1784.54	2180.37	1831.55	0	2007.73	1868.21	1796.19	2375.97	1738.24	1809.12	2564.21	1664.34	2264.11	1708.33	0	2362	19712.7	1603.86	2291.46	2512.71	1410.17	1696.19	2185.33	0	1326.23	1933.26	0	1548.99	1705.11	2884.29	1919.8	0	2942.55	0	1551.45	1495.76
300.24539 Da 441.39 s	7.36	301.253	301.25266_7.36	0	0	0	0	298.127	0	0	0	0	0	0	0	0	0	0	0	94.9417	0	11661.4	0	6444.43	0	0	0	0	1274	6292.87	0	0	0	9599.25	0	0	0	0	0	0	0	8392.62	0	0	0	0	0	0	2883.02
460.18765 Da 441.97 s	7.37	461.195	461.19492_7.37	0	0	0	0	209.494	0	0	0	0	0	0	0	0	0	0	0	0	220.844	15990.2	0	8752.47	0	0	0	0	2222	9249.5	234.214	0	0	13081.2	0	0	0	0	0	0	0	12664.3	0	0	0	0	0	0	4841.2
157.95480 Da 444.52 s	7.41	158.962	158.96208_7.41	0	0	0	0	0	0	0	0	0	0	0	0	0	0	0	0	0	0	0	0	0	0	0	0	0	0	0	0	0	0	0	0	0	0	0	0	30882.5	0	26903.4	0	0	0	0	0	0	0
252.09738 Da 464.89 s	7.75	253.105	253.10465_7.75	2580.75	1008.08	3214.06	570.079	1708.19	1084.02	3072.08	3062.58	1151.01	2029.1	0	3057.18	792.299	787.6	551.491	1472.45	582.48	3924.42	3504.89	424.565	1476.74	0	341.792	852.837	1395.64	1760	3611.58	470.974	533.201	521.505	1345.69	0	651.01	487.978	5840.02	401.386	382.784	725.001	3957.29	1651.73	770.905	606.039	1031.17	1154.46	0	6032.12
208.10979 Da 470.01 s	7.83	209.117	209.11707_7.83	1064.41	2237.39	5383.18	534.608	5704.69	998.885	1352.35	3293.05	631.034	400.136	966.903	7743.82	1414.82	1368.87	7639.55	752.202	1929.63	1632.21	2758.45	1212.37	1368.75	1641.15	2587.26	4280.12	2761.05	2250	2566.34	1916.99	3004.13	3336.13	1575.58	1341.24	992.288	1834.12	696.399	1049.19	5272.36	3285.24	2755.78	913.192	1114.08	622.719	526.981	2182.43	702.923	3862.11
266.11311 Da 470.15 s	7.84	267.12	267.12038_7.84	2637.56	8399.03	25541.6	1920.53	23917.3	3019.36	5992.42	17310.3	1640.69	1427.81	2978.68	33484.1	3341.55	5834.9	31457.8	1976.37	7189.91	7336.07	10395.9	4205.56	5906.97	6860.88	10943.5	19389.4	11737	9316	10896.2	8110.93	13140.1	13506.7	7502.22	3985.77	4442.35	7504.76	1359.51	3056.13	18843	17504.4	9200.43	3348.37	5470.94	1893.18	1905.68	9106.47	2256.88	17517.7
434.18253 Da 478.47 s	7.97	435.19	435.18981_7.97	0	0	0	0	0	0	0	0	0	0	336.411	0	0	0	0	0	0	0	0	0	0	0	0	0	0	694	668.317	0	0	0	0	0	0	0	0	0	0	0	0	0	0	0	0	524.752	0	0
567.34038 Da 478.54 s	7.98	568.348	568.34765_7.98	0	0	0	0	0	0	0	0	0	0	2513.06	0	0	0	0	0	0	0	0	0	0	0	0	0	0	1028	0	0	0	0	0	0	0	0	0	0	0	0	0	0	0	0	0	0	0	0
500.23117 Da 481.97 s	8.03	501.238	501.23845_8.03	0	0	0	0	0	0	0	0	0	205.534	0	0	0	0	0	0	0	0	2094.67	0	936.778	0	0	467.599	0	222	2200.1	0	0	603.848	0	0	757.122	0	0	0	0	371.864	0	0	0	0	0	656.613	0	9568.73
121.01969 Da 498.14 s	8.3	122.027	122.02696_8.3	0	0	0	0	0	0	0	0	0	0	0	0	0	0	0	0	987.907	0	18875.3	0	926.732	0	0	0	0	0	5629.9	0	0	0	0	0	0	0	0	0	0	0	5989.61	0	0	0	0	0	0	2994.1
630.19535 Da 498.14 s	8.3	316.105	316.10495_8.3	0	0	0	0	0	229.857	0	0	0	0	0	0	0	0	0	852.987	1508.8	0	23772.3	0	826.273	164.888	0	0	0	1094	6675.15	0	0	0	0	0	0	0	0	0	0	0	7998.93	0	0	0	0	0	0	3267.94
417.23421 Da 498.14 s	8.3	418.241	418.24149_8.3	0	0	0	0	0	278.099	0	0	0	0	0	0	0	0	0	887.401	1439.52	0	31900.4	0	1803.23	0	0	0	0	1168	9888.42	0	0	0	0	0	0	0	0	0	0	0	10547.7	0	0	0	0	217.974	0	4724.95
594.17480 Da 498.14 s	8.3	298.095	298.09467_8.3	0	0	0	0	0	0	0	0	0	0	0	0	0	0	0	683.373	736.44	0	18717.7	0	1034.73	0	0	0	0	798	6536.14	0	0	0	0	0	0	0	0	0	0	0	6178.79	0	0	0	0	0	306.273	2531.68
454.12446 Da 498.54 s	8.31	455.132	455.13174_8.31	1037.24	0	0	0	574.767	17997	0	0	0	3225.14	1180.78	796.625	457.887	0	581.988	577.671	1121.34	0	2722.29	0	0	4287.09	0	4110.09	0	1456	0	840.115	2257.65	940.705	1640.06	0	1026.7	0	1003.63	0	433.076	2712.73	1976.09	0	885.297	0	0	19203.2	0	2779.68
612.18502 Da 498.64 s	8.31	307.1	307.09979_8.31	0	0	0	0	0	0	0	0	0	0	0	0	0	0	0	651.416	1531.9	0	22821.8	0	931.755	0	0	0	0	920	6533.47	0	0	0	0	0	0	0	0	0	0	0	8136.98	0	0	0	0	0	0	4006.78
559.16480 Da 498.64 s	8.31	280.59	280.58968_8.31	0	0	0	0	0	0	0	0	0	0	0	0	0	0	0	774.325	1136.73	0	24053.8	0	1356.19	0	0	0	0	886	7471.78	0	0	0	0	0	0	0	0	0	0	0	8507.65	0	0	0	0	166.844	381.587	4314.19
340.14036 Da 498.88 s	8.31	341.148	341.14763_8.31	5677.66	10892.8	8312.49	1852.12	3072.58	2616.4	2595.56	6399.16	7476.49	6325.64	2065.25	9249.13	4509.41	3192.55	3448.72	4582.04	5470.69	9277.97	0	6467.55	0	6608.4	5389.95	5802.48	7366.17	5068	1978.22	1764.24	3745.41	9514.34	5601.43	9003.89	15707.4	5298.04	2396.43	4206.94	8491.09	6308.31	0	5763.59	3921.67	2838.38	7975.92	2965.52	2450.19	0
471.20483 Da 499.17 s	8.32	472.212	472.2121_8.32	11723.3	0	1995.79	0	179.95	0	1072.83	4481.2	0	16051.3	0	892.324	0	0	2099.22	1012.77	1703.82	733.607	4855.7	0	542.477	1417.01	0	927.227	760.801	1694	7669.6	0	3238.22	4753.43	2750.25	0	3627.87	0	6505.7	182.91	1793.77	5045.58	3739.99	0	0	0	0	2069.41	0	5425.03
190.09721 Da 501.06 s	8.35	191.104	191.10449_8.35	2825.25	3046.88	1708.55	243.234	405.56	3110.17	1826.21	2038.31	0	2221.52	12712.3	721.618	2361.46	2172	2325.41	656.333	441.351	2012.98	581.135	1502.49	959.381	4212.37	2436.04	1408.11	2544.4	2036	2015.64	2958.22	2325.27	3109.07	2360.56	2687.89	2601.17	1867.78	2132.72	2377.83	2584.49	2025.19	3001.2	1065.39	2673.3	1837.58	2130.71	4294.9	1659.4	1648.18
185.14183 Da 509.97 s	8.5	186.149	186.1491_8.5	4008.2	4965	1936.36	276.172	848.721	6061.42	2843.14	4816.65	1522.05	3445.98	25553.9	809.558	3678.53	5304.65	2421.98	1071.76	605.574	4599.64	565.638	2370.49	1602.32	9679.44	4203	1942.13	4814.21	4512	4528.51	4931.22	3498.32	4890.67	4230.51	5373.07	4568.54	3697.09	2657.58	4882.69	4487.23	3306.65	7881.34	1427.17	4578.18	3380.48	2942.55	7416.5	3625.07	3087.1
266.13049 Da 511.42 s	8.52	267.138	267.13777_8.52	0	0	0	0	0	1291.17	1368.33	6532.32	0	1718.61	980.27	2095.02	0	0	5583.53	0	1678.16	0	0	0	0	2099.74	0	1793.35	0	1490	0	0	6484.24	16046.9	3417.49	0	5543.62	0	0	0	1221	5454.9	0	1392.24	559.528	0	760.561	8363.75	0	0
432.16680 Da 518.74 s	8.65	433.174	433.17407_8.65	0	0	391.234	0	811.119	1140.77	0	993.547	623.462	0	2566.53	612.988	388.432	547.992	0	577.671	631.234	672.684	30162.2	0	31395.9	942.953	0	1434.68	0	4138	0	496.432	983.17	781.01	941.982	0	1396.66	788.456	939.627	784.99	0	1000.55	20394.9	0	698.788	0	0	680.833	0	25448.6
480.24008 Da 524.79 s	8.75	241.127	241.12731_8.75	0	0	0	0	0	0	0	0	0	0	0	0	0	0	0	0	0	0	12415.6	0	0	0	0	0	0	482	0	0	0	0	0	0	1175.83	0	0	0	0	0	0	0	0	0	0	0	0	0
446.26491 Da 524.79 s	8.75	447.272	447.27219_8.75	0	0	0	0	0	0	0	0	0	0	0	0	0	0	0	0	0	0	28757.1	0	0	0	439.15	0	0	758	0	0	0	0	0	0	2747.43	0	0	0	0	147.14	0	0	0	0	0	0	130.543	0
624.21924 Da 528.10 s	8.8	625.227	625.22652_8.8	0	0	0	0	0	0	0	0	0	0	0	0	0	0	0	0	0	0	0	0	0	0	0	0	0	920	12986.7	0	0	626.305	7603.14	1373.75	12177	0	0	0	0	0	0	0	0	0	0	2099.01	0	248.002
305.23574 Da 528.24 s	8.8	306.243	306.24302_8.8	13229.8	35780.7	10687.1	15764.6	3459.34	8839.57	11393.9	9528.32	3364.67	8844.53	1211.97	4234.01	8859.34	4814.34	5979.99	11944.3	15701.3	12948.5	1392.14	1040.19	2001.64	5490.25	5775.24	855.493	1252.05	4486	5806.34	771.379	1633.41	2797.16	706.487	2419.64	920.591	483.17	1671.87	2260.97	1735.1	270.203	2040	1721.59	2128.69	6444.03	10499.7	1350.9	3273.61	671.671
569.35671 Da 531.48 s	8.86	570.364	570.36399_8.86	0	0	0	0	0	0	0	0	0	0	11246.4	0	0	0	0	0	0	0	0	0	0	0	0	0	0	2538	0	0	0	0	328.012	0	0	0	0	0	0	0	0	0	0	0	0	0	0	0
343.30933 Da 533.59 s	8.89	344.317	344.3166_8.89	5638.15	17544.7	4291.19	10350.1	1297.25	2667.48	5960.48	4458.16	994.51	3561.86	216.105	1712.23	4041.24	2475.95	2114.47	6629.7	8883.46	5427.17	978.889	544.859	1044.77	492.087	2578.97	0	534.072	2110	1881.98	0	0	1125.35	347.636	959.186	364.221	0	417.327	584.297	282.198	0	961.201	651.211	1024.56	3044.1	4415.24	613.557	1348.11	0
412.11387 Da 536.75 s	8.95	413.121	413.12115_8.95	3017.88	0	698.279	0	1933.79	7102.87	942.389	1782.24	1913.3	4530.5	2827.19	866.459	702.265	0	2264.42	1991.12	2968.85	571.147	4863.45	0	966.915	4315.43	0	14121	1864.21	2730	6859.6	0	4091.34	2380.46	2604.47	734.292	2317.25	728.361	2475.8	584.297	1564.66	5393.36	6015.18	1681.67	910.165	0	0	27811.9	251.044	4923.86
329.32989 Da 545.26 s	9.09	330.337	330.33716_9.09	7376.76	27897	5457.47	12270.6	1796.82	7162.46	6250.65	7953.5	1416.04	6021.71	619.352	2043.29	4789.81	2609.06	3560.55	6349.47	11239	7937.68	648.288	766.577	1135.18	0	2779.9	0	0	2800	3245.35	0	0	1766.63	0	1544.45	0	0	0	1387.07	0	0	1293.53	0	1410.01	3041.32	4193.06	1027.98	2374.87	0
291.25653 Da 551.71 s	9.2	292.264	292.2638_9.2	6403.73	12167.4	7133.83	6714.27	2017.05	6506.94	3221.16	2366.08	638.607	6023.9	637.176	1603.6	2567.25	1408.81	3433.47	4894.23	6402.15	6409.54	679.282	492.968	703.211	641.517	1885.03	217.859	448.419	2062	5236.93	302.951	0	758.552	176.622	1704.32	312.599	0	995.953	668.131	438.665	0	1406.01	1062.9	917.626	2627.1	2321.56	966.083	1403.33	570.92
423.21605 Da 553.50 s	9.22	424.223	424.22333_9.22	0	0	2320.17	0	0	0	0	0	0	0	282.942	0	0	0	678.562	1442.95	7633.83	2622.2	7836.28	0	1019.66	5549.51	1157.95	289.592	2108.58	2432	11749	0	0	16670.7	3919.32	0	0	524.035	0	0	0	11214.8	27787.9	0	0	0	0	0	0	4420.11
369.05233 Da 563.63 s	9.39	185.533	185.53344_9.39	3556.26	0	856.753	0	1066.27	1030.1	226.28	745.16	388.717	5481.64	857.736	1091.48	0	858.595	1786.63	0	1367.67	0	2159.24	0	389.278	3305.49	0	3065.96	529.034	1058	1494.36	297.859	782.894	1779.1	5741.61	0	1238.93	0	780.889	0	0	877.492	2707.21	199.605	2036.68	164.02	0	12327.6	0	2237.18
127.94346 Da 564.68 s	9.41	128.951	128.95073_9.41	17554.1	0	0	16623.5	0	21376.7	18264.8	0	0	0	0	0	18778.5	14392	0	0	0	0	0	0	0	0	0	18318.7	0	0	0	17296.2	0	0	0	0	0	0	0	0	22011.5	0	0	0	17631.3	0	0	19582.7	0	0
435.24493 Da 566.21 s	9.44	436.252	436.25221_9.44	0	0	0	0	265.897	2545.46	0	0	0	0	0	0	481.038	0	0	1863.3	3235.72	0	16827.1	0	112408	0	0	0	0	4226	106559	0	0	0	0	0	0	0	0	0	0	0	56810.6	666.181	0	0	0	0	1071.96	34926.9
332.23542 Da 572.39 s	9.54	333.243	333.2427_9.54	17983.8	11362.9	12130.7	14981.7	1667.9	6226.01	14697.5	11984	8251.4	13637.4	4235.21	4614.22	7737.77	6953.07	8696.78	5250.66	8131.63	6170.93	294.442	7486.5	823.762	4086.13	12851.4	9577.81	14775.2	7832	3678.42	5223.99	7688.49	14519.8	4760.37	6608.63	12911.2	8980.71	5450.86	13431.2	12251.9	6062.18	375.789	9992.72	7845.82	10591.8	16567.1	4642.04	5585.72	240.252
296.21416 Da 572.48 s	9.54	297.221	297.22144_9.54	17270.1	11129.2	13557	16048.4	1608.81	6904.23	14639	12601.1	7875.31	14219	4433.49	5946.24	7712.05	7019.62	9098.33	5425.19	8123.93	5912.01	340.932	8293.18	1117.6	5518.59	13561.9	8828.59	14591.3	8212	4114.16	5794.25	8333.53	16241.5	4617.39	7269.77	11721	10295.6	5317.72	12928.2	13157.1	6846.04	0	9962.77	7174.39	12237.5	15786.6	5250.22	5136.36	0
586.27962 Da 577.84 s	9.63	587.287	587.2869_9.63	0	0	0	0	0	0	0	0	0	0	0	0	0	0	0	0	0	0	5594.39	0	748.418	0	0	0	0	1386	0	0	0	0	0	0	0	0	0	0	0	0	0	0	0	0	0	0	0	18176.4
458.17191 Da 578.08 s	9.63	459.179	459.17918_9.63	0	8396.51	6331.55	230.565	0	0	0	0	0	0	0	2557.99	0	0	0	0	0	0	0	0	0	0	0	0	0	642	0	0	0	0	0	0	0	0	0	0	296.168	0	0	361.784	0	0	0	0	0	0
157.95460 Da 578.63 s	9.64	158.962	158.96188_9.64	0	0	0	0	0	0	0	26997.3	0	0	21824.4	0	0	20692.8	0	0	0	0	24637.5	22435.9	0	0	0	23417.1	0	0	0	0	0	0	26978.3	0	28174.1	0	0	0	27806.3	0	0	0	0	0	0	0	0	0
551.34592 Da 587.33 s	9.79	552.353	552.3532_9.79	0	0	289.711	0	0	0	1757	1574.82	0	0	12371.5	450.042	0	523.588	0	0	0	0	0	0	0	0	0	0	0	916	0	0	0	0	2192.35	0	0	0	0	1224.48	687.334	0	0	638.735	0	0	0	452.094	0	0
588.29507 Da 591.80 s	9.86	589.302	589.30235_9.86	108.663	0	0	0	0	0	0	0	0	0	0	0	0	0	0	0	490.104	0	9721.74	0	79397.6	0	0	709.369	0	2368	959.703	0	0	0	0	0	392.9	0	0	0	0	0	0	0	0	0	0	0	0	0
608.22489 Da 599.01 s	9.98	609.232	609.23217_9.98	0	0	0	0	0	0	0	0	0	0	0	0	0	0	0	0	0	0	5602.14	0	3154.4	0	0	0	0	0	3047.52	0	0	0	442.956	0	0	0	0	0	0	0	12112.2	0	0	0	0	0	0	6034.7
594.34146 Da 600.53 s	10.01	595.349	595.34873_10.01	1943.59	24141.2	6398.41	23755.8	4917.75	109369	102758	3851.28	8932.92	16589.2	123643	5478.09	12216.3	231066	37399.7	2177.94	23147.8	6163.31	0	12508.2	0	2019.88	161709	4389.05	2589.75	50762	272.673	405269	76702.8	33618.3	9548.78	2517.19	20253	121064	929.385	176839	7250.54	1297.51	0	4294	4292.2	292625	19891.4	721.198	14839.2	0
562.37298 Da 603.29 s	10.05	563.38	563.38026_10.05	0	0	0	0	0	0	0	0	0	0	0	0	0	0	0	0	0	0	1650.42	0	0	0	0	0	0	430	0	0	0	0	0	0	0	0	0	0	0	0	0	0	0	0	0	0	0	0
250.11814 Da 605.72 s	10.1	251.125	251.12542_10.1	5314.63	3273.13	18402.9	1479.67	2957.09	1467.11	4203.48	3216.22	1060.14	5398.55	3295.04	6494.57	0	1391.06	2597.34	1563.4	905.795	10118.2	947.895	0	1685.2	2602.14	2040.39	2598.36	3224.59	2592	0	2589.08	2346.08	6243.09	1550.35	1606.77	7442.16	1384.61	13590	1554.74	3869.75	3924.64	1083.91	2579.89	1357.79	2585.4	3028	1910.64	1071.96	870.589
418.15436 Da 608.31 s	10.14	419.162	419.16163_10.14	0	0	0	0	0	0	0	0	0	559.752	0	706.1	0	0	238.895	0	0	0	2146.32	0	0	0	0	0	0	432	695.05	0	0	618.819	0	0	0	0	0	0	234.699	0	672.33	0	0	0	0	0	0	12420.7
652.21392 Da 609.26 s	10.15	653.221	653.2212_10.15	0	0	0	0	0	0	0	0	0	0	0	0	0	0	0	113.076	0	0	8649.87	0	1665.1	0	0	0	0	1096	5311.78	0	0	0	0	0	421.579	0	0	0	0	0	9243.89	0	0	0	0	551.663	0	6471.29
536.38271 Da 613.26 s	10.22	537.39	537.38998_10.22	0	0	0	0	0	297.963	0	0	0	0	0	0	0	0	0	0	0	0	8613.71	0	0	0	188.503	0	0	0	0	0	0	0	0	0	0	0	0	0	0	0	536.841	0	0	0	148.124	0	0	527.003
354.07774 Da 636.06 s	10.6	178.046	178.04615_10.6	3333.99	0	740.373	0	733.23	0	0	640.172	0	12367	962.447	850.941	0	0	261.768	0	0	842.759	0	0	0	0	0	2882.64	455.977	590	0	580.443	1698.44	481.581	0	0	1855.52	346.152	2944.33	541.11	718.069	815.96	0	850.815	0	909.059	0	0	0	0
320.10246 Da 636.12 s	10.6	321.11	321.10974_10.6	6645.75	447.479	1780.36	352.182	1168.33	0	0	926.969	0	21863.1	2145.45	669.889	0	0	0	0	0	2444.51	0	408.055	0	0	0	5738.71	949.742	1714	0	1326.36	3628.36	638.781	0	0	4425.15	963.936	3935.17	1100	1338.35	1835.24	0	2108.33	870.377	1629.08	0	0	0	0
157.95504 Da 641.86 s	10.7	158.962	158.96232_10.7	23755.3	0	0	0	0	0	0	0	0	0	0	0	0	19969.5	0	0	0	0	0	0	23231.1	21046.4	0	0	0	0	0	0	24813.3	0	0	0	0	0	0	0	0	0	23408.8	0	0	25061.7	0	0	0	0
1775.96047 Da 642.23 s	10.7	888.988	888.98751_10.7	0	0	0	0	0	0	0	4353.17	0	0	0	0	0	0	0	0	0	0	0	0	0	0	0	0	8363.77	0	0	2227.58	0	0	0	0	4749.22	0	0	0	0	0	0	0	0	2863.4	4953.62	0	0	0
434.21086 Da 642.37 s	10.71	435.218	435.21814_10.71	20781.9	31107.3	12965.2	21807.4	1675.96	3663.53	10813.5	15187.4	8367.51	13495.3	3081.17	10275.9	12715.4	5102.76	19680.9	5818.5	10428.2	6645.61	0	11279.3	678.096	4021.72	12362.5	8926.89	20188.9	10842	0	10934.2	11215.4	17346.9	4376.29	6676.37	16022.9	12257.1	9997.93	16294.3	27130.1	5476.3	0	10783.6	11143.3	13104.9	13302.7	3105.46	4993.26	0
240.17035 Da 652.33 s	10.87	241.178	241.17762_10.87	1242.22	0	0	0	0	2761.12	0	0	0	3069.89	249.523	0	0	0	0	179.447	0	286.843	0	0	0	0	0	0	1808.79	10884	0	1687.87	0	416.705	179.425	0	1402.4	0	527.42	0	1816.13	0	224.962	0	532.173	0	0	497.842	0	0
553.36221 Da 652.58 s	10.88	554.369	554.36949_10.88	0	0	3065.49	0	255.153	0	1006.28	2117.69	0	0	36176.4	2265.73	0	929.59	0	326.937	0	0	0	0	0	0	0	0	12235.8	3052	441.089	0	3167.99	823.429	8825.48	0	2701.55	1271.63	0	3609.94	3914.45	0	0	8016.63	0	0	0	2435.39	587.442	0
212.13908 Da 666.69 s	11.11	213.146	213.14635_11.11	10209.4	12034.2	5311.37	4781.06	3470.09	16813.6	8846.21	13499.9	6055.41	8663.04	56675.2	3959.85	7691.47	11658.7	9179.65	4346.05	3181.83	10367	4119.6	5675.03	5824.1	21239.6	10131.5	5454.43	11633.7	10806	11751.7	12410.8	9384.33	11093.8	10933.7	9030.98	12016.4	9814.84	5391.97	13738.6	10966.6	9631.01	14783.6	4810.48	12734.9	8164.85	9531.23	16606.4	8204.11	7403.88
362.20968 Da 669.15 s	11.15	363.217	363.21695_11.15	0	0	0	0	4385.95	0	0	0	0	0	423.298	0	509.335	0	0	179.447	0	0	3419.66	0	4613.57	533.309	0	1046.78	0	1094	6231.39	3564.13	0	0	0	0	0	427.882	0	0	0	0	1927.52	0	0	0	0	0	984.092	1785.09
399.26257 Da 672.19 s	11.2	400.27	400.26985_11.2	0	0	0	0	0	0	0	0	0	0	0	0	0	0	0	0	0	0	9881.87	0	7378.69	0	0	0	0	1302	2630.5	0	179.467	0	0	0	0	0	0	0	0	0	4877.59	0	0	0	0	0	0	12818.6
179.09466 Da 674.74 s	11.25	180.102	180.10193_11.25	4892.32	1038.25	1626.84	866.52	601.625	1421.71	4714.61	8319.68	1522.05	7261.48	2513.06	2439.02	648.244	652.266	11825.3	1027.52	3130.51	1510.37	0	245.305	0	2442.4	2237.18	5395.98	3491.62	2896	278.02	3727.06	8289.32	19198.4	5758.43	628.619	18434.8	3805.26	5519.99	6993.78	10050.2	4376.76	176.391	3665.24	512.279	2666.02	3463.83	3649.05	544.765	0
606.20893 Da 677.88 s	11.3	607.216	607.21621_11.3	869.307	0	480.376	0	1479.89	0	0	407.149	368.524	1624.59	1356.78	946.639	257.24	0	800.551	481.802	0	0	7681.31	0	3664.23	0	0	1668.48	0	1554	8394.06	0	0	0	835.448	300.762	1164.36	0	0	0	0	334.41	14911.4	0	599.316	0	0	2534.96	0	21643.3
552.16120 Da 681.03 s	11.35	553.168	553.16848_11.35	1071.82	0	1163.8	0	2371.58	1242.93	0	0	0	2217.14	363.146	1531.18	519.624	0	864.087	0	0	0	2866.93	0	0	2043.06	0	5919.38	0	1256	16822.9	0	585.22	0	1180.28	0	1715	0	791.13	0	0	1340.32	3471.57	0	663.973	0	0	5812.64	0	6507.46
157.95477 Da 681.21 s	11.35	158.962	158.96204_11.35	0	0	20829.5	0	0	0	0	23128.1	0	0	0	0	0	18571.8	0	0	0	0	0	0	22111	0	0	21198.7	0	0	22717.4	22433.6	22878.2	21411.6	0	25093.3	26117.8	0	0	0	0	0	21499.2	0	0	26284.9	0	0	0	0
536.38267 Da 690.50 s	11.51	537.39	537.38995_11.51	0	0	0	0	0	0	0	0	0	0	1294.4	0	0	0	0	0	759.534	0	6382.15	0	2044.34	0	0	0	0	1602	8811.09	0	0	0	639.202	0	0	0	0	0	0	0	0	0	0	0	0	212.592	0	4476.94
263.18888 Da 690.96 s	11.52	264.196	264.19615_11.52	3119.13	4132.89	1285.13	0	789.633	5147.67	2047.17	4222.58	1191.39	2586.67	18714.2	470.733	2510.66	4332.91	2414.36	476.886	356.673	2746.58	661.202	1375.12	1901.18	7479.21	3772.14	1402.8	3277.49	3098	4370.79	4628.27	2595.78	3148.99	4076.32	2186.62	3590.59	3504.78	1666.75	4702.32	3506.52	2429.15	6122.55	1015.49	3513.83	2599.3	3258.73	5330.95	2497.89	2232.01
127.94334 Da 691.59 s	11.53	128.951	128.95062_11.53	0	0	14260.2	15014.6	16625.3	0	15176.7	0	0	0	12995.3	15955.8	0	0	0	0	0	0	14308.8	14081.4	18376.4	15636	11583.6	15539.7	0	0	0	0	0	15562.8	0	0	0	0	0	0	19287.3	17483	15036.7	0	0	0	18358.9	0	15584.8	0
505.27103 Da 692.59 s	11.54	253.643	253.64279_11.54	0	407.256	596.756	0	128.92	255.397	6490.24	0	302.896	159.617	323.044	287.095	293.253	195.236	185.525	0	1300.96	225.92	0	0	0	847.627	1644.74	329.445	541.63	936	459.802	0	0	913.257	0	0	9303.42	0	286.753	8914.34	0	0	0	0	0	0	478.555	325.616	494.556	0
487.26066 Da 693.09 s	11.55	244.638	244.63761_11.55	0	417.312	883.991	385.12	0	0	4352.56	0	532.593	212.094	0	532.808	311.26	0	0	0	836.513	0	0	0	0	237.026	1810.46	693.428	660.033	648	270	0	184.669	561.429	0	224.894	8638.07	0	204.823	6523.8	324.109	318.358	0	601.309	169.102	0	0	621.63	311.294	0
564.38927 Da 699.78 s	11.66	565.397	565.39654_11.66	0	0	0	0	0	0	0	0	0	0	670.594	0	0	0	0	0	0	0	2469.18	0	0	0	0	0	0	856	3499.31	745.921	0	0	0	0	0	0	0	0	0	0	0	0	0	0	0	0	0	1147.01
282.23493 Da 703.32 s	11.72	283.242	283.24221_11.72	0	0	0	0	0	0	0	0	0	0	0	0	0	0	104.199	0	0	0	26737.4	0	0	0	0	0	0	0	0	196.027	0	0	0	0	0	0	0	0	0	0	263.308	0	0	0	0	0	0	0
401.27829 Da 707.90 s	11.8	402.286	402.28556_11.8	0	0	0	0	0	0	0	0	0	0	0	0	0	0	0	145.032	0	0	14146.1	0	13521.7	0	0	0	0	1502	1133.47	0	0	0	215.871	0	0	0	0	0	0	0	8252.02	0	0	0	0	0	225.939	7013.79
333.26717 Da 711.21 s	11.85	334.274	334.27444_11.85	7700.28	19839.9	4821.09	9202.34	3472.77	7077.33	5835.36	9464.3	1832.52	6295.03	1207.51	2389.88	6811.71	3319.01	6668.72	8379.92	7156.55	6264.85	1335.32	1040.19	1994.11	5753.04	5182.8	225.829	1196.62	2302	5033.76	588.081	1022.18	2268.17	765.361	2015.92	940.666	492.785	2122.48	2497.23	1042.18	363.838	1876.39	1701.63	3016.48	3700.18	6708.32	826.149	2096.22	648.421
319.28778 Da 722.19 s	12.04	320.295	320.29506_12.04	12439.5	40205.2	9555.52	16524.7	5814.81	11592.2	7850.58	6015.06	2771.5	8171.07	871.104	2645.93	6595.63	4399.47	4821.1	13328.2	15452.4	11544.8	1629.76	1018.96	1675.15	839.898	3200.41	419.776	597.052	3694	6046.93	397.145	0	1514.61	1096.18	2029.46	481.805	382.209	1495.21	1933.26	480.575	280.904	2239.39	2752.05	2170.97	4353.48	9573.96	1654.99	3665.24	542.503
298.22996 Da 722.93 s	12.05	299.237	299.23724_12.05	0	191.058	111.427	0	0	471.065	287.508	0	0	146.498	0	0	185.213	0	0	747.285	0	345.227	2358.12	231.152	13097.3	0	207.146	0	239.325	974	8541.09	0	0	374.286	866.287	0	630.935	307.69	0	604.62	508.516	313.008	12429.2	0	0	397.54	404.493	185.682	220.919	2751.27
521.26624 Da 723.96 s	12.07	261.64	261.64039_12.07	303.763	605.856	470.471	0	0	0	471.194	384.103	252.414	0	311.904	473.32	187.785	403.784	0	671.082	1257.34	703.146	18702.2	0	313.934	376.151	476.437	767.819	534.072	784	505.248	511.707	288.709	376.781	0	0	0	615.381	291.873	416.629	212.347	0	7334.27	0	0	350.28	0	0	519.661	1227.09
503.25514 Da 724.46 s	12.07	252.635	252.63485_12.07	286.476	3152.46	789.897	661.292	478.077	400.122	1746.35	1318.75	547.738	306.115	679.505	1872.59	879.76	914.06	0	786.616	1408.73	2657.74	14564.5	707.609	560.057	1465.96	163.646	1934.16	1720.62	1452	668.317	274.947	1058.6	1267.58	1541.94	254.699	0	822.11	578.626	795.152	986.297	655.444	6771.87	1165.19	519.739	972.999	897.291	476.314	1275.3	880.922
157.95492 Da 726.53 s	12.11	158.962	158.9622_12.11	0	0	0	0	0	0	0	0	0	0	0	20639.8	0	18272.3	0	0	21626.2	0	0	0	0	19441.3	0	0	0	0	0	20132.2	0	19724.9	24418.6	0	0	0	21747.1	0	0	0	0	0	0	25409.2	23654.3	0	0	0
550.14556 Da 731.14 s	12.19	551.153	551.15284_12.19	8500.44	0	1309.89	0	523.736	9293.61	1088.81	1684.93	1701.27	15968.2	1216.43	1194.94	859.181	0	1634.14	624.376	2601.92	670.146	6113.54	292.478	720.791	8105.27	422.579	4707.87	833.858	3004	3889.6	715.371	2868.88	2587.56	4791.21	0	3475.88	406.247	2844.48	0	687.334	6514.31	3548.26	414.18	862.916	0	0	22470.2	0	4983.28
392.17413 Da 733.61 s	12.23	393.181	393.18141_12.23	0	0	0	0	0	0	0	0	0	841.815	0	0	0	0	0	0	0	0	2216.06	0	0	0	0	534.019	0	854	978.416	0	0	768.533	664.434	0	782.933	0	394.285	0	0	925.647	0	0	0	0	0	0	0	16184.7
300.24547 Da 746.66 s	12.44	301.253	301.25275_12.44	8189.27	3009.17	9040.48	3240.58	376.016	1637.38	3500.68	3382.67	499.779	5324.21	6033.12	3253.75	4833.54	2433.8	1791.71	3148.92	4015.78	4122.41	157.552	445.794	0	1115.57	1437.6	2622.27	3652.85	2958	0	1010.68	4338.43	7862.5	0	1888.57	10869.3	2947.1	5471.34	7031.88	5322.65	5923.07	0	1339.85	1763.13	1915.42	2595.02	3234.63	1001.66	0
330.10809 Da 749.41 s	12.49	331.115	331.11537_12.49	0	158.377	0	0	16952.9	0	644.232	0	0	0	1207.51	0	0	1182.51	0	0	0	0	0	0	0	752.301	0	953.795	0	626	334.158	2090.11	0	0	644.809	233.023	0	610.573	0	607.16	0	0	1610.52	860.796	576.935	0	0	0	685.35	671.671
157.95488 Da 765.50 s	12.76	158.962	158.96216_12.76	0	0	19611.2	0	22598.5	24643	19643.7	0	0	0	16967.6	0	0	0	19764.7	0	0	18929.1	19094.8	0	0	0	0	0	0	16622	0	0	0	19764.8	0	0	0	0	21127.5	0	0	20182.3	20013.9	19409.1	19436.8	23516	0	22817.3	0	0
804.41110 Da 767.48 s	12.79	805.418	805.41838_12.79	0	0	2733.69	0	0	0	0	0	711.807	3365.07	162.636	1965.7	0	0	0	1519.15	2009.17	1142.29	0	0	0	0	0	4009.13	0	2032	9233.47	0	1586.6	0	1659.68	0	0	0	13049.8	0	0	9307.3	0	1936.17	0	0	0	0	0	0
501.23994 Da 776.25 s	12.94	251.627	251.62724_12.94	0	0	0	0	445.847	0	0	0	290.276	0	6275.96	186.224	0	0	0	0	0	223.382	1201.01	0	1491.81	0	0	0	0	964	0	280.038	0	0	0	0	0	0	0	0	173.231	0	1735.79	0	0	0	0	0	150.626	1149.59
483.22930 Da 776.25 s	12.94	242.622	242.62193_12.94	0	0	0	0	0	0	0	0	0	0	6222.49	0	0	0	0	0	0	0	963.392	0	1961.46	0	0	361.326	0	642	0	239.306	0	0	0	0	0	0	335.398	0	0	0	1991.43	0	0	0	0	0	0	1260.67
271.12095 Da 778.41 s	12.97	272.128	272.12823_12.97	5376.37	0	921.133	0	0	0	713.447	5382.57	1814.85	2488.27	0	1277.7	0	0	1951.82	1656.81	1211.15	1396.14	0	0	0	2867.5	312.791	850.18	3247.26	962	935.644	478.611	1287.48	5581.85	2251.23	311.6	9796.69	1120.18	3272.05	1138.11	9083.43	2300.74	0	0	0	0	1284.69	710.434	0	0
503.25497 Da 779.23 s	12.99	252.635	252.63476_12.99	204.979	490.216	418.472	0	0	227.019	0	186.93	307.945	336.726	3800.77	400.899	360.136	157.52	0	403.141	846.777	502.61	1074.45	0	2616.95	340.081	486.794	1753.5	571.86	1018	0	0	426.56	716.133	1222.33	0	186.413	480.766	496.696	0	0	262.177	1429.02	0	0	731.139	544.072	306.778	0	906.756
854.52109 Da 779.27 s	12.99	428.268	428.26782_12.99	0	384.631	0	190.026	0	0	0	0	0	170.55	0	0	164.633	0	0	0	0	258.92	0	0	0	226.721	169.86	541.99	904.396	672	0	0	0	653.752	0	0	0	0	642.633	0	0	0	0	900.717	144.234	0	0	0	0	0
487.26005 Da 779.40 s	12.99	244.637	244.6373_12.99	2398	3660.28	3550.82	2455.14	1103.87	976.184	2262.8	1239.37	2334.83	1307.55	2339.28	3204.61	1985.89	1109.3	449.834	1256.13	4362.19	2952.2	501.067	1431.73	2423.57	2785.06	1145.52	4189.79	6237.56	2752	759.208	857.936	2522.95	6457.68	1940.03	1731.41	3579.12	1718.74	2992.98	2385.45	2944.92	3376.2	0	6372.38	0	694.999	2458.29	2416.55	2718.8	0
505.27086 Da 779.69 s	12.99	253.643	253.64271_12.99	2200.43	4328.98	1607.03	3785.33	1007.18	1004.56	2542.32	1329	2092.51	1331.6	1788.99	2201.07	1792.96	947.339	703.977	2128.78	7618.43	1759.13	630.208	1344.46	2458.73	2298.13	1385.81	2686.04	4806.65	4190	839.406	364.05	2548.96	9731.43	2021.34	877.899	3834.36	1435.09	2393.87	3279.68	2746.54	2621.77	414.135	4254.08	711.222	975.779	3486.62	2537.65	1872.79	0
485.24466 Da 779.73 s	13	243.63	243.62961_13	0	0	0	0	0	0	0	0	0	0	3326.23	0	0	0	0	169.614	0	390.919	0	0	2652.11	0	0	1679.1	423.227	722	1023.86	0	0	239.543	1502.69	0	0	0	363.561	0	0	0	0	0	0	0	0	0	246.023	242.835
101.08317 Da 783.26 s	13.05	102.09	102.09045_13.05	2593.1	3192.69	1463.41	428.193	891.694	2959.77	2084.44	3141.96	981.889	2007.24	12975.2	760.415	1893.29	3529.78	1827.29	830.863	662.026	2906.5	751.601	1481.26	1029.7	5276.41	2386.33	1006.93	3028.09	2378	2160	2762.2	2619.19	2712.32	2887.62	2040.3	2661.4	2362.97	1221.26	3447.35	3283	2306.09	4113.23	873.271	2817.53	2343.54	2580.78	3627.52	2096.22	1823.84
392.17414 Da 784.42 s	13.07	393.181	393.18142_13.07	0	0	0	0	0	0	0	0	0	0	0	0	0	0	0	0	0	0	4705.9	0	5655.83	474.053	0	488.853	0	740	1697.52	0	0	0	0	0	656.746	0	0	0	0	0	0	0	0	0	0	435.948	0	11873.1
327.24132 Da 790.03 s	13.17	328.249	328.2486_13.17	335.869	0	0	0	0	0	0	0	0	0	0	2695.08	0	0	0	558.006	0	0	21359.9	0	9237.18	0	0	0	0	1886	978.416	0	0	0	0	0	0	0	0	0	0	0	17534.3	0	0	0	0	444.021	0	15184.9
141.01874 Da 798.35 s	13.31	142.026	142.02601_13.31	1044.65	517.869	611.613	0	416.303	2494.38	966.348	655.536	277.655	620.975	1062.7	876.805	324.122	341.663	1570.61	1541.28	546.556	809.76	472.656	1410.5	992.03	953.258	909.373	767.819	342.612	1146	1505.05	1255.08	351.132	1544.55	2814.73	1858.76	3169.01	954.321	919.144	4400.01	2749.34	1054.06	1247.52	508.992	348.151	3230.36	2600.72	820.767	1282.83	431.419
443.28070 Da 798.86 s	13.31	444.288	444.28798_13.31	706.312	0	0	0	0	2065.88	689.488	0	0	0	753.026	0	0	0	1372.37	1010.31	0	0	0	957.631	0	0	590.367	0	304.824	1024	326.139	0	0	2073.54	0	1119.05	2486.46	0	691.278	2878.3	2134.65	636.717	996.991	0	0	3691.84	1230.57	524.752	1174.88	0
507.35685 Da 800.38 s	13.34	508.364	508.36413_13.34	0	0	99.0466	0	0	0	0	0	0	0	0	0	0	0	0	0	0	0	34413.5	0	5497.6	0	0	0	0	1272	8206.93	0	0	0	0	0	0	0	0	0	0	0	0	0	0	0	0	0	0	9129.56
458.21028 Da 801.54 s	13.36	459.218	459.21756_13.36	506.272	0	0	382.586	0	542.009	0	0	0	0	0	0	524.769	0	350.718	604.711	0	304.612	0	0	20601.6	0	0	0	0	680	6287.52	0	0	553.943	0	466.045	0	0	0	0	0	0	554.736	371.764	0	341.94	546.92	0	871.122	2412.85
352.22300 Da 808.07 s	13.47	353.23	353.23028_13.47	1541.04	0	1213.32	0	17527.7	808.757	1560	1759.19	1282.26	1440.93	4199.57	1642.39	980.084	492.527	1474.03	2295.94	1673.03	1132.14	8443.24	523.631	911.663	1226.35	493.008	2282.2	2065.75	2166	1922.08	916.489	1768.67	1694.27	986.838	1308.72	3375.5	718.745	2706.23	647.807	1547.9	2097.42	6227.36	1459.61	736.09	467.04	0	1407.41	449.368	4448.53
464.24470 Da 810.83 s	13.51	233.13	233.12963_13.51	3521.68	19955.5	11073.4	3813.2	4004.57	712.273	6460.95	4335.25	5505.14	4143.48	6614.6	12345.1	9968.04	6207.62	0	2136.15	3766.88	10930.5	0	7290.73	0	11763.7	447.436	10539.6	21755.9	7264	5458.81	0	8364.75	10692.1	12512.1	3248.77	2202.54	3497.57	6989.59	3386.38	9052.69	5141.89	0	17270.8	1646.25	1259.34	4156.03	7744.81	19827.4	0
381.25257 Da 810.93 s	13.52	382.26	382.25985_13.52	0	0	0	0	0	0	0	0	0	0	0	263.817	0	0	0	0	0	0	13841.3	0	9214.58	0	0	0	0	1160	566.733	0	0	0	0	338.696	0	0	0	0	0	0	10808.4	0	0	0	0	0	0	10263.6
446.23436 Da 811.09 s	13.52	224.124	224.12445_13.52	4255.16	16008.7	10848.1	3752.39	3727.93	681.058	4951.53	4363.41	5808.04	2888.41	3927.76	8894.79	9906.31	4825.44	0	2472.92	2894.44	8798.21	0	5453.31	0	8504.61	847.229	8515.08	24055.9	6534	3742.57	0	8541.61	10549.9	11948.6	3663.33	2477.85	3266.81	5668.48	2705.55	9387.98	4609.51	0	18318.7	1347.84	1523.44	4315.54	7486.47	17884.4	0
816.57569 Da 811.39 s	13.52	817.583	817.58297_13.52	0	6863.02	1807.6	0	0	0	0	0	1340.32	0	0	2221.76	1738.94	565.741	0	0	0	1802.29	0	882.153	100.459	0	0	1461.25	0	0	0	0	1329.1	3670.5	0	0	0	639.419	1231.5	630.024	0	0	0	5566.48	0	0	0	0	0	0
600.29571 Da 811.78 s	13.53	301.155	301.15513_13.53	0	0	0	0	0	0	0	0	0	0	0	0	0	0	0	0	0	0	0	0	0	0	0	0	0	0	0	0	0	0	0	0	0	0	0	0	15646.6	0	0	0	0	0	0	0	0	0
300.14733 Da 812.14 s	13.54	301.155	301.15461_13.54	7806.47	2478.73	3001.11	1510.08	695.629	0	992.969	14480.7	7875.31	7202.44	1503.82	6176.43	2204.55	616.769	5486.95	4832.77	3977.29	4858.56	0	1075.57	0	10163.8	2123.25	23042.5	8562.79	5088	0	941.947	3477.51	9893.62	7356.43	2056.56	15486.6	4533.62	7314.75	1496.31	0	8239.86	0	5142.32	1238.42	739.479	5101.74	4429.45	956.477	0
271.12090 Da 818.87 s	13.65	272.128	272.12818_13.65	8246.07	1510.87	2803.02	729.701	988.384	3544.34	8699.79	9953.4	3634.76	9349.61	4671.88	3189.09	0	925.153	11812.6	2232.02	6019.82	3185.73	0	0	0	4068.09	4888.66	9365.26	5489.36	4746	0	6736.2	12068.5	16950.2	7390.07	986.282	14881.5	6920.63	5412.45	8637.43	11111.9	4668.36	0	2929.2	1387.63	3591.76	4842.53	2769.08	0	0
590.31005 Da 824.30 s	13.74	591.317	591.31733_13.74	3173.46	10689.2	3684.53	0	4732.42	0	0	5354.4	4649.46	1263.82	1831.32	6135.05	3637.37	204.11	3128.5	1413.45	2258.07	5823.16	0	3415.39	0	2813.4	776.799	8618.7	2063.23	2864	0	1331.46	2171.82	4571.28	4530.49	1823.54	4797.97	7540.82	2985.3	0	5758.52	3547.42	0	5419.27	2377.37	839.559	13900.9	0	12170.6	0
427.29384 Da 828.14 s	13.8	428.301	428.30111_13.8	3684.68	0	0	0	0	2227.63	0	0	0	0	0	3434.8	0	1306.75	0	0	0	0	10401	0	4972.71	0	0	0	0	1386	13927.7	0	0	0	1892.37	0	0	0	0	0	0	0	5498.79	0	0	0	0	1665.75	0	11080
552.26725 Da 832.26 s	13.87	277.141	277.1409_13.87	0	0	0	0	0	0	0	0	0	10563.1	0	0	0	0	0	0	0	0	0	0	0	0	0	0	0	0	0	0	0	0	0	0	0	0	0	0	0	0	0	0	0	0	0	0	0	0
276.13387 Da 832.70 s	13.88	277.141	277.14115_13.88	11031.8	12084.4	11759.3	12227.6	12652.9	11274.4	13089.6	11374.6	11391.4	0	10662.7	11504.5	14495.5	11348.1	12658.9	11619.8	12134.6	12034.7	11857.7	11887.8	12097.7	12085.8	10137.7	12032.7	13062.1	9534	12794.3	11252.5	12854	11515.5	12991.5	11412.7	12263.1	12507.1	11754.3	12953.6	12754.8	13170.4	11575.3	12762.2	13485.9	13032.6	14809.6	12225.4	11937.1	10868.2
528.28694 Da 834.74 s	13.91	265.151	265.15075_13.91	1933.71	3182.63	841.896	4636.64	0	2329.79	1653.17	1446.79	3927.56	2873.1	2205.61	2283.83	0	776.507	6462.86	4429.63	5342.39	3810.19	0	1240.67	5743.73	4544.72	9711.02	1968.7	3647.81	3014	0	0	2920.9	9037.75	1384.94	1086.54	16739.8	1776.43	2890.57	7794.01	1181.88	4585.43	0	2889.28	1303.08	5796.3	8796.3	1318.61	1388.27	0
171.16248 Da 841.73 s	14.03	172.17	172.16976_14.03	8633.8	11682.2	3340.35	506.737	1504.06	12568.4	6365.12	12665.2	3435.35	6316.89	56793.3	1169.07	6379.55	10627.1	7238	2131.24	1239.37	9498.81	1263	3464.93	3762.18	21829.6	9021.23	2531.94	12497.8	8592	10428.4	9444.93	8916.15	11053.9	10574.9	6064.01	12254.5	8745.13	3169.64	12300.7	9980.32	7212.55	13656.2	2130.78	12545.9	7008.37	7503.07	14127.9	6188.23	5603.29
342.32501 Da 841.88 s	14.03	172.17	172.16978_14.03	0	0	0	0	0	0	0	0	0	0	0	0	0	0	0	0	0	0	0	0	0	0	0	0	0	0	0	0	0	0	0	0	0	0	0	0	0	0	0	0	0	0	0	0	0	0
546.29749 Da 842.74 s	14.05	274.156	274.15602_14.05	4010.67	4009.71	965.704	8057.12	843.349	7937.17	4546.89	2719.45	7562.32	6966.29	1895.93	6815.28	1607.75	1608.48	4145.08	9628.67	8347.17	3594.42	1330.15	1761.95	426.95	10606.9	5992.75	2476.15	4776.42	4604	11674.2	1664.96	4582.92	17356.9	1387.74	3430.31	11612.1	3100.94	1700.03	4989.39	3425.49	3804.25	524.059	3203.66	3926.64	4139.42	9252.07	4426.76	6542.2	0
244.07142 Da 843.89 s	14.06	245.079	245.0787_14.06	3094.44	4012.23	2510.83	1760.91	2331.3	3981.35	2747.3	4604.12	2559.48	3312.6	12095.2	2030.36	3696.54	4020.09	2754.91	1733.01	2381.24	3495.42	1900.96	2481.35	2591.84	5356.28	4273.43	2598.36	3761.18	2940	3141.09	3872.17	3100.37	3830.19	3695.04	3004.91	4330.51	3314.88	2491.16	3195.85	3456.23	3312	4386.76	2360.33	3854.52	3319.32	3532.19	5443.97	2974.87	2880.43
383.06807 Da 843.95 s	14.07	192.541	192.54131_14.07	1943.59	0	1230.65	0	2712.68	1018.75	420.614	678.582	509.876	2158.11	1893.7	1241.49	419.301	481.434	759.888	356.435	1973.25	0	1888.04	0	0	2037.91	0	3453.86	0	1354	2352.48	346.229	0	788.495	4841.68	615.071	2400.42	0	681.037	383.603	0	588.562	3941.95	0	2073.98	0	256.369	16057.4	0	2852.02
365.05742 Da 844.96 s	14.08	183.536	183.53599_14.08	1560.8	0	965.704	0	2111.06	1013.07	354.061	435.317	499.779	1799.52	1200.83	956.985	295.826	685.545	775.137	0	1064.89	0	1596.18	0	0	1571.59	0	2723.23	521.476	1074	1895.35	0	395.349	693.676	4617.39	289.924	2039.07	0	970.35	190.532	0	489.576	2696.99	264.476	2121.23	0	0	15231.3	0	2327.6
256.07326 Da 848.36 s	14.14	257.081	257.08054_14.14	293.885	0	0	0	0	0	220.956	0	0	2505.77	2591.03	0	0	244.045	378.673	0	0	0	0	0	0	0	0	15606.1	0	898	0	0	0	0	0	0	0	0	0	0	0	0	0	0	0	0	0	1313.23	0	0
308.12381 Da 856.42 s	14.27	309.131	309.13108_14.27	12898.8	15093.6	9015.72	1512.61	5551.6	15681.4	7595.01	15062	5543.01	12537.6	41830.8	2620.07	19856.3	13613.3	10046.3	4301.81	2591.65	10016.7	5119.15	7215.25	5751.26	25689	10792.3	8124.53	15276.5	13234	12200.8	15445.4	13345.6	13591.6	9335.72	15891.6	10542.3	10685	11777.3	11909.5	10357.5	7734.23	20711.8	5608.89	14530.3	9743.89	10491.2	24044.4	15504.5	8266.72
270.18085 Da 862.57 s	14.38	271.188	271.18813_14.38	12362.9	11805.4	11385.4	11024.1	11326.1	11396.4	13651.3	11049.4	10904.3	10860.5	11246.4	12611.5	11449.7	11499	11649.9	11123.2	11685.5	11773.2	11906.8	12324.2	12288.6	11464.9	9862.24	14482.3	12515.4	8962	11441.6	12166.4	11930.7	10330.3	12245.8	11835.4	10232.6	10889.4	11418.9	12440.4	11997.6	12330.4	10649.9	11921.4	13055.6	11011.6	12755.8	11267.4	11638.4	11707.7
1246.84750 Da 865.18 s	14.42	1247.85	1247.85478_14.42	0	0	0	0	0	0	0	0	0	0	0	0	0	0	0	0	0	0	9920.62	0	0	0	0	0	0	0	1058.61	0	0	0	0	0	0	197.114	0	0	0	0	14246.7	0	0	0	0	0	0	2552.35
2079.39002 Da 865.18 s	14.42	1040.7	1040.70229_14.42	0	0	0	0	0	0	0	0	0	0	0	0	0	0	0	0	0	0	8089.4	0	0	0	0	0	0	0	681.683	0	0	943.2	0	0	0	0	0	0	0	0	16493.8	0	0	0	0	0	0	0
1687.06920 Da 865.18 s	14.42	844.542	844.54188_14.42	0	0	0	0	0	0	0	0	0	0	0	0	0	0	0	0	0	0	11227.5	0	2225.16	0	0	0	0	620	1775.05	0	0	2447.83	0	0	0	0	0	1343.88	0	0	12613.2	0	0	0	0	0	0	3980.94
232.12261 Da 865.26 s	14.42	233.13	233.12988_14.42	2970.96	4487.36	1292.56	4464.35	384.073	3025.03	2172.29	1518.49	5383.98	5000.6	5433.82	2943.38	2091.36	1107.08	4508.5	5725.09	6515.05	4863.64	17323	2115.75	9601.34	6507.92	7871.56	2300.8	4028.21	6122	9460.69	542.256	5381.42	10000.9	3181.99	1907.53	11789.9	1980.76	3402.63	9981.31	2028.47	5438.84	0	3490.59	1594.03	5409.88	11867	2147.45	3539.72	0
492.24047 Da 865.26 s	14.42	493.248	493.24774_14.42	6030.82	7959.09	2577.69	8472.64	641.912	4367.29	4267.37	3093.31	8602.26	7230.86	7683.98	4301.26	3043.15	1475.36	8094.46	8306.17	9509.57	6516.15	16083.2	2835.15	14692.1	10011.8	10869	3706.25	7275.47	10114	15855.1	748.466	8583.23	14163	6313.52	3465.54	16473.1	4105.74	4675.09	13410.9	3322.12	10093.8	15969.7	5810.99	2765.31	10222.1	16675.4	3371.87	6542.2	15680.9
464.24489 Da 865.33 s	14.42	233.13	233.12972_14.42	0	0	0	0	0	0	0	0	0	0	0	0	0	0	0	0	0	0	0	0	0	0	0	0	0	0	0	0	0	0	0	0	0	0	0	0	0	0	15034.1	0	0	0	0	0	0	13275.8
854.52190 Da 865.34 s	14.42	428.268	428.26823_14.42	2158.45	2853.31	0	2161.23	0	984.697	803.959	499.334	4116.87	2886.22	2526.42	1065.62	514.48	0	3019.22	3856.88	4274.94	2210.97	34478.1	0	16038.2	5193.97	7289.48	0	2005.29	6428	12898.5	0	3953.49	17154.8	2509.15	1035.05	25231.7	502.401	1738.44	10230.3	556.014	3266.52	39138.3	2240.56	0	5554.44	19053.9	0	1900.4	21268.7
1671.09837 Da 865.34 s	14.42	836.556	836.55646_14.42	0	480.16	0	0	0	0	0	0	0	561.939	626.036	0	0	0	0	0	0	0	51111.4	0	7893.55	0	3057.48	0	0	2260	5367.92	0	1001.38	8785.73	0	0	0	0	0	4905.55	0	0	74009.9	0	0	0	0	0	0	15784.3
1262.80970 Da 865.34 s	14.42	632.412	632.41213_14.42	0	1269.53	0	1299.78	0	0	0	0	2718.5	2009.42	1904.84	0	0	0	1753.59	2399.18	3689.9	1149.91	47758.9	0	13107.4	3640.42	6270.32	0	967.376	5170	11711.6	0	1560.59	15111.2	827.038	0	26823.3	0	901.222	9714.57	0	1765.68	56278.8	885.746	0	3502.8	16977.3	0	1210.03	22129
446.23448 Da 865.40 s	14.42	224.125	224.12452_14.42	3440.18	5110.81	1755.6	4682.25	324.985	3371.24	2632.83	1915.39	5939.29	4635.45	4458	3652.06	2088.79	1051.61	5375.13	5213.79	7656.92	4099.57	17831.8	1644.01	11510.1	7476.64	8012.42	3039.39	4660.54	6676	11441.6	883.394	5638.92	12134.3	3476.36	2731.24	14609	2444.7	3627.93	10433.5	2626.4	5706.37	18260.3	4059.46	1618.9	7492.09	12855.5	2203.96	4044.32	14872.3
428.22401 Da 865.40 s	14.42	215.119	215.11928_14.42	3008	3911.67	1183.61	3473.68	652.656	3229.35	2049.83	2045.99	5303.21	3540	4578.31	2107.95	1540.87	823.098	4366.18	4510.75	6250.76	3975.18	14719.5	1245.39	9847.47	4696.73	6531.33	1655.19	4030.73	5552	9479.41	529.527	4869.03	9297.26	3737.09	2463	12435.1	2223.54	3441.03	7595.86	1885.98	4390.13	15887.9	3385.8	1855.15	6096.53	11126.4	1714.19	3682.81	12413
872.53258 Da 865.41 s	14.42	437.274	437.27357_14.42	1723.8	3451.62	0	4758.26	0	1515.35	1181.98	686.264	4591.41	4572.04	5387.03	1882.93	1044.39	0	5537.78	6103.65	7538.88	4005.65	46759.4	719.403	19838.1	8283.04	11718.3	820.955	3023.05	11374	18065.9	0	4289.01	18664.4	2010.12	875.19	31951.1	1040.86	1907.42	16510.2	0	4751.3	50879.8	2552.45	912.652	7380.89	28639.3	1165.22	2892.02	28825
1671.06932 Da 865.73 s	14.43	836.542	836.54194_14.43	0	0	0	0	0	0	0	0	0	0	0	0	0	0	0	0	0	0	0	0	0	0	0	0	0	0	0	0	0	0	218.674	0	20643	0	0	0	0	0	0	0	0	1292.7	11679	0	0	0
520.38867 Da 875.82 s	14.6	521.396	521.39595_14.6	0	198.6	0	0	0	297.963	0	0	0	382.643	0	0	280.391	0	0	0	0	0	12671.3	0	0	0	0	0	0	0	0	0	0	0	1432.6	0	0	0	0	0	0	0	994.434	0	0	0	0	0	0	1302.01
541.23659 Da 877.87 s	14.63	542.244	542.24387_14.63	0	0	0	0	0	0	0	0	0	0	5324.65	0	0	0	0	0	0	0	8161.72	0	5336.87	0	0	0	0	3148	0	0	0	0	0	0	0	0	0	0	0	0	3949.62	0	0	0	0	0	0	7161.05
1679.00506 Da 878.23 s	14.64	840.51	840.50981_14.64	0	0	0	0	0	0	0	0	0	0	0	0	0	0	0	0	0	0	3125.21	0	0	0	0	0	0	0	0	0	0	0	0	0	0	0	0	0	0	0	0	0	0	0	0	0	0	2201.01
298.11839 Da 878.25 s	14.64	299.126	299.12566_14.64	180.282	467.59	0	0	16716.6	0	0	0	0	0	781.988	235.367	216.081	1073.8	0	322.021	0	0	521.73	0	0	1947.74	0	943.168	0	566	0	1647.14	0	371.791	644.809	628.619	0	1036.05	0	1041.57	539.25	267.528	1945.41	908.202	773.392	0	0	0	1767.35	0
480.23949 Da 878.33 s	14.64	241.127	241.12702_14.64	0	0	0	144.42	316.927	0	0	437.878	153.972	0	13973.3	0	0	0	0	0	0	0	20874.4	0	12499.6	0	0	2986.26	0	8582	441.089	361.504	0	0	0	0	0	0	268.831	0	0	0	8090.96	0	0	0	0	0	0	18274.6
2097.30356 Da 878.36 s	14.64	1049.66	1049.65905_14.64	0	0	0	0	0	0	0	0	0	0	0	0	0	0	0	0	0	0	0	0	0	0	0	0	0	0	0	0	0	0	0	0	0	0	0	0	0	0	0	0	0	0	0	0	0	0
2881.85184 Da 878.36 s	14.64	1441.93	1441.9332_14.64	0	0	0	0	0	0	0	0	0	0	0	0	0	0	0	0	0	0	0	0	0	0	0	0	0	0	0	0	0	0	0	0	0	0	0	0	0	0	0	0	0	0	0	0	0	0
2903.83330 Da 878.36 s	14.64	1452.92	1452.92393_14.64	0	0	0	0	0	0	0	0	0	0	0	0	0	0	0	0	0	0	0	0	0	0	91.1444	0	0	0	0	0	0	0	0	0	0	0	0	0	0	0	0	0	0	0	0	0	0	0
423.29886 Da 878.36 s	14.64	424.306	424.30613_14.64	0	0	0	0	0	0	0	0	0	0	2241.25	0	0	0	0	0	0	0	3011.57	0	2265.34	0	0	0	0	1168	0	0	0	0	0	0	0	0	0	0	0	0	1848.27	0	0	0	0	0	0	2722.85
1663.03423 Da 878.43 s	14.64	832.524	832.52439_14.64	0	0	0	0	0	0	0	0	0	0	0	0	0	0	0	0	0	0	7270.64	0	1295.92	0	0	0	0	540	0	0	0	0	0	0	0	0	0	0	0	0	685.112	0	0	0	0	0	0	4531.2
270.16216 Da 878.46 s	14.64	271.169	271.16944_14.64	0	0	0	0	0	0	0	0	0	0	9392.77	0	0	0	0	0	0	0	14786.7	0	8702.24	0	0	1256.67	0	4226	0	0	0	0	0	0	0	0	0	0	0	0	6575.03	0	0	0	0	0	0	13986.3
426.20799 Da 878.57 s	14.64	214.111	214.11127_14.64	0	0	0	0	0	0	276.86	0	0	0	9539.81	0	324.122	0	0	302.356	223.241	0	11676.9	0	11419.6	0	0	1277.93	352.689	5432	0	0	416.157	257.01	473.795	0	0	0	348.2	218.476	0	168.543	5938.49	0	141.747	172.36	196.55	384.818	0	14192.9
2069.30747 Da 878.57 s	14.64	1035.66	1035.66101_14.64	0	0	0	0	0	0	0	0	0	0	0	0	0	0	0	0	0	0	0	0	0	0	0	0	0	0	0	0	0	0	0	0	0	0	0	0	0	0	0	0	0	0	0	0	0	1147.01
866.46222 Da 878.57 s	14.64	434.238	434.23839_14.64	0	0	0	0	0	0	0	135.716	0	0	2951.95	0	0	0	0	0	0	0	4904.78	0	2729.97	0	0	276.308	0	1734	0	0	0	0	0	0	0	0	0	0	0	0	2188.27	0	0	0	0	0	0	4949.7
2475.58111 Da 878.57 s	14.64	1238.8	1238.79783_14.64	0	0	0	0	0	0	0	0	0	0	0	0	0	0	0	0	0	0	749.018	0	0	0	0	0	0	0	0	0	0	0	0	0	0	0	0	0	0	0	0	0	0	0	0	0	0	0
1256.76276 Da 878.57 s	14.64	629.389	629.38866_14.64	0	0	0	0	0	0	0	0	0	0	8693.21	0	0	0	0	0	0	0	16772.8	0	6351.5	0	0	0	0	2284	0	0	0	0	0	0	0	0	0	0	0	0	3297.74	0	0	0	0	0	0	13097.6
865.45603 Da 878.58 s	14.64	866.463	866.4633_14.64	0	0	0	0	0	0	0	0	0	0	0	0	0	0	0	0	0	0	7087.26	0	3754.65	0	0	0	0	1920	0	0	0	0	0	0	0	0	0	0	0	0	0	0	0	0	0	0	0	6584.96
444.21853 Da 878.61 s	14.64	223.117	223.11654_14.64	0	0	0	0	577.452	0	378.02	0	0	0	31230.5	0	0	414.877	0	0	987.907	0	44768	0	33204.1	0	461.937	4827.43	584.456	16410	916.931	763.741	964.963	0	0	0	696.896	593.746	903.783	0	0	0	24326.6	0	0	0	0	583.955	0	44443.9
829.57188 Da 878.67 s	14.64	830.579	830.57915_14.64	0	0	0	0	0	0	0	0	0	0	0	0	0	0	0	0	0	0	1833.8	0	0	0	0	0	0	0	0	0	0	0	0	0	0	0	0	0	0	0	0	0	0	0	0	0	0	1255.51
462.22915 Da 878.67 s	14.64	232.122	232.12185_14.64	333.399	0	631.422	311.643	639.226	0	0	0	0	0	32304.4	0	0	0	459.999	0	641.498	700.607	48247.1	238.228	27553.3	530.733	426.722	5512.88	0	18998	767.228	677.184	746.481	524	1264.39	0	645.274	225.96	668.236	439.493	586.749	0	23677.3	548.913	654.026	0	0	726.58	0	44660.9
244.14627 Da 878.73 s	14.65	245.154	245.15355_14.65	0	0	0	0	0	0	0	0	0	0	7184.93	0	0	0	0	263.025	0	0	11713.1	0	6379.13	0	0	1033.5	0	4438	0	274.947	338.127	0	0	0	0	0	0	0	0	0	5028.41	0	0	0	0	0	0	10782.9
1272.73311 Da 878.73 s	14.65	637.374	637.37383_14.65	0	0	0	0	0	0	0	0	0	0	1797.9	0	0	0	0	0	0	0	3207.86	0	1363.73	0	0	0	0	684	0	0	0	0	0	0	0	0	0	0	0	0	672.33	0	0	0	0	0	0	3081.94
2091.28905 Da 878.73 s	14.65	1046.65	1046.6518_14.65	0	0	0	0	0	0	0	0	0	0	0	0	0	0	0	0	0	0	1273.33	0	0	0	0	0	0	0	0	0	0	0	0	0	0	0	0	0	0	0	0	0	0	0	0	0	0	0
2497.56113 Da 878.86 s	14.65	1249.79	1249.78784_14.65	0	0	0	0	0	0	0	0	0	0	0	0	0	0	0	0	0	0	645.705	0	0	0	0	0	0	0	0	0	0	0	0	0	0	0	0	0	0	0	0	0	0	0	0	0	0	0
2514.53492 Da 878.86 s	14.65	1258.27	1258.27474_14.65	0	0	0	0	0	0	0	0	0	0	0	0	0	0	0	0	0	0	0	0	0	0	0	0	0	0	0	0	0	0	0	0	0	0	0	0	0	0	0	0	0	0	0	0	0	0
1380.71699 Da 878.86 s	14.65	1381.72	1381.72427_14.65	0	0	0	0	0	0	0	0	0	0	0	0	0	0	0	0	0	0	1115.78	0	0	0	0	0	0	0	0	0	0	0	0	0	0	0	0	0	0	0	0	0	0	0	0	0	0	0
1298.75608 Da 878.87 s	14.65	1299.76	1299.76336_14.65	0	0	0	0	0	0	0	0	0	0	0	0	0	0	0	0	0	0	0	0	0	0	0	0	0	0	0	0	0	0	0	0	0	0	0	0	0	0	0	0	0	0	0	0	0	733.671
1271.73139 Da 878.91 s	14.65	1272.74	1272.73867_14.65	0	0	0	0	0	0	0	0	0	0	0	0	0	0	0	0	0	0	2169.57	0	0	0	0	0	0	0	0	0	0	0	0	0	0	0	0	0	0	0	0	0	0	0	0	0	0	1529.34
834.51075 Da 879.02 s	14.65	835.518	835.51803_14.65	0	0	0	0	0	0	0	0	0	0	0	0	0	0	0	0	0	0	0	0	0	0	0	0	0	0	0	0	0	0	0	0	0	0	0	0	0	0	0	0	0	0	0	0	0	0
361.29853 Da 879.29 s	14.65	362.306	362.30581_14.65	45243.5	105964	26230	42160.5	36994.6	44033.3	30071.3	69604.6	14435.5	41937.7	4286.45	10286.3	59952.3	16115.9	40962.8	51727.4	34492.1	28415.2	6730.83	5639.64	10005.7	18719.9	35687.2	3724.85	4496.79	15436	26802.2	2459.25	2364.29	13791.2	3358.62	19002.2	5165.06	1889.41	10615	15361.9	5082.36	1543.64	7681.94	9668.36	32527.2	17525.1	53054.1	4047.32	18263.4	2898.52
489.34593 Da 882.54 s	14.71	490.353	490.35321_14.71	0	0	0	0	0	0	0	0	0	0	0	0	0	0	0	0	0	0	749.018	0	0	0	0	0	0	0	12067.1	0	0	0	0	0	0	0	0	0	0	0	0	0	0	0	0	0	0	0
313.33488 Da 888.34 s	14.81	314.342	314.34216_14.81	32675.6	125998	29820.5	55824.7	23785.7	39873.1	21004.1	31601.5	5320.88	32168.3	1993.96	9727.62	23673.8	14689.3	17838.3	25486.4	45980	44140.8	3086.47	4207.92	4455.35	2311.01	11415.8	2114.82	2002.77	12626	17745.1	1960.27	899.938	5202.57	2475.51	8432.17	1499.9	1317.3	5327.96	5604.17	1447.31	551.108	4742.1	7113.42	6542.74	16374.2	25844.8	4410.61	11430	1658.51
521.26591 Da 889.42 s	14.82	261.64	261.64023_14.82	607.527	884.902	349.139	998.272	276.64	0	449.897	647.854	1128.29	244.892	7358.71	0	481.038	295.073	937.788	626.835	1347.15	286.843	978.889	134.446	1192.95	734.267	1626.1	810.328	647.437	1074	160.396	0	803.702	593.867	440.152	474.174	1775.22	947.109	450.611	1127.95	268.228	872.141	1262.85	601.309	494.871	300.24	2199.08	0	941.414	245.418
383.26771 Da 895.80 s	14.93	384.275	384.27499_14.93	0	0	0	0	0	0	0	0	0	0	0	0	0	0	0	0	0	0	143300	0	29291.3	164.888	0	0	0	3500	0	0	0	0	0	3693.14	0	0	0	0	0	0	1255.19	0	0	0	0	500.533	0	1759.26
429.30961 Da 901.28 s	15.02	430.317	430.31689_15.02	4008.2	0	0	0	0	0	0	0	0	0	0	2839.92	0	1133.7	0	0	0	0	14293.3	0	8174.83	0	0	0	0	2128	14962.3	0	0	0	6016.35	653.005	0	0	0	0	0	0	8602.24	0	0	0	0	2777.15	0	15112.6
311.31894 Da 904.44 s	15.07	312.326	312.32621_15.07	5635.68	12700.4	6549.46	6734.54	3596.32	6986.52	4166.21	5436.34	696.662	6714.84	654.999	1857.07	3632.23	1905.77	2828.61	4186.27	7567.11	6516.15	544.975	497.685	575.126	705.926	1534.95	411.806	0	1692	2290.99	0	0	756.057	647.613	1173.24	358.486	0	1323.67	645.267	0	0	1252.63	928.162	1589.06	2732.74	4520.64	1138.31	1473.63	0
341.25701 Da 908.62 s	15.14	342.264	342.26429_15.14	0	0	0	0	0	261.072	0	0	0	0	0	892.324	0	264.012	0	0	585.046	0	7330.05	0	12956.7	0	0	0	0	1524	451.782	0	0	0	243.906	615.071	0	0	0	203.234	0	0	27235.7	0	0	0	0	0	193.304	11516.6
292.12891 Da 909.27 s	15.15	293.136	293.13618_15.15	4709.57	5573.37	3521.11	666.359	1992.88	5678.32	3782.87	7313.33	1943.59	4480.21	24163.7	1109.59	5494.64	4273.01	2864.19	1111.1	1049.49	4363.56	1131.28	2387	2453.7	9800.53	4627.65	3432.6	5421.34	4610	5138.02	6392.51	5162.94	5499.51	4421.15	4768.84	4588.62	4036.03	3225.97	5327.26	4031.8	3453.79	8620.14	1951.14	4911.41	3878.1	3631.89	11380.4	4506.24	4107.53
347.31922 Da 909.53 s	15.16	348.327	348.3265_15.16	11750.5	14764.3	6985.26	14148.1	5108.44	9228.34	4174.2	4768	1905.72	14249.6	1260.98	2552.82	10680.6	1282.35	19907	17362.1	13381.6	4310.26	3256.94	1457.67	6582.56	1422.16	12287.9	789.073	1352.81	4266	10540.7	297.859	759.486	2784.69	647.613	5473.32	1195.91	0	2488.6	4128.18	1422.17	706.274	3798.79	1766.5	6313.96	2796.68	6543.11	1224.42	4182.39	1498.34
462.22955 Da 913.91 s	15.23	232.122	232.12205_15.23	647.041	1571.2	425.9	2343.66	0	675.383	1911.4	1221.45	729.476	1412.5	3803	1042.34	877.188	472.56	2688.84	4473.88	5103.76	3947.26	338.35	386.826	1321.03	1715.87	9653.02	921.914	619.725	1994	1173.56	374.233	1581.39	4466.48	824.234	628.619	6163.08	1420.66	1129.09	6061.44	519.692	1131.64	1127.37	661.191	969.848	6257.77	4720.04	562.427	672.797	390.086
1262.80946 Da 932.60 s	15.54	632.412	632.41201_15.54	0	7526.69	2835.21	476.333	0	0	0	489.091	0	0	0	2472.64	2793.62	368.286	0	0	0	1256.52	0	0	0	3411.12	0	6931.62	10044.1	1090	0	0	1032.59	3408.5	1659.68	999.83	143.394	939.898	0	528.407	2467.14	1185.15	0	7268.11	0	0	0	1307.84	5711.25	0
872.53294 Da 932.60 s	15.54	437.274	437.27375_15.54	0	9143.15	3518.63	1294.71	2073.46	0	2414.54	1684.93	1292.36	585.991	1428.08	3602.92	4537.71	1107.08	0	555.548	0	4173.18	0	1368.04	0	5649.99	0	8265.34	10437.1	1932	1515.74	0	1638.62	5502	0	2639.12	1396.66	2122.58	2921.29	1160.97	3970.33	2354.25	0	9543.6	0	0	803.289	2903.63	6770.65	0
446.23436 Da 932.65 s	15.54	224.124	224.12446_15.54	3153.71	11305.1	6603.93	3924.68	4633.05	1084.02	4073.04	3869.2	4038.62	2357.08	4484.74	7769.68	7264.45	3172.59	0	2386.89	2473.62	5972.93	204.043	3790.43	381.743	7157.17	621.439	11405.7	12696.8	4650	4207.72	491.34	4562.12	7588.02	6411.65	4484.33	4717.67	5134.58	6564.59	3322.87	6775.55	5157.94	0	11068.1	1327.95	1256.56	4272.82	5540.85	9702.84	0
854.52174 Da 932.77 s	15.55	428.268	428.26815_15.55	1876.91	17205.3	8322.39	2467.81	4334.92	0	3396.86	3088.19	2466.08	1215.71	2608.86	8240.42	9144.88	1521.95	0	980.812	951.983	5483.01	0	2573.34	0	10171.5	0	14330.8	24847	4044	2274.95	0	3508.72	10916.7	5012.69	5083.15	2282.84	3132.19	6075.57	1775.75	7719.94	5093.73	0	18510.9	0	0	2016.77	5285.2	14176.4	0
505.27130 Da 932.81 s	15.55	253.643	253.64293_15.55	7102.63	25458.5	15639.5	8796.95	11694.1	2278.71	11071.7	7666.7	8748.66	5883.96	9591.05	16964.5	18961.1	7166.05	426.961	4343.6	3890.04	14032.5	0	8698.88	0	19758.2	1170.38	23773.2	26504.6	10838	9458.02	913.944	11368.9	16378.7	11567.3	11987.1	8704.03	10629.7	12686.2	6742.28	15166.1	10323.9	0	24339.3	2524.09	3344.34	7044.45	10753.4	21737.9	0
487.26079 Da 932.83 s	15.55	244.638	244.63767_15.55	8248.54	21006.4	15525.6	6947.36	11422.8	1782.1	9261.5	9013.62	9059.13	5149.28	6915.36	14370.3	16635.7	6010.17	0	4397.68	4741.95	11374.7	247.951	7408.67	0	16743.9	1128.95	21626.4	27076.5	8926	7709.7	751.012	11004.7	16114.2	13207.4	11529.2	9690.58	9411	12947.4	7565.37	14643.6	10883	314.436	24129.7	2954.31	2460.3	6471.89	11663	20924.5	0
469.25030 Da 932.90 s	15.55	235.632	235.63243_15.55	5055.32	17227.9	10459.3	5959.23	7243.67	1492.65	7336.79	5620.71	5310.78	4060.39	6498.75	10857.9	11156.5	5393.4	0	3048.14	3181.83	9473.43	0	6382.63	0	14409.7	1342.31	15393.6	22478.9	7504	5787.62	0	7017.44	12209.2	9055.36	7922.77	5968.07	6668.22	8802.28	5233.27	10606.2	8531.47	0	15574.2	2198.32	1740.28	4691.55	7174.31	15037.5	0
451.24031 Da 932.90 s	15.55	226.627	226.62743_15.55	2763.51	10478	7814.78	3159.51	6276.77	930.78	4176.86	4209.77	4366.76	2234.64	3987.92	6600.61	8151.93	2959.6	238.895	1843.63	2175.96	5945.01	0	3247.93	0	8100.12	538.581	9742.53	13047	3570	3659.7	397.145	5443.85	7907.41	5587.41	5912.27	3923.27	4151.41	5781.14	2517.56	7278.48	5216.8	0	10703.8	962.388	1167.6	3828.44	6458.49	9225.86	0
428.22402 Da 933.03 s	15.55	215.119	215.11929_15.55	3677.27	10845.1	7383.92	4672.12	5594.57	681.058	4144.91	4880.67	4210.26	2962.75	4230.76	7813.65	8223.96	2313.99	0	2676.95	2422.3	5135.25	0	3703.15	0	6714.03	805.8	9599.06	14450.2	4874	4568.61	613.539	4328.03	8558.67	5901.41	5687.38	3765.53	4990.35	6733.56	3381.3	6370.41	5992.63	0	12368	833.075	1729.16	3090.67	5452.04	10900.3	0
507.35630 Da 935.42 s	15.59	508.364	508.36357_15.59	0	0	0	0	0	0	0	0	0	0	0	0	0	0	0	0	0	0	9158.68	0	1318.52	0	0	0	0	1166	0	0	210.679	0	0	0	0	0	0	0	0	0	0	0	0	0	0	0	0	2534.27
554.30281 Da 935.71 s	15.6	555.31	555.31008_15.6	0	0	0	0	0	3950.14	0	0	0	0	0	2151.92	0	1799.28	0	0	0	0	5731.28	0	5196.23	0	0	0	0	1000	5865.15	165.477	0	0	5004.28	0	0	0	0	0	0	0	3878.04	0	0	0	0	1598.48	0	3141.35
385.28319 Da 944.49 s	15.74	386.29	386.29047_15.74	1007.61	0	0	0	0	879.7	0	0	0	0	0	1161.31	0	1082.67	0	2027.99	1495.97	0	13474.6	0	9076.45	0	0	0	0	1520	0	0	0	0	0	596.105	0	0	0	0	0	0	8658.48	0	731.116	0	0	974.156	1729.69	4714.61
359.30406 Da 947.22 s	15.79	360.311	360.31133_15.79	6065.39	11621.9	6829.26	3435.68	4635.73	3694.74	3511.33	6404.28	6068.03	5212.69	3990.15	5511.72	6276.65	4803.25	5413.25	4955.68	4595.69	7330.99	7020.11	5406.13	6261.09	5740.16	6533.4	5778.57	6887.52	5582	4980.3	6084.47	4928.85	7969.79	5688.34	5863.5	9504.17	7043.22	4815.91	6516.18	8820.79	4946.59	5813.22	7006.13	4498.6	5949.19	7545.79	3977.35	6765.63	4554.45
530.30286 Da 950.13 s	15.84	266.159	266.15871_15.84	2600.51	2775.37	3862.82	2130.83	0	4523.36	2747.3	2409.61	4927.12	2451.1	4308.73	2687.32	6608.49	885.218	0	10009.7	2011.74	2297.28	1363.73	0	0	5224.89	629.725	1931.5	3403.45	3180	11789.1	325.863	1669.83	13182.3	3481.97	1016.09	8273.85	810.091	1433.76	3391.46	1547.9	2932.11	0	2669.71	1216.04	0	2595.02	3939.68	1503.75	511.503
414.27525 Da 950.26 s	15.84	415.283	415.28253_15.84	5186.21	2707.5	5016.71	3542.09	692.943	9083.61	3330.31	3710.44	7383.1	3916.08	5667.74	6191.95	9129.44	1592.95	1090.27	14621.2	3892.61	3947.26	2146.32	452.87	241.101	7368.43	826.514	3398.06	5045.97	3978	18012.5	560.077	3550.34	17716.2	6021.96	2793.56	13275.4	1721.14	1874.13	5268.83	2103.91	4376.76	329.774	3450.67	1760.65	989.679	4828.28	7925.11	2543.07	524.42
472.31727 Da 958.34 s	15.97	473.325	473.32454_15.97	2047.32	7335.64	2119.6	1882.53	582.824	2136.82	3745.6	4399.26	1706.32	1506.52	6783.91	2118.3	5193.67	4324.04	3771.49	1088.97	4631.62	13479.1	343.515	2698.35	534.943	3068.46	6131.53	3629.2	3342.99	3018	229.901	3057.51	2926.1	3900.06	381.279	2449.45	6636.29	5163.43	6277.83	3015.48	6303.36	2501.39	245.413	1631.77	1362.76	2782.78	3141.94	3301.9	1639.32	359.086
287.28279 Da 962.37 s	16.04	288.29	288.29007_16.04	12567.9	12433.9	11660.3	14692.8	16837.4	13062.1	13020.4	11456.5	12171.4	9791.29	9925.24	11605.4	11799.6	10855.6	13019.8	12659.6	13099.4	11158.9	11627.9	10163.6	12228.3	11884.8	10129.5	12885.5	12019.1	9240	15424.8	11672.5	12789	11682.7	13243.8	16346.8	12957.1	10492.7	12238.2	10987.3	15425.9	12943	13359.7	13286.2	10899.6	18008.8	14205.7	11867.5	12803.2	12684.2
243.63025 Da 962.87 s	16.05	244.638	244.63753_16.05	0	0	0	0	0	0	0	0	0	0	0	0	0	0	0	0	0	0	0	0	0	0	0	0	0	0	0	0	0	0	0	0	0	0	12560.8	0	0	0	0	0	0	0	0	0	0	0
428.22462 Da 963.29 s	16.05	215.12	215.11959_16.05	1336.07	3185.14	2486.07	1388.46	776.204	414.31	1613.24	1551.78	1776.99	1047.35	2374.93	3370.14	2685.58	1182.51	116.906	727.62	549.122	2645.05	0	995.37	0	2707.77	0	3541.53	7053.78	1694	1309.9	534.619	1066.4	2682.38	3490.38	1666.38	1227.45	999.993	4058.06	856.122	3752.4	1305.54	0	7684.78	0	544.88	996.99	4095.76	3981.55	0
1262.81042 Da 963.29 s	16.05	632.412	632.41248_16.05	0	0	0	0	0	0	0	0	0	0	0	0	0	0	0	0	0	0	0	0	0	0	0	0	0	358	0	0	0	0	0	0	0	0	745.045	0	229.111	0	0	3927.22	0	0	0	0	958.987	0
464.24546 Da 963.29 s	16.05	233.13	233.13001_16.05	634.693	3537.09	2924.35	1307.38	663.399	0	1120.75	1444.23	1617.97	771.846	3181.42	3054.59	2441.21	1355.56	0	550.631	577.348	2553.66	0	1280.77	0	2290.4	0	3504.33	5386.07	1856	1029.21	0	1006.58	3443.43	2848.37	1471.29	900.516	918.263	3684.26	1305.78	2936.54	1492.81	0	6823.99	193.97	0	1484.09	3605.99	4496.19	0
854.52235 Da 963.37 s	16.06	428.268	428.26845_16.06	0	2853.31	3315.58	635.955	0	0	0	0	1087.9	0	2513.06	2281.25	2621.27	603.457	0	0	0	1660.13	0	0	0	2143.54	0	4468.76	12638.9	1292	0	0	0	1519.6	2427.85	414.564	0	0	4165.59	0	2008.92	0	0	13742.8	0	0	393.099	4709.32	5071.08	0
505.27122 Da 963.41 s	16.06	253.643	253.64288_16.06	3094.44	15196.7	13257.4	5102.84	2903.38	1614.68	5396.11	5175.15	8231.21	3205.46	12779.2	12958.1	12476.1	5362.34	0	1875.59	1996.34	10689.3	0	3964.97	0	11570.5	669.083	20306	29666.2	8376	4739.7	1631.86	4182.37	10752	12212.1	4847.41	4035.11	4384.59	16826.2	3769.98	12422.3	6064.86	0	33324	1106.62	1370.54	4905.19	16937.4	19327.9	93.0006
487.26086 Da 963.45 s	16.06	244.638	244.63771_16.06	3351.28	10943.1	11556.3	4623.98	2409.19	1501.17	4746.55	4581.07	7653.18	2018.17	8748.91	10449.2	9718.52	3893.63	536.242	1327.41	1213.71	8338.75	0	3078.1	0	8494.3	555.152	14795.8	23471.5	7034	3817.43	896.123	3651.77	9257.33	10005.8	5570.87	3627.87	4067.28	0	2319.4	10351.9	4697.79	288.872	27031.5	944.98	1220.42	3216.01	16151.6	15140.5	0
838.53991 Da 963.86 s	16.06	839.547	839.54718_16.06	328.46	0	0	0	0	0	0	0	0	0	0	0	0	0	0	0	0	0	0	0	0	0	0	0	11719.4	0	0	0	0	0	0	0	0	0	0	0	0	0	0	0	0	0	0	0	0	0
446.23480 Da 964.29 s	16.07	224.125	224.12468_16.07	1434.85	4565.29	3501.3	1669.7	1211.31	485.254	1890.1	1725.9	2970.91	1005.81	2876.2	4466.79	3264.37	1683.91	0	499.01	839.079	2789.74	0	1094.44	0	2831.43	0	5167.5	9686.36	2432	1868.61	723.008	1695.84	4107.16	4238.92	2197.46	1697.79	1401.43	4987.45	1239.73	3607.11	1466.05	0	9398.89	594.343	967.439	1951.25	5215.23	5774.01	0
444.21851 Da 964.87 s	16.08	223.117	223.11653_16.08	0	0	0	0	0	0	0	0	0	0	11406.8	0	0	0	0	0	0	0	583.718	0	748.418	0	0	0	0	846	467.822	0	208.078	0	0	0	0	0	0	0	0	0	0	0	0	0	0	0	0	271.252
462.22921 Da 965.24 s	16.09	232.122	232.12188_16.09	0	223.739	0	0	0	0	234.266	0	0	0	16622.3	0	264.957	0	0	0	246.335	398.534	849.748	0	728.326	234.45	310.72	852.837	330.016	1672	548.02	0	252.295	0	224.281	230.313	430.183	0	0	226.097	0	0	621.202	301.902	0	533.76	307.643	0	0	640.671
380.12670 Da 970.04 s	16.17	381.134	381.13398_16.17	4279.85	1138.81	14012.6	1259.24	0	1975.07	2355.97	4473.52	787.531	2739.73	0	5791.05	758.857	510.276	1413.04	0	2027.13	1083.91	718.024	0	2134.75	5876.71	586.224	2765.74	2191.71	1562	1713.56	824.84	780.293	1836.5	1788.64	0	2890.83	0	1431.2	912.011	734.833	1107.57	616.089	329.348	2091.39	0	2179.14	530.134	0	4781.78
286.08464 Da 970.04 s	16.17	287.092	287.09191_16.17	3499.45	972.889	12073.8	939.997	0	1577.79	2960.27	3479.98	658.8	1967.88	0	4497.83	789.726	0	1471.49	0	1960.42	1050.91	604.38	0	1634.97	6087.97	540.652	2789.65	1718.1	1100	1248.42	511.707	624.235	1766.63	1721.36	0	2733.09	0	1029.24	1059.36	768.361	893.543	741.352	324.358	1830.28	1198.18	2079.44	0	0	3342.85
392.17412 Da 972.88 s	16.21	393.181	393.1814_16.21	8991.89	1385.17	4528.91	0	1399.32	740.651	1509.42	10186.4	5149.24	7237.42	1140.68	5635.87	493.9	0	5009.16	6305.22	4169.74	4388.95	0	205.207	0	8705.57	1247.02	15199.6	5620.35	3300	2571.68	0	4273.41	9312.23	6459.31	1300.59	15219.9	3262	5555.83	1374.37	8463.15	7442.63	0	3872.33	1740.75	0	3583.47	5556.99	0	0
500.14770 Da 978.50 s	16.31	501.155	501.15497_16.31	2331.32	1272.05	17209.3	1950.94	3000.07	4083.51	3756.24	5280.14	1991.54	2333.03	503.502	11732.1	1576.88	1091.55	1784.09	870.194	4041.44	3084.19	1263	0	2398.45	6647.04	679.44	5119.68	4746.19	2788	4274.55	1280.54	1688.03	2926.91	3207.23	0	3080.11	264.421	2145.52	2260.97	963.944	1460.7	5843.9	998.024	7316.14	1748.62	2503.87	2195.89	512.129	4722.36
455.32523 Da 978.51 s	16.31	456.332	456.3325_16.31	13116.2	0	0	0	0	4676.6	0	0	0	0	0	9929.37	0	3773.82	0	0	0	0	21256.6	0	6173.19	0	0	0	219.171	3066	18731.6	0	0	0	8654.46	1395.43	0	0	0	0	0	0	9686.15	0	0	0	0	6143.64	0	14063.8
530.30299 Da 988.21 s	16.47	266.159	266.15877_16.47	5865.35	11430.8	2087.41	10413.4	593.567	1563.6	3553.92	3433.88	7683.47	9695.09	2397.21	12720.1	2425.77	1397.71	1494.36	5506.31	3366.58	3335.5	0	1710.06	0	8082.08	2885.55	6456.05	8890.29	4502	0	491.34	5365.82	11338.4	2587.65	2693.31	15128.1	4805.26	6277.83	9600.25	3344.47	9802.23	0	4306.47	1651.23	2187.86	9987	7954.71	4117.12	0
512.29304 Da 988.63 s	16.48	257.154	257.1538_16.48	4993.58	7323.07	1493.13	6331.68	0	1152.12	2233.51	3165.01	6545.09	5597.52	1724.38	8504.23	1623.18	883	1362.21	3507.82	2001.47	2782.12	0	1186.42	0	4748.26	1561.88	4577.69	7023.55	3434	0	537.165	3974.29	9686.52	1623.24	2349.19	13089	2560.08	4319.21	6018.26	2548.17	7415.88	0	3570.43	1472.18	2146.16	9206.49	6797.56	3057.71	193.751
594.34142 Da 998.05 s	16.63	595.349	595.3487_16.63	642.102	1661.71	616.565	2024.41	0	2565.32	3657.75	1037.08	275.131	878.986	3401.98	607.815	1206.45	4139.89	1847.62	0	923.757	0	0	622.696	0	0	6796.47	2072.31	0	1462	0	31433	3649.17	2839.58	0	0	1832.58	3966.32	0	9615.49	1950.24	532.381	0	0	0	14200.2	2295.93	0	1242.67	0
253.24084 Da 1001.89 s	16.7	254.248	254.24811_16.7	5092.36	9376.94	6445.46	7248.87	5739.61	5902.51	5555.83	5884.46	3579.23	4331.52	5184.29	4094.34	3645.09	4375.06	4999	5867.66	7518.36	10811.2	4323.64	10689.6	1205.5	5317.64	2204.04	5395.98	4166.77	4732	1325.94	2578.9	3597.15	3463.39	3069.85	5665.7	5563.7	3418.25	5909.15	6467.91	10664.9	5874.91	1063.46	6282.56	7676.72	6635.85	4532.03	3813.2	8932.14	276.418
241.12784 Da 1002.57 s	16.71	242.135	242.13511_16.71	0	0	0	235.633	0	0	0	0	0	0	0	0	0	0	0	0	0	0	16896.8	0	0	0	0	0	0	0	0	0	0	0	0	0	0	0	0	0	0	0	0	0	0	0	0	0	0	0
2079.38524 Da 1002.65 s	16.71	1040.7	1040.69989_16.71	0	0	0	0	0	0	0	0	0	0	0	0	0	0	0	0	0	0	0	0	0	0	0	0	0	0	0	0	0	0	0	0	0	0	0	0	0	0	0	0	0	0	0	0	0	0
1687.06704 Da 1002.65 s	16.71	844.541	844.5408_16.71	0	0	0	0	0	0	0	0	0	0	639.403	0	0	0	0	0	0	0	1247.5	0	0	0	0	0	0	0	0	0	0	0	0	0	0	0	0	0	0	0	0	0	0	0	0	0	0	0
2117.33381 Da 1002.65 s	16.71	1059.67	1059.67418_16.71	0	0	0	0	0	0	0	0	0	0	0	0	0	0	0	0	0	0	627.626	0	0	0	0	0	0	0	0	0	0	0	0	0	0	0	0	0	0	0	0	0	0	0	0	0	0	204.085
818.49993 Da 1002.65 s	16.71	410.257	410.25724_16.71	0	641.051	0	0	0	0	1024.91	284.236	0	0	2435.08	0	782.009	0	0	213.861	0	2939.5	4749.81	0	0	0	0	5388.01	609.648	1104	0	0	738.678	0	661.63	0	444.522	0	975.471	355.659	0	0	0	0	0	0	136.73	0	0	1457.01
1386.76292 Da 1002.65 s	16.71	1387.77	1387.7702_16.71	0	0	0	0	0	0	0	0	0	0	0	0	0	0	0	0	0	0	0	0	0	0	0	0	0	0	0	0	0	0	0	0	0	0	0	0	0	0	0	0	0	0	0	0	0	0
502.22569 Da 1002.65 s	16.71	503.233	503.23296_16.71	0	0	0	0	0	0	1086.14	855.27	0	253.638	4723.12	0	0	277.324	0	484.26	0	0	8006.75	0	4520.64	0	0	3079.24	944.703	3480	0	0	0	0	1326.06	0	0	0	998.513	0	201.171	0	4371.42	0	0	0	0	879.969	0	4458.86
425.31470 Da 1002.90 s	16.72	426.322	426.32198_16.72	0	0	0	0	271.268	0	0	0	0	0	2071.93	0	0	0	0	0	271.995	0	5390.35	0	1805.75	0	0	595.126	0	1574	0	0	0	0	0	0	0	0	0	0	0	256.827	1643.76	256.991	0	0	0	182.991	0	1945.26
505.27114 Da 1002.90 s	16.72	253.643	253.64284_16.72	1000.2	3170.06	2198.83	2470.34	1380.51	715.111	5531.88	2430.09	888.496	983.94	11326.6	2423.5	4599.45	1939.05	340.552	1853.46	2229.85	11582.9	11930.1	537.783	5063.12	1795.73	0	15045.5	3355.59	7192	761.881	0	2840.27	2348.02	4569.74	796.612	1866.99	1884.6	4795.42	2321.94	2631.99	3472.51	4742.1	1813.91	686.354	2135.04	1219.18	2174.36	1004.18	5846.12
487.26081 Da 1002.91 s	16.72	244.638	244.63768_16.72	1264.45	5284.27	3823.2	3592.77	2188.95	539.171	6700.54	4391.58	1426.14	1381.89	19333.6	2997.69	6518.46	2058.85	432.043	2536.84	3048.4	13814.1	25141.2	832.62	10412.5	2151.27	0	18836.8	6005.79	10022	1424.85	656.817	5836.6	4883.18	7148.97	1200.34	3424.25	1805.28	8482.24	3109.47	3771.96	4609.51	11319.7	2315.42	1211.07	3639.02	0	3533.33	1378.23	12748.8
428.22382 Da 1003.04 s	16.72	215.119	215.11919_16.72	582.831	922.611	628.946	0	972.269	0	915.768	901.362	0	0	12057.3	494.011	1059.83	519.15	0	725.162	1147	1403.75	18960.5	0	11223.8	597.719	192.646	4484.7	1372.97	6186	601.485	608.447	1500.76	758.552	1530.72	669.263	943.534	0	1019	716.399	687.334	1393.82	10706.1	391.724	0	0	498.495	1369.74	276.148	10460
1671.09683 Da 1003.05 s	16.72	836.556	836.55569_16.72	0	0	0	0	0	0	0	0	0	0	1165.18	0	0	0	0	0	0	0	9582.27	0	0	0	0	0	0	0	0	0	0	0	0	0	0	0	0	0	0	0	0	0	0	0	0	0	0	0
869.48776 Da 1003.12 s	16.72	870.495	870.49504_16.72	0	0	0	0	0	0	0	0	0	0	0	0	0	0	0	0	0	0	7014.94	0	0	0	0	0	0	0	0	0	0	0	0	0	0	0	0	0	0	0	1467.37	0	0	0	0	0	0	0
833.60303 Da 1003.15 s	16.72	834.61	834.6103_16.72	0	0	0	0	0	0	0	0	0	0	0	0	226.371	0	0	0	0	0	4199.67	0	0	0	0	0	0	0	0	0	0	0	0	0	0	0	0	170.208	0	0	0	0	0	0	0	0	0	609.671
1358.79776 Da 1003.15 s	16.72	1359.81	1359.80504_16.72	0	0	0	0	0	0	0	0	0	0	0	0	0	0	0	0	0	0	0	0	0	0	0	0	0	0	0	0	0	0	0	0	0	0	0	0	0	0	0	0	0	0	0	0	0	0
836.51022 Da 1003.15 s	16.72	419.262	419.26238_16.72	0	0	0	0	0	0	255.563	0	0	0	10005.4	0	0	0	0	0	0	1137.22	3561.71	0	931.755	0	0	5414.58	0	2862	0	0	689.259	0	748.539	0	0	0	0	0	0	567.159	1020	0	0	0	0	0	0	1139.26
244.14493 Da 1003.15 s	16.72	245.152	245.15221_16.72	0	0	0	0	0	0	0	0	0	0	0	0	0	0	0	0	0	0	0	0	0	0	0	0	0	0	0	0	0	0	0	0	0	0	0	0	0	0	0	0	0	0	0	0	0	0
1304.80351 Da 1003.15 s	16.72	1305.81	1305.81078_16.72	0	0	0	0	0	0	0	0	0	0	0	0	0	0	0	0	0	0	0	0	0	0	0	0	0	206	0	0	0	0	0	0	0	0	0	0	0	0	0	0	0	0	0	0	0	0
482.25515 Da 1003.18 s	16.72	242.135	242.13485_16.72	343.277	324.296	339.235	0	848.721	198.642	0	555.669	0	526.954	9582.14	281.923	491.328	0	271.933	0	934.021	548.301	0	391.544	5701.03	589.99	0	3716.88	788.512	6314	299.406	603.356	728.274	474.095	664.434	0	613.727	0	517.179	0	0	987.178	8367.05	289.427	0	0	0	721.198	0	9480.89
838.54117 Da 1003.24 s	16.72	839.548	839.54845_16.72	0	0	0	0	0	141.887	0	0	0	0	0	0	0	0	0	0	0	0	0	0	0	0	0	0	0	0	0	0	0	0	0	0	0	0	0	0	0	0	0	0	0	0	0	0	0	0
896.51631 Da 1003.40 s	16.72	897.524	897.52359_16.72	0	0	0	0	0	0	0	0	0	0	0	0	0	0	0	0	0	0	3693.43	0	0	0	0	0	0	784	0	0	0	0	0	0	0	0	0	0	0	0	869.171	0	0	0	0	0	0	847.339
388.26178 Da 1021.91 s	17.03	389.269	389.26905_17.03	513.681	560.606	814.658	747.437	666.085	0	399.317	957.697	555.31	336.726	1356.78	1220.8	501.618	570.178	266.85	0	0	2251.59	348.681	136.804	0	561.65	0	2563.82	717.974	718	17552.7	0	593.023	783.505	0	322.438	510.483	786.052	1113.73	294.689	1195.85	374.539	0	1065.39	251.166	550.44	0	371.363	0	229.918
489.27561 Da 1023.69 s	17.06	245.645	245.64508_17.06	7455.79	11503.7	3600.34	9612.8	692.943	3252.05	5558.5	5203.32	8311.98	9399.9	6166.79	9559.5	4977.59	1919.08	1723.09	6467.46	6612.56	5064.17	0	2474.27	0	9411.49	3825.99	6299.3	8562.79	6180	983.762	1020.87	5922.43	11048.9	6131.29	4229.63	11035.6	5992.75	6958.87	8708.56	5431.62	9438.39	0	6000.62	2673.3	3374.92	11869.9	9216.81	7543.87	0
1591.12626 Da 1023.97 s	17.07	796.57	796.57041_17.07	0	0	0	2211.91	0	0	0	0	0	0	507.958	0	0	0	0	0	0	0	0	0	0	0	0	0	2844.19	0	0	0	0	0	0	0	11569	0	0	0	0	0	0	0	0	0	7617.01	4015.03	0	0
1999.40730 Da 1024.25 s	17.07	1000.71	1000.71093_17.07	0	5485.39	0	0	0	0	0	0	3730.67	3043.65	0	3269.27	0	0	0	0	0	0	0	0	0	0	0	0	0	0	0	0	0	18335	0	0	0	0	0	2781.76	0	2485.33	0	0	0	0	0	0	0	0
1198.85649 Da 1024.26 s	17.07	600.436	600.43552_17.07	4302.08	10073.3	0	5310.6	0	0	0	1372.53	8024.23	6111.36	1412.48	7125.66	0	0	0	3500.44	1811.59	731.068	0	0	0	6677.96	480.58	1907.59	6010.83	2654	0	0	2242.04	15028.8	1561.56	1536.32	20313.2	1612.97	1659.07	5517.79	1315.99	7549.64	0	0	0	0	14194.3	7249.66	3456.87	0
1613.13383 Da 1024.27 s	17.07	807.574	807.57419_17.07	0	21034	1230.65	0	0	0	1722.39	0	15425	0	3408.67	16863.6	2425.77	0	0	5619.39	3376.85	2208.44	0	0	0	12397.5	801.657	3552.16	0	5156	0	0	4679.16	39315	3145.55	2083.66	0	0	4649.49	12412.5	0	12539	0	2961.64	0	0	0	0	0	0
786.51137 Da 1024.34 s	17.07	394.263	394.26296_17.07	22836.6	36044.7	4491.76	28777.6	0	2965.44	6737.81	9730.62	32667.4	29970.8	12721.2	31756.4	8187.94	1175.85	1291.05	17371.9	11842.1	8044.29	0	2078.01	0	28888.9	3482.13	12319.6	30817.5	16498	0	369.142	16524	50945.3	14463.4	8342.75	55450.6	11658.6	15149.2	29115.8	10094.9	29002.7	0	9882.93	2660.87	3194.22	49026.3	35661.6	17304.4	0
1214.82371 Da 1024.36 s	17.07	608.419	608.41913_17.07	8732.58	15908.1	0	9856.04	0	0	1767.64	2381.44	13244.1	10980.8	2715.79	14145.3	2111.94	0	0	5658.72	3076.62	1886.05	0	0	0	9728.39	662.869	3028.77	12079.6	4366	0	0	4179.77	26996	2806.32	1753.09	30218.9	2295.66	4170.71	9793.32	2732.57	10048.4	0	1841.35	452.596	0	25856.2	14851.8	4097.03	0
1220.83973 Da 1024.36 s	17.07	611.427	611.42714_17.07	5660.37	10586.1	797.325	6286.07	0	0	0	2204.75	8211.02	6413.1	2341.51	8974.97	1723.51	0	0	4016.66	2422.3	1327.6	0	0	0	7373.58	0	2359.25	8424.23	3086	0	0	2884.48	17621.4	2447.47	0	20955.6	1872.58	0	6856.59	1852.45	7838.57	0	1923.69	0	0	15447.7	9356.74	2871.94	0
476.24557 Da 1024.37 s	17.07	477.253	477.25284_17.07	16749	19844.9	7133.83	17766.2	2035.86	6018.85	10318.4	11663.9	19466.1	17321.7	11362.2	18857.8	10726.9	3847.04	3433.47	14488.5	12283.4	11171.6	0	4870.71	0	17820.8	7169.34	14697.5	17684.8	12534	1702.87	1746.42	16110.5	21723.5	14051.2	12477.6	23553.9	12329.2	14534.8	18402.8	12369.2	18344.4	0	11230.3	6139.88	7350.31	24263.9	19432	14086.1	0
1999.33273 Da 1024.37 s	17.07	1000.67	1000.67364_17.07	0	0	0	0	0	0	0	0	0	0	0	0	0	0	0	0	0	0	0	0	0	0	0	0	0	0	0	0	0	0	0	0	19315.2	0	0	0	0	0	0	0	0	0	0	4424.07	0	0
768.50200 Da 1024.41 s	17.07	385.258	385.25828_17.07	5319.57	8781.14	1265.32	5738.8	0	0	1421.57	2652.87	7072.63	6417.47	2310.32	6830.8	2163.39	0	307.513	3497.98	2265.77	1761.67	0	0	0	5490.25	803.728	2678.07	5640.51	2632	0	0	3066.55	10674.6	2646.52	1893.99	12096.7	2483.16	2885.45	5543.2	2372.14	6372.52	0	2025.99	713.709	847.899	11260.3	7529.52	2854.37	0
1613.11030 Da 1024.42 s	17.07	807.562	807.56242_17.07	9913.06	0	0	0	0	678.221	0	3003.69	0	0	0	0	0	0	0	0	0	0	0	0	0	0	0	0	12419.7	0	0	0	0	0	0	0	46112.7	0	0	0	3235.5	0	0	0	0	0	32652.9	17873.9	0	0
822.51928 Da 1024.46 s	17.07	823.527	823.52655_17.07	0	0	0	13263.8	0	1416.03	0	4739.83	0	0	0	0	0	0	0	0	0	0	0	0	0	0	0	0	13175.5	0	0	0	0	0	0	0	23063.5	0	0	0	4185.47	0	0	0	0	1356.64	22187.3	14173.7	0	0
1232.82152 Da 1024.46 s	17.07	617.418	617.41803_17.07	4679.93	0	0	6210.06	0	0	0	0	6830.32	6203.19	0	0	1227.03	0	0	3795.42	1300.96	0	0	0	0	0	0	2218.44	5879.83	2692	0	0	0	14150.5	1743.79	0	16312.5	1887.01	2542.37	0	0	0	0	0	0	0	12966.6	7978.93	3037.63	0
1607.11780 Da 1024.49 s	17.07	804.566	804.56617_17.07	0	11380.5	0	0	0	0	0	0	8054.52	6933.5	0	8261.11	1041.82	0	0	2856.4	1334.32	0	0	0	0	0	0	1511.73	0	2530	0	0	2265.45	21673.6	1637.25	0	0	0	0	6099.55	0	5200.74	0	1057.91	0	0	0	0	0	0
160.12531 Da 1024.51 s	17.08	161.133	161.13258_17.08	7510.12	10875.2	3308.16	8495.45	660.713	2309.92	3774.88	4734.71	10601.4	9137.52	5003.83	11346.7	4036.09	1879.15	1352.04	5557.93	5175.61	4102.11	346.098	1693.54	203.429	8839.54	2929.05	4304.03	8507.37	5546	614.851	501.523	7639.07	15350.7	5536.95	3313.8	18942.4	4302.86	5530.23	9267.45	5032.07	9754.07	403.909	4491.11	2126.21	2249.02	14633	11654.9	6055.18	0
1607.09308 Da 1024.60 s	17.08	804.554	804.55382_17.08	4260.1	0	0	0	0	0	0	0	0	0	0	0	0	0	0	0	0	0	0	0	0	0	0	0	6585.21	0	0	0	0	0	0	0	25942.9	218.749	0	0	0	0	0	0	0	0	17498.6	10059.1	0	0
157.95464 Da 1032.65 s	17.21	158.962	158.96191_17.21	0	0	0	12488.5	14441.7	0	0	0	13882.8	10906.4	10805.3	12971	13556.5	0	13052.8	13603.5	13676.7	12253	0	11321.7	0	13734.6	0	0	11417.1	10050	0	13194.9	13772.2	12351.4	0	0	14987.6	11838.9	13449.2	11917.1	15702.5	13759	12643.9	0	11968.9	0	14077.5	0	13059.3	0
389.32985 Da 1033.64 s	17.23	390.337	390.33713_17.23	5114.59	8962.15	2342.45	4596.1	6856.91	9713.59	3112.01	9684.52	3773.59	7226.49	1922.67	3393.42	9559.03	2733.31	5710.6	3379.99	3381.98	3033.43	1968.11	1294.92	3322.67	2447.56	10891.8	1599.4	2106.06	2800	8057.23	664.455	827.111	3807.73	1365.31	4806.77	2535.21	670.669	3046.75	3541.35	1961.42	666.145	2612.63	3433.2	6289.09	3702.96	5537.57	715.816	4707.07	1193.51
446.23466 Da 1046.61 s	17.44	224.125	224.1246_17.44	1086.63	3104.7	0	6506.5	445.847	763.353	2491.74	1736.15	1718.94	778.406	3923.31	3243.4	1587.17	636.736	505.745	3861.79	6209.7	3071.5	0	0	0	1811.19	2375.97	2632.9	1100.89	2308	0	483.703	2400.7	3508.31	855.073	883.319	4430.88	1769.22	0	3045.96	1112.03	1147.7	0	0	1521.92	1537.34	3364.13	2349.28	984.092	0
428.22375 Da 1046.61 s	17.44	215.119	215.11915_17.44	1301.49	3333.47	0	5599.44	0	632.817	2313.38	2550.45	2652.87	811.204	3014.33	2715.77	1196.17	437.063	566.739	3866.71	5563.07	2119.59	0	0	0	1664.34	2183.32	2965	1420.83	2208	0	427.695	3128.98	3870.11	714.897	975.444	5124.91	1617.78	1251.98	3589.61	1207.03	1578.42	0	855.806	855.456	1642.98	2791.57	2376.19	0	0
273.26706 Da 1049.85 s	17.5	274.274	274.27434_17.5	4919.49	11933.6	4392.72	5361.28	3123.62	3779.87	4301.98	4857.63	2198.52	5109.93	2983.14	4867.69	1733.8	4441.62	4877.01	3635.64	3597.52	9569.89	2177.32	4498.04	534.943	3308.06	5719.31	3169.58	2788.76	3884	622.871	3189.89	3748.01	3393.52	902.733	2503.64	3409.91	3903.82	4636.69	9021.03	6987.9	4756.65	455.037	4346.39	4861.67	6410.67	10405.7	1824.52	6278.61	356.502
404.16153 Da 1057.28 s	17.62	405.169	405.1688_17.62	7942.3	2265.05	5185.09	5150.98	2038.54	1481.3	2694.06	6171.26	7304.85	9690.71	3047.75	16892.1	964.649	922.934	3570.71	5825.87	1788.5	2723.74	0	5073.56	0	5972.03	7973.07	3849.72	7257.84	5292	0	8062.56	9691.24	7590.52	3981	2127.01	8162	7536.01	8162.21	5967.45	12601.1	10738.6	0	1901.24	1096.67	1609.62	6372.19	1407.41	2389.94	0
341.36629 Da 1062.50 s	17.71	342.374	342.37357_17.71	16264.9	48682.2	9186.57	21612.3	12945.7	16870.4	9634.19	23420.1	5189.63	13259.1	2724.71	5954	20486.6	8818.9	20692.3	17851.3	14687.7	12181.9	3406.74	3361.14	5326.82	1862.72	13505.9	1413.42	1944.83	6426	11350.7	1071.78	1560.59	5170.13	950.393	8123.28	2948.19	882.206	3579.29	4610.86	2151.41	823.986	4299.84	5459.19	10412.2	8184.31	16860.5	2152.83	10556.4	1604.26
453.25570 Da 1075.06 s	17.92	227.635	227.63513_17.92	2558.53	8942.03	11407.7	2204.31	1085.07	794.568	2656.79	2698.97	1961.25	2118.75	6668.06	4428	6551.9	3480.97	284.64	1034.89	1739.74	14476.7	0	1368.04	0	5848.37	0	20760.3	21035.4	5434	1021.19	341.138	5105.72	9479.41	11598.2	1549.87	2391.82	3177.86	17289.6	4336.5	8225.66	10642.3	0	10975.8	348.151	2040.52	1837.31	6738.36	4094.52	0
471.26627 Da 1076.33 s	17.94	236.64	236.64041_17.94	1536.1	6659.39	7284.88	1540.48	931.981	0	2334.67	2202.19	1229.25	1760.16	6311.6	4003.82	5661.85	2655.65	256.685	1088.97	1154.7	8856.59	0	1368.04	0	4740.53	263.076	14530.1	15561.2	4860	670.99	269.855	3810.43	7201.26	8718.94	0	3504.56	2615.37	13546.5	4275.53	5727.79	7241.98	0	8565.54	0	1170.38	1669.25	4652.8	3522.14	0
822.51712 Da 1076.51 s	17.94	823.524	823.5244_17.94	0	0	0	0	0	0	0	0	0	0	808.723	0	0	0	0	0	0	0	0	0	0	0	0	0	12727	0	0	0	0	0	0	0	0	0	0	0	0	0	0	0	0	0	190.852	0	602.505	0
822.53414 Da 1076.51 s	17.94	823.541	823.54142_17.94	0	1983.49	3315.58	0	0	0	0	0	0	0	0	941.466	1309.35	0	0	0	0	2832.89	0	0	0	0	0	9559.21	0	862	155.05	0	1160.04	2707.33	4625.81	0	0	0	11078.4	797.692	0	2027.86	0	3647.78	0	0	0	0	0	0
435.24531 Da 1076.97 s	17.95	218.63	218.62993_17.95	1644.77	4934.84	7426.02	1423.93	1173.71	553.36	2366.62	1910.27	2168.23	1541.51	5293.46	3269.27	4905.56	2542.51	0	825.947	0	8054.44	0	1257.19	0	3442.04	120.145	12930.7	16490.7	3512	646.931	226.577	4658.35	6545.01	9918.85	1883.15	4898.35	2281.23	14181.4	3292.38	5806.02	7030.64	0	8258.65	241.219	1406.68	1934.16	5796.5	3193.28	0
476.24603 Da 1077.01 s	17.95	477.253	477.25331_17.95	1899.14	4464.73	5549.09	869.054	854.093	377.42	1544.03	1792.48	1375.65	1102.01	3430.95	2446.78	3637.37	1892.46	0	624.376	484.972	5147.94	0	801.957	0	3346.71	200.932	8143.13	11205.4	2768	601.485	0	3347.46	5477.05	7317.18	975.444	2968.26	1552.87	10343.6	2990.07	4612.96	4823.53	0	6352.42	0	1206.52	1327.42	3100.08	2352.28	0
474.33226 Da 1078.62 s	17.98	475.34	475.33953_17.98	2849.94	5083.16	3461.68	1474.6	1012.56	3935.95	1738.36	1661.89	3170.32	3524.69	5451.64	2894.23	1476.56	3232.49	3573.25	1103.72	4215.92	4122.41	565.638	6620.86	934.266	6273.47	2709.48	6009.71	5789.14	3692	382.277	3014.23	3253.82	5946.15	689.666	5280.94	10333	6182.65	14834.3	5187.54	7194.66	5992.63	0	5706.2	820.641	2393.58	4654.52	9795.38	2947.25	372.002
467.23462 Da 1089.55 s	18.16	234.625	234.62459_18.16	822.384	3439.05	1000.37	3004.95	2312.5	425.661	11628.1	5925.43	1158.58	616.602	20610.2	1526	11207.9	2735.52	0	5658.72	8000.76	17266.4	359.012	0	399.323	886.273	451.579	17532.3	1196.62	4434	975.743	315.68	5014.69	2914.44	4348.26	1273.5	1359.38	1326.91	2288.9	4328.88	2319.05	1326.94	0	943.133	1034.5	4361.82	1293.24	1660.37	685.35	118.834
444.21861 Da 1089.62 s	18.16	223.117	223.11658_18.16	0	2534.04	0	2652.77	1786.07	0	8348.39	5054.8	742.096	588.177	17214.9	1158.73	9011.11	1930.17	0	5287.53	6533.01	13301.4	0	0	0	1404.12	379.078	14285.7	1085.78	4542	1125.45	0	3891.06	2043.6	2848.37	842.675	1261.87	1036.05	1730.76	4699.78	1885.98	909.595	0	913.192	845.509	3727.98	0	1547.35	517.15	0
462.22905 Da 1089.67 s	18.16	232.122	232.1218_18.16	466.759	2893.53	693.326	2716.11	1329.48	0	7895.83	2391.68	537.641	408.882	13079.9	703.513	6268.93	2269.62	0	4788.53	5257.72	11039.6	284.11	0	0	845.051	455.722	13087.5	876.685	2900	772.574	336.046	2148.41	2115.96	2032.55	785.774	808.744	752.399	1487.53	3180.61	1589.81	1110.24	0	765.983	847.995	1996.04	498.495	1275.55	569.869	0
798.49979 Da 1089.79 s	18.16	799.507	799.50707_18.16	0	0	0	0	0	0	0	0	0	0	14091.4	0	0	0	0	0	0	0	0	0	0	0	0	0	0	0	0	0	0	0	0	0	0	0	0	0	0	0	0	0	0	0	0	0	0	0
485.24507 Da 1089.89 s	18.16	243.63	243.62981_18.16	647.041	4565.29	1089.51	5242.19	2640.17	593.088	11928.9	6186.62	951.6	465.731	25455.8	1681.19	13006	2897.48	0	8982.17	8975.84	23353.6	470.073	382.109	266.216	1337.14	617.296	24471.9	1778.56	6424	924.95	493.886	5012.09	3126.53	2932.48	1121.76	1669.11	1730.76	3510.16	5444.12	2279.94	1447.33	0	1232.56	1347.84	4606.46	1364.45	2548.41	720.496	0
426.20814 Da 1090.06 s	18.17	214.111	214.11135_18.17	664.328	2174.55	755.23	2835.19	1783.39	320.665	7328.8	4232.82	832.965	454.799	15381.3	905.256	8391.16	1572.98	0	4434.55	5624.65	12897.8	276.362	290.12	160.734	693.045	244.433	13618.8	906.915	2816	844.752	0	3750.61	3034.21	2343.74	766.807	1032.44	959.128	1646.27	4366.98	1628.93	1128.97	207.067	1030.46	925.086	3391.6	880.2	1426.25	374.055	0
269.30860 Da 1097.43 s	18.29	270.316	270.31588_18.29	23365.1	40310.8	14614.3	25369.8	6472.84	9753.32	8417.61	7595	976.841	11728.6	1875.88	14828.1	1486.85	3523.12	4381.43	3643.02	12137.1	12651.5	503.65	627.413	1479.25	1669.49	3625.06	1025.53	1005.16	4594	15221.6	875.757	423.959	2066.06	1110.19	1222.01	780.065	403.843	2050.79	1722.41	609.101	791.883	1781.8	4373.84	2208.27	9627.13	4101.9	971.465	1867.77	880.922
516.31942 Da 1098.15 s	18.3	259.167	259.16699_18.3	0	0	0	0	0	0	0	0	0	0	0	0	0	0	0	0	0	0	0	0	0	0	0	0	0	0	0	0	0	0	0	0	0	0	0	0	0	0	0	0	0	0	0	0	0	0
258.15976 Da 1098.63 s	18.31	259.167	259.16703_18.31	0	11978.9	7376.5	1013.47	2253.41	5652.78	6468.94	4768	1686.12	8418.15	28410	2423.5	10914.7	5231.44	9294.02	1528.98	1005.87	4119.88	1358.56	5462.74	3626.56	8772.55	9980.31	2497.4	3972.79	6876	3753.27	10397.1	9753.67	10310.3	7179.81	5188.82	5142.12	2932.67	3679.14	3228.87	9969.14	7621.87	6472.77	4338.91	7221.64	4203.36	4933.68	10037.6	5312.09	2893.35
516.21372 Da 1100.12 s	18.34	517.221	517.221_18.34	0	0	0	0	1168.33	0	0	0	0	0	0	0	0	0	0	0	284.825	2216.05	0	0	0	0	0	2845.45	2536.84	820	1938.12	0	0	0	0	0	0	0	0	0	0	0	0	157.189	0	0	0	0	17166.4	0
308.25074 Da 1100.81 s	18.35	309.258	309.25802_18.35	1716.39	5859.96	3360.16	3782.79	2943.66	473.903	8769.01	4575.95	1224.21	1263.82	17662.7	4127.97	9291.5	2200.84	0	2645	3361.45	17989.9	0	1033.11	0	2249.17	273.433	18791.6	5517.07	4484	4523.17	0	5550.49	5489.52	8362.9	1376.46	3682.36	2223.54	8297.9	4488.92	4766.63	4542.63	0	2966.63	877.837	4186.68	3136.25	4607.06	2244.33	0
505.27126 Da 1100.84 s	18.35	253.643	253.64291_18.35	2002.86	8708.24	5442.61	5379.01	3222.99	811.594	12690.3	6086.76	1913.3	2623.84	19895	4878.04	9921.74	3525.34	188.066	5026.97	5465.56	18576.2	178.215	1596.84	0	4189.18	455.722	19540.9	6605.36	6750	5383.96	0	6476.44	6682.25	9924.46	1357.49	4101.08	3403.82	10246.3	7062.37	5353.38	6599.92	0	4156.77	1032.02	4314.56	3754.38	4499.42	3504.57	0
1208.77716 Da 1100.87 s	18.35	605.396	605.39586_18.35	0	2373.15	0	600.483	0	0	6032.35	1405.82	0	0	38079	0	5402.04	0	0	589.962	826.249	36924	0	0	0	0	0	31462	0	2050	1339.31	0	1911.72	1998.69	5363.13	0	0	0	4060.62	1267.67	1399.81	1011.26	0	0	0	897.939	0	1073.72	0	0
451.23985 Da 1100.92 s	18.35	226.627	226.6272_18.35	4452.73	14090.6	10350.4	8984.45	6961.66	1248.61	20676.6	14887.8	3697.86	3107.06	31649.4	9983.68	18747.6	6216.49	0	7598.22	9938.09	34880.6	0	1974.23	0	5760.77	553.081	33316.4	13215.8	10320	11992.3	455.699	15457.6	15158.6	21517	3427.6	9960.16	4346.12	17827.3	9831.43	14411.7	11843.5	235.188	9710.77	1494.56	11209	6038.91	10608.1	6235.93	0
802.52521 Da 1100.96 s	18.35	803.532	803.53249_18.35	0	0	0	3407.81	0	0	0	6939.47	0	0	0	0	0	0	0	0	0	0	0	0	0	0	0	0	8633.33	0	0	0	0	0	0	0	2991.2	800.475	0	0	6797.9	0	0	0	0	5268.1	2133.56	4206.09	0	0
252.63575 Da 1101.15 s	18.35	253.643	253.64303_18.35	0	0	0	0	0	0	0	0	0	0	0	0	0	0	0	0	0	0	0	0	0	0	0	0	0	0	0	0	0	0	0	0	0	0	0	0	0	0	0	0	0	0	0	0	0	0
491.36168 Da 1129.55 s	18.83	492.369	492.36895_18.83	0	0	0	0	0	0	0	0	0	0	0	0	0	0	0	0	0	0	0	0	0	0	0	515.421	0	388	13893	0	0	0	0	0	0	0	0	0	0	0	0	0	0	0	0	0	0	0
374.93691 Da 1135.40 s	18.92	125.986	125.98625_18.92	0	14492.8	0	0	0	0	0	13930.1	0	0	0	0	0	0	0	0	0	0	0	0	0	0	0	0	0	0	14558.6	0	15166.3	0	0	0	0	0	0	13136.5	0	0	0	0	0	0	0	14195.2	0	0
1094.27311 Da 1139.56 s	18.99	548.144	548.14383_18.99	1042.18	0	381.329	0	0	760.515	0	297.04	0	1432.18	0	0	0	0	625.192	0	410.559	0	0	0	0	976.446	205.075	0	0	362	1050.59	0	0	0	927.965	0	0	0	665.676	0	0	1104.89	0	0	0	0	0	3945.06	0	1568.09
1078.30923 Da 1140.06 s	19	1079.32	1079.3165_19	0	0	420.948	0	0	0	0	0	0	1392.82	0	0	0	0	0	0	0	0	0	0	0	0	300.362	0	0	0	1291.19	0	0	0	0	0	0	0	0	0	0	864.115	792.48	0	0	0	0	0	0	1302.01
336.22795 Da 1141.37 s	19.02	337.235	337.23522_19.02	506.272	917.583	755.23	1173.1	1224.74	8578.5	766.689	1070.37	774.91	1126.06	1238.7	1438.06	815.45	712.168	0	1150.43	1170.09	1243.83	591.466	625.055	745.906	860.509	0	650.919	8492.25	1408	729.802	781.562	0	825.924	692.469	1091.96	929.195	1163.45	1008.75	1669.06	1003.06	770.481	1316.54	521.468	1273.24	653.299	1036.87	1681.9	12446.8	772.422
303.29299 Da 1152.69 s	19.21	304.3	304.30026_19.21	141877	271190	117487	109521	48540.9	70183.1	81998.5	102422	10644.3	113243	8613.01	56239.7	27285.4	60842.7	53443.8	68602.7	78442.4	92259.3	5108.82	8401.68	8895.62	6505.34	23415.8	5632.44	4985.51	32392	41807.2	3546.3	2135.4	12863	4802.43	16029.8	5460.45	3355.75	16129.8	17379	4297.24	2726.11	9254.12	25883.8	18904.6	46317.5	93475	13732.4	24870.9	4836.03
484.15296 Da 1155.40 s	19.26	485.16	485.16024_19.26	5914.74	1568.69	23115	3245.65	4187.2	3541.5	4602.8	10706.2	2380.26	4819.12	436.666	10247.5	1600.03	1379.96	2050.94	966.063	5868.42	2881.12	1015.05	851.49	3932.96	6322.42	940.445	7510.81	7950.62	3796	3405.74	1751.51	2325.27	4888.17	4294.99	587.976	2030.46	545.669	2214.65	2690.31	885.711	2017.16	4867.36	1289.95	5861.36	1932.1	2426.96	1719.57	0	4239.28
228.22029 Da 1167.29 s	19.45	229.228	229.22757_19.45	2257.23	2617	1233.13	248.301	701	2982.47	1554.68	2558.13	805.2	1928.52	11741	333.652	1702.93	2251.87	1303.75	0	200.147	2223.67	826.503	1155.76	1160.3	4400.45	2191.61	1102.58	2078.35	1856	1988.91	2642.54	1862.3	2285.64	1883.96	2013.21	2543.81	2144.22	1400.48	2504.85	2011.71	1551.66	3601.95	633.745	2208.27	1684.68	1788.89	4074.23	1747.26	1309.76
446.23486 Da 1169.59 s	19.49	224.125	224.12471_19.49	886.594	3944.35	2439.02	610.618	641.912	0	987.645	947.455	903.641	570.685	2916.3	2276.07	3562.77	1395.49	0	567.838	590.178	2185.59	0	702.892	0	2553.19	0	4585.66	8046.35	1746	1454.26	0	1479.96	4783.37	3316.56	726.164	1422.47	759.61	2383.63	1214.32	2193.32	2030.54	0	3969.64	0	414.22	888.746	3140.44	2799.14	0
410.21361 Da 1169.59 s	19.49	206.114	206.11408_19.49	827.323	2901.07	1666.46	0	566.709	0	934.402	750.282	815.296	844.002	2236.8	2211.41	3382.7	798.693	0	398.224	392.597	2167.82	0	464.663	0	1651.46	0	3863	7978.33	1238	1390.1	0	1318.7	3438.44	4076.32	634.038	946.402	682.688	2992.98	988.224	2075.97	1345.67	0	3812.45	0	0	1207.78	2761.01	2096.22	0
428.22439 Da 1169.59 s	19.49	215.119	215.11947_19.49	1121.21	3778.43	3184.35	1008.41	870.207	0	1607.92	1065.25	1221.68	736.862	3217.07	1978.63	5119.07	1018.33	0	936.565	0	2431.82	0	613.261	0	2432.1	0	4559.09	9504.97	1876	2047.72	0	1958.54	4663.6	5295.85	1270.79	1425.34	1100.95	2941.77	1315.94	2179.35	2017.16	0	4550.99	0	375.3	1341.66	3315.36	4076.95	0
336.06788 Da 1188.22 s	19.8	337.075	337.07515_19.8	3316.7	1201.66	1141.51	1122.42	1375.14	6333.84	1796.93	937.212	1105.57	10696.5	1907.07	1352.71	1533.15	1284.56	1273.26	887.401	1206.02	1142.29	1379.23	936.403	2308.04	1836.95	1234.59	1195.57	2713.19	16082	1652.08	3846.71	1719.25	1300.02	1356.9	1419.81	2609.78	1680.28	2040.55	1105.08	3542.84	1262.73	1186.16	1122.78	2128.69	1634.64	1902.83	2327.75	1305.43	1126.34
786.51232 Da 1198.53 s	19.98	394.263	394.26343_19.98	0	0	0	0	0	0	0	0	0	0	0	0	0	0	0	0	0	0	3799.33	0	873.991	0	0	0	0	0	0	0	0	0	0	0	0	0	0	0	0	0	2924.51	0	0	0	0	0	0	1333.01
464.24476 Da 1201.81 s	20.03	233.13	233.12966_20.03	2002.86	10905.4	5284.14	4388.34	3005.44	0	8910.1	5838.37	1809.81	1725.17	19211.1	3134.77	18696.2	5251.41	0	2637.62	2768.71	21348.2	0	1059.06	251.147	4060.37	0	22256.1	9965.99	5556	2601.09	0	7449.2	6300.48	8295.61	2186.62	2773.24	2278.83	8815.08	4090.08	6959.96	4967.99	0	4234.12	1201.12	2632.66	2142.11	4830.41	4212.51	0
818.48714 Da 1201.89 s	20.03	819.494	819.49441_20.03	0	0	0	585.281	0	0	0	1290.59	0	0	0	0	0	665.578	0	0	0	0	0	0	0	0	0	0	2720.75	0	0	0	0	0	0	0	0	0	0	0	0	0	0	0	0	0	0	0	0	0
446.23443 Da 1202.02 s	20.03	224.124	224.12449_20.03	3035.17	10550.9	5841.27	4740.52	3169.27	587.413	9418.56	9256.89	2910.33	2586.67	24341.9	3864.15	24913.7	4872.03	0	3960.12	3358.88	25061.9	0	1118.02	0	4390.14	194.718	26671.7	12286.2	6760	3365.64	720.463	10791.5	9055.22	12189.7	2574.09	4393.6	2540.85	11444.5	4105.32	9482.98	5893.64	0	6175.27	1327.95	2766.1	2019.62	5328.26	4506.24	0
469.25033 Da 1202.03 s	20.03	235.632	235.63244_20.03	3667.39	12268	7941.06	5576.64	4654.54	709.436	9679.45	11159.5	2771.5	2374.57	27420.8	5154.79	32283.6	6624.72	266.85	4245.27	3543.63	29877.3	0	1339.74	547.5	5083.19	275.505	31326.5	14503.1	7782	4084.75	435.332	15543.4	13374.5	14656.8	4283.82	6596.13	3579.3	12404.6	4176.45	12377.6	6412.65	0	5394.32	1337.89	4489.7	3893.96	7594.11	4092.01	0
428.22389 Da 1202.04 s	20.03	215.119	215.11922_20.03	3590.83	11179.4	6168.13	4646.78	3561.4	706.598	8766.35	11302.9	2685.68	1886.98	21307.5	3802.08	25978.7	5786.09	0	2844.11	3569.29	26909.9	0	1181.71	0	4776.6	0	24347	12588.5	6938	3253.37	343.684	12435.3	9771.35	14583.9	3340.89	4884.01	2740.37	11959.1	3686.15	11687.5	6171.87	0	6010.6	1218.53	3644.58	2313.02	5871.84	3743.06	0
487.26075 Da 1202.06 s	20.03	244.638	244.63765_20.03	4608.31	20413.1	10546	8865.36	4369.84	0	17085.5	13412.9	3606.99	3135.49	40456.2	6616.13	42604.1	9701.9	0	5752.13	4893.35	43856.5	0	1865.73	0	7198.39	497.151	43648.8	19654.9	11992	5726.14	796.837	15751.5	15143.6	20252.6	4763.42	6045.5	4586.51	17458.6	8246.2	15051.5	9013.02	161.052	8111.44	1999.38	6182.71	4640.28	9488.6	6286.14	0
249.95787 Da 1218.68 s	20.31	125.986	125.98621_20.31	0	0	0	0	0	0	0	0	0	0	0	0	0	0	0	0	0	0	0	0	0	0	0	0	0	0	0	0	0	0	0	0	0	0	0	0	0	0	0	0	0	0	0	0	0	0
348.28243 Da 1224.43 s	20.41	175.148	175.14849_20.41	2106.59	6619.17	6319.17	1322.58	1581.95	644.168	2726.01	2212.43	2645.3	1670.51	5373.66	3522.74	5880.5	2389.42	172.817	1258.59	1398.47	6805.54	0	1957.72	0	4034.6	0	9763.78	0	3668	4336.04	249.489	4572.52	6455.18	7331.2	1956.31	3424.25	2334.12	9880.16	3373.68	8172.57	4296.5	258.195	6868.9	482.437	1592.94	2327.26	5425.13	4237.62	0
1256.78539 Da 1224.74 s	20.41	1257.79	1257.79267_20.41	0	0	0	0	0	0	0	0	0	0	11930.3	0	0	0	0	0	0	0	0	0	0	0	0	0	0	0	0	0	0	0	0	0	0	0	0	0	0	0	0	0	0	0	0	0	0	0
1230.68903 Da 1224.90 s	20.41	1231.7	1231.6963_20.41	0	0	0	0	0	0	0	0	0	0	0	0	0	0	0	0	0	0	0	0	0	0	0	0	15586.3	0	0	0	0	0	0	0	0	0	0	0	0	0	0	0	0	0	0	0	0	0
2037.26620 Da 1224.90 s	20.41	1019.64	1019.64038_20.41	0	0	0	0	0	0	0	0	0	0	0	0	0	0	0	0	0	0	0	0	0	0	0	0	25882.3	0	0	0	0	0	0	0	0	0	0	0	0	0	0	0	0	0	0	0	0	0
228.18833 Da 1224.92 s	20.42	229.196	229.19561_20.42	2647.43	7026.42	6764.88	1548.08	1923.05	332.016	2749.96	2698.97	2892.66	1333.79	6757.18	4456.45	6593.06	2633.47	147.403	911.983	1418.99	9503.89	0	1582.69	0	4879.65	0	10964.7	13495.4	4872	4170.3	0	5071.91	7662.88	8455.41	2904.65	4187.11	2550.46	11045.1	3917.33	8320.66	6626.67	0	7530.09	616.724	1726.38	2079.44	6848.69	5620.87	0
134.10976 Da 1224.93 s	20.42	135.117	135.11704_20.42	1852.22	5761.92	5190.04	1745.71	2127.17	607.277	2334.67	2550.45	2622.58	1152.3	4662.97	3098.56	4962.16	3028.38	503.204	916.899	1198.32	7008.61	0	1544.95	163.245	4075.82	0	8775.45	10998.9	3888	3654.36	264.764	3932.68	6150.76	7648	2105.33	3650.82	2084.12	8820.2	3025.64	7010.25	5045.58	117.594	5703.71	619.211	1448.38	2295.93	4706.63	4370.67	250.585
1256.81957 Da 1224.96 s	20.42	1257.83	1257.82684_20.42	0	9997.88	8451.15	0	0	0	0	0	0	0	0	1042.34	8108.2	0	0	0	0	16002.3	0	0	0	0	0	30176.1	0	4528	2141.29	0	0	12785.6	17620.1	0	0	0	30874.5	0	0	5882.94	0	15454.4	0	0	0	0	0	0
1214.72823 Da 1224.96 s	20.42	1215.74	1215.73551_20.42	0	0	0	0	0	0	0	0	0	0	0	0	0	0	0	0	0	0	0	0	0	0	0	0	81378	0	0	0	0	0	0	0	0	0	0	0	0	0	0	0	0	0	0	0	0	0
1256.70608 Da 1224.96 s	20.42	1257.71	1257.71335_20.42	0	0	0	0	0	0	0	0	0	0	0	0	0	0	0	0	0	0	0	0	0	0	0	0	41000.1	0	0	0	0	0	0	0	1150.02	0	0	0	0	0	0	0	0	0	0	0	0	0
828.53687 Da 1224.97 s	20.42	829.544	829.54414_20.42	3968.68	0	0	0	0	0	0	4586.19	0	0	0	0	0	0	0	0	0	0	0	0	0	0	0	0	17853.6	0	0	0	0	0	0	0	7820.72	0	0	0	13802.6	0	0	0	0	2293.5	4133.24	12112.4	11590.7	0
1645.03945 Da 1224.99 s	20.42	823.527	823.527_20.42	0	0	0	3630.77	0	0	0	6063.71	0	0	0	0	0	0	0	0	0	0	0	0	0	0	0	0	18742.9	0	0	0	0	0	0	0	11706.7	0	0	0	0	0	0	0	0	3661.26	6474.74	0	0	0
838.48853 Da 1224.99 s	20.42	839.496	839.4958_20.42	0	0	0	1023.61	0	0	0	0	0	0	0	0	0	0	0	0	0	0	0	0	0	0	0	0	13364.4	0	0	0	0	0	0	0	4121.15	0	0	0	9494.15	0	0	0	0	1181.5	2079.44	6450.42	0	0
864.50891 Da 1224.99 s	20.42	865.516	865.51619_20.42	1479.3	0	0	0	0	0	0	1764.31	0	0	0	0	0	0	0	0	0	0	0	0	0	0	0	0	20534.1	0	0	0	0	0	0	0	3831.49	0	0	0	10846.5	0	0	0	0	0	1925.62	6286.26	0	0
194.13092 Da 1225.04 s	20.42	195.138	195.1382_20.42	3496.98	11068.8	10664.8	2597.03	3016.18	825.783	4315.29	3925.54	4624.22	2455.48	10482.2	5467.75	10248.4	3997.9	287.182	2121.41	1809.02	13943.6	0	2471.91	293.842	7193.24	234.075	19288.5	23171.7	6956	7172.38	239.306	9415.54	12511.1	14480.2	3836.75	6773.94	3807.67	17980.9	7537.43	13383.5	9794.2	207.067	13937.4	718.682	2666.02	4187.36	8724.35	7938	0
1607.11571 Da 1225.05 s	20.42	804.565	804.56513_20.42	0	41874.5	36218.9	0	837.978	0	4070.37	0	4475.3	1182.91	46781.2	8897.37	38521.7	0	0	356.435	0	59975.5	0	778.37	0	16841.8	0	99601.2	0	21640	13794.1	0	20178.4	51124.9	63995.9	0	0	0	97311.5	12338.8	0	30121	0	56251.1	0	0	0	0	24956.3	0
840.50868 Da 1225.05 s	20.42	841.516	841.51595_20.42	0	8011.88	7309.64	0	1415.43	0	2638.16	0	3145.07	0	0	4510.76	9281.21	0	0	0	0	10260.3	0	0	0	0	0	13055.6	0	5616	4440.3	0	7610.46	8738.32	12514.9	1793.73	0	0	12394.4	4247.58	0	7849.27	0	9840.52	0	0	0	0	0	0
430.23948 Da 1225.06 s	20.42	216.127	216.12702_20.42	9305.53	17962	16142.1	6463.43	7265.16	1671.43	9349.35	9448.94	9346.88	6732.33	15642	11923.5	16056.9	9908.23	421.878	4146.94	5037.04	19101.7	0	5967.5	0	15922	524.08	19424	19896.7	12450	12660.6	723.008	14765.8	17476.6	19234.9	9334.46	14511.5	8523.98	20971.3	14084.1	16571.5	17274.3	342.556	18301.3	1981.97	7789.55	9841.72	15382	15509.5	0
489.23944 Da 1225.08 s	20.42	490.247	490.24672_20.42	11036.7	18937.4	18655.4	9296.09	8645.67	2528.43	11710.6	11197.9	14705.6	7773.12	17067.8	14685.8	19509.1	11598.8	0	6386.34	5878.69	19099.2	0	7335.55	0	16646	464.008	21238.6	20161.2	13362	17346.8	786.653	18812.9	19999.3	23919.6	11282.6	19378.3	11699.4	22095.3	15201.9	27990.7	18585.2	0	20689	2208.27	10097	12123.4	21304.9	16310.3	346.169
1176.81322 Da 1225.09 s	20.42	1177.82	1177.82049_20.42	0	0	0	0	0	0	0	0	0	0	0	0	0	0	0	0	0	0	0	0	0	0	0	0	0	0	0	0	0	0	0	0	0	0	0	0	8566.53	0	0	0	0	0	0	0	0	0
2037.28890 Da 1225.09 s	20.42	1019.65	1019.65172_20.42	0	0	0	0	0	0	0	0	0	0	0	0	0	0	0	0	0	0	0	0	0	0	0	0	0	0	0	0	0	0	0	0	0	0	0	0	7499.21	0	0	0	0	0	0	0	0	0
1220.76563 Da 1225.09 s	20.42	1221.77	1221.7729_20.42	1084.16	0	0	0	0	0	0	0	0	0	0	0	0	0	0	0	0	0	0	0	0	0	0	0	0	0	0	0	0	0	0	0	3392.71	0	0	0	31170.3	0	0	0	0	0	0	0	0	0
412.22928 Da 1225.10 s	20.42	207.122	207.12192_20.42	9703.14	16644.7	17036	6070.71	8833.68	1909.8	9588.94	10783.1	9859.28	5608.46	14652.8	13982.3	17695.5	8066.8	859.004	4090.4	4762.48	16540.4	0	6311.87	376.72	13178.2	524.08	20438.9	22189.2	10712	15451.5	0	16045.4	17621.4	20813.3	8938.86	13350	8831.67	20966.2	13692.9	19832.1	17779.9	334.887	18396.1	1877.53	7569.93	10593.7	17233.4	15496.9	591.587
1256.80379 Da 1225.11 s	20.42	1257.81	1257.81106_20.42	0	0	0	0	0	0	0	0	0	0	0	1425.13	0	0	0	0	0	0	0	0	0	0	0	0	0	0	0	0	0	0	0	0	0	0	0	0	0	0	0	0	0	0	0	0	0	0
1214.81302 Da 1225.11 s	20.42	1215.82	1215.82029_20.42	0	0	0	0	0	0	0	0	0	0	0	0	0	0	0	0	0	0	0	0	0	0	0	0	0	0	0	0	11350.7	0	0	0	0	0	0	0	0	0	0	0	0	0	0	0	0	0
864.52615 Da 1225.12 s	20.42	865.533	865.53342_20.42	0	9082.81	7653.83	0	0	0	2156.31	0	2521.61	0	0	3191.67	7547.42	0	0	0	0	12501.8	0	783.087	0	0	0	17909.6	0	4550	3876.24	0	5810.59	9604.17	12657.9	1704.32	0	0	18400.8	3612.48	0	6886.17	0	10604	0	0	0	0	0	0
220.14670 Da 1225.14 s	20.42	221.154	221.15397_20.42	2309.1	8069.7	7864.3	1809.05	2368.9	510.794	2907.03	2701.53	3294	1755.79	7111.41	3605.51	7328.76	3330.11	261.768	1022.6	1372.81	9044.43	0	1648.73	331.514	4488.04	169.86	11033.7	18193.7	4258	5012.38	0	5183.75	8770.76	9761.85	2617.44	4643.11	2759.6	10935	4191.69	8298.3	7094.84	227.518	8069.02	663.973	1832.02	3144.79	6159.79	5432.59	0
1607.09409 Da 1225.15 s	20.42	804.554	804.55432_20.42	0	0	0	823.448	0	0	0	2847.49	0	0	0	0	0	0	0	0	0	0	0	0	0	0	0	0	133180	0	0	0	0	0	193.443	0	8597.92	0	0	0	51061.1	0	0	0	0	0	2549.45	27327.5	0	0
1256.73268 Da 1225.15 s	20.42	1257.74	1257.73995_20.42	0	0	0	0	0	0	0	0	0	0	0	0	0	0	0	0	0	0	0	0	0	0	0	0	0	0	0	0	0	0	0	0	0	0	0	0	13291.3	0	0	0	0	0	0	0	0	0
822.52004 Da 1225.15 s	20.42	823.527	823.52732_20.42	6265.43	0	0	0	0	0	0	0	0	0	0	0	0	0	0	0	0	0	0	0	0	0	0	0	21171.4	0	0	0	0	0	0	0	0	0	0	0	19644.9	0	0	0	0	0	0	16466.5	17987.3	0
214.17235 Da 1225.16 s	20.42	215.18	215.17962_20.42	4509.53	16863.4	16023.3	4266.73	4257.03	1101.04	7326.14	5518.28	6474.41	4001.36	16738.1	9274.99	16347.6	6760.05	292.265	2534.38	2701.99	20150.1	0	4281.04	128.085	10934.1	0	27498	32616.2	11046	10423.1	364.05	13233.8	18362.5	20409.6	5557.32	8815.88	6055.25	26924	10222.7	17479.5	15374.8	0	19274.3	1305.56	5540.54	6303.83	14181.8	12283.6	0
246.16107 Da 1225.17 s	20.42	247.168	247.16835_20.42	2042.38	6385.37	5950.22	1695.04	1820.99	964.833	3274.4	2550.45	2970.91	1410.31	5262.27	3385.66	5206.53	2600.19	0	1285.63	1511.37	7483.3	0	1757.23	0	4044.91	0	9479.5	11379.3	3954	4261.19	0	5233.17	5888.76	7488.2	2205.59	3883.12	2105.76	9990.25	3523.56	6962.75	5553.88	0	6409.81	957.414	1901.52	2580.78	4903.07	4654.35	0
242.20361 Da 1225.17 s	20.42	243.211	243.21088_20.42	3074.68	10116	8716.1	2521.02	2935.61	664.032	3892.01	3280.24	3826.59	1755.79	9145.47	5413.43	8537.79	4541.46	0	1410.99	1495.97	11400.1	0	1981.31	0	6296.66	161.574	15584.9	20105.8	5930	6314.26	252.035	6661.11	11325.9	13339.1	3216.25	6217.57	3137	14790.8	5632.11	10717.9	8376.3	0	11028.2	895.244	2460.3	3694.56	8840.06	7621.69	0
453.25540 Da 1225.17 s	20.42	227.635	227.63498_20.42	17927	31869	31387.9	12891.4	12102.3	3663.53	17466.1	17233.4	18708.9	9828.47	27527.8	24204	31324.1	19463.7	660.772	7340.11	8878.33	34395.8	0	9882.94	329.002	24648.2	609.01	38183.7	39906.8	22736	26954.6	959.768	30873.6	34104.9	39036.2	17021.5	25059.6	15449.4	36115.5	24936.8	35906.2	34385.4	314.436	33823	3076.16	12890.8	15743.9	32752.6	27137.8	281.585
2037.34132 Da 1225.18 s	20.42	1019.68	1019.67794_20.42	0	0	0	0	0	0	0	0	0	0	10658.2	0	0	0	0	0	0	0	0	0	0	0	0	0	0	0	0	0	0	0	0	0	0	0	0	0	0	0	0	0	0	0	0	0	0	0
2037.35855 Da 1225.21 s	20.42	1019.69	1019.68655_20.42	0	6832.85	5863.56	0	0	0	0	0	0	0	0	1135.45	5579.53	0	0	0	223.241	8975.9	0	0	0	0	0	22203	0	2690	1972.87	0	0	7213.73	9111.43	0	0	0	17010.6	2235.57	0	4079.8	0	11981.3	0	0	0	0	0	0
448.25003 Da 1225.22 s	20.42	225.132	225.13229_20.42	4931.83	12308.2	11110.6	5358.74	4869.4	1506.84	7965.05	5139.3	6815.17	5446.65	10050	8395.6	10907	6939.76	315.138	3276.75	4105.59	12280.9	0	4613.61	228.544	10390.5	430.865	15303.2	12034.3	9072	9412.57	560.077	8016.21	10292.9	11640.2	4993.73	8942.06	6550.44	12371.3	10776.5	10514	10281.1	0	10252.2	1902.39	5359.84	7636.95	10503.1	9456.82	0
1214.79787 Da 1225.24 s	20.42	1215.81	1215.80515_20.42	0	0	0	0	0	0	0	0	0	0	23582.2	0	0	0	0	0	0	0	0	0	0	0	0	0	0	0	0	0	0	0	0	0	0	0	0	0	0	0	0	0	0	0	0	0	0	0
512.29243 Da 1225.24 s	20.42	257.153	257.15349_20.42	6492.64	13899.5	11058.6	4497.29	4724.37	1424.55	6330.51	7331.25	6509.75	3955.44	10647.1	8936.17	11766.1	7261.45	574.364	2529.46	3951.63	12448.5	0	4868.35	0	11173.7	546.867	13605.5	14052.1	8898	11596.6	173.115	10492.3	13174.9	15068.9	6573.41	9211.65	6225.92	14168.6	9668.84	13721.5	12164.5	0	12739.8	1663.66	5546.1	7138.45	11267.4	10104.5	0
1220.78037 Da 1225.28 s	20.42	1221.79	1221.78764_20.42	0	0	0	0	0	0	0	0	0	0	0	0	0	2398.3	0	0	0	0	0	0	0	0	0	0	0	0	0	0	0	0	0	0	0	0	0	0	0	0	0	0	0	0	0	0	12502	0
1214.73573 Da 1225.35 s	20.42	1215.74	1215.743_20.42	0	0	0	0	0	0	0	1743.83	0	0	0	0	0	0	0	0	0	0	0	0	0	0	0	0	0	0	0	0	0	0	0	0	174.941	0	0	0	0	0	0	0	0	950.759	0	12117.7	0	0
1320.62907 Da 1225.40 s	20.42	1321.64	1321.63635_20.42	0	0	0	0	0	0	0	0	0	0	0	0	0	0	0	0	0	0	0	0	0	0	0	0	12936.1	0	0	0	0	0	0	0	0	0	0	0	0	0	0	0	0	0	0	0	0	0
188.15690 Da 1225.42 s	20.42	189.164	189.16418_20.42	1904.08	6656.88	6715.36	1565.82	1914.99	706.598	2832.49	2197.07	2556.95	1506.52	5906.13	3458.08	5661.85	2640.12	0	1138.14	1157.26	8838.82	0	1304.36	0	4673.54	151.217	10303.1	12240.8	3918	3796.04	0	4302.02	6210.65	7653.61	2476.54	4098.21	2353.35	9903.2	3988.46	7356.71	5939.12	0	7385.38	621.698	1631.86	2441.2	6294.34	4267.74	139.501
274.19362 Da 1225.44 s	20.42	275.201	275.2009_20.42	1684.28	4796.57	4271.38	1198.43	1402	539.171	2270.78	2150.98	1877.96	1659.58	4578.31	2697.66	4164.71	1668.38	0	609.627	795.457	5764.78	0	1172.27	0	3416.27	0	7795.09	9273.21	2974	3135.74	0	3857.25	5207.56	6321.93	1866.89	3114.52	1858.16	7383.88	2763.98	5752.93	3884.51	153.383	5386.83	283.494	1620.74	1808.83	3584.46	3429.26	0
180.11566 Da 1225.44 s	20.42	181.123	181.12294_20.42	1820.11	5779.52	4935	1540.48	1729.67	618.628	2414.54	1989.65	2551.9	1316.29	4743.17	2878.71	5047.05	2211.94	271.933	943.939	939.153	6333.39	0	962.348	160.734	2911.3	188.503	8002.32	11122.3	3440	3429.8	249.489	3971.69	5529.45	6341.56	1891.28	3395.58	1971.14	7473.49	3668.37	6104.98	4601.48	0	6033.06	544.607	1356.64	1825.92	4265.3	3820.89	0
215.11981 Da 1225.47 s	20.42	216.127	216.12709_20.42	0	0	0	0	0	0	0	0	0	0	0	0	0	0	0	0	0	0	0	0	0	0	0	0	0	0	0	0	0	0	0	0	0	0	0	0	0	0	0	0	0	0	0	0	0	0
1645.06587 Da 1225.66 s	20.43	823.54	823.54021_20.43	0	0	0	0	3502.32	306.476	7107.85	0	7191.27	3513.76	0	0	0	0	0	1710.89	1986.08	0	0	3174.81	0	0	0	22574.9	0	14514	0	0	0	20071.7	0	5719.89	0	0	22095.3	0	0	0	0	22782.4	0	0	0	0	0	0
522.42307 Da 1225.90 s	20.43	175.148	175.1483_20.43	0	0	0	0	0	0	0	0	0	0	0	0	0	0	205.856	0	0	0	0	0	0	0	0	0	11802.5	0	4031.29	0	0	0	0	0	0	0	0	0	0	5401.39	0	0	0	0	0	0	0	0
1320.76923 Da 1225.94 s	20.43	1321.78	1321.77651_20.43	0	2627.05	2575.21	0	0	0	0	0	0	0	0	0	2832.21	0	0	0	0	4498.1	0	0	0	0	0	7099	0	1214	0	0	0	0	5629.47	0	0	0	7038.24	0	0	2249.91	0	3814.95	0	0	0	0	0	0
172.15775 Da 1228.58 s	20.48	173.165	173.16503_20.48	7403.93	8615.22	1886.84	0	1291.88	11112.6	4597.47	9116.05	2625.1	5077.13	37508.7	760.415	3043.15	8459.49	4788.06	1002.94	502.934	6379.08	927.233	2566.26	3463.32	15393.8	7805.28	1394.83	8031.24	6444	7161.68	9050.33	6968.02	7268.63	10106.7	3359.86	8483.2	6836.49	2191.61	9485.93	7602.59	5489.67	10327.8	1494.54	8350.64	5376.52	6081.64	11245.8	4044.32	3590.86
129.15172 Da 1228.84 s	20.48	130.159	130.159_20.48	16148.9	18851.9	5348.52	516.872	3625.86	24651.5	11436.4	20721.1	4376.85	11216.9	90510.1	1520.83	8478.62	0	10696.9	1917.38	1039.23	14123.8	1931.95	6259.98	6755.85	36950.4	20426.7	2864.04	19964.7	14592	16729.3	0	16836.1	16468.6	19722.8	7765.62	18016.1	17480.7	4283.37	22411.6	17655.5	12260.8	25226.4	3385.8	22388.6	12212.5	13245.7	22639.7	9479.41	8243.47
387.45448 Da 1228.97 s	20.48	130.159	130.15877_20.48	0	0	0	0	0	0	0	0	0	0	0	0	0	23049	0	0	0	0	0	0	0	0	0	0	0	0	0	20562.5	0	0	0	0	0	0	0	0	0	0	0	0	0	0	0	0	0	0
297.33999 Da 1256.40 s	20.94	298.347	298.34726_20.94	281895	502775	219470	207065	85562.3	152574	154437	232659	17946.6	246394	19003.9	106274	46997.7	111828	123353	129357	148132	174898	10429.4	16963.8	16322	14273.1	51036.7	13836.7	8159.72	63370	56373.9	6382.33	3019.74	30980.9	9254.41	38698	12220.1	4795.64	39121.2	34915.5	6253.06	5789.31	14760.6	52785.5	38311.5	81851.5	174958	27104.1	47969.4	7659.63
414.34647 Da 1263.24 s	21.05	415.354	415.35375_21.05	896.473	1236.85	1337.13	653.691	8640.3	476.741	5864.64	2345.59	1135.86	1239.76	1488.23	491.425	9844.57	472.56	467.624	24392.5	1044.36	1355.52	6345.99	12116.6	53155.2	14466.3	422.579	571.215	2577.15	6180	67812.8	11911.8	663.249	30659	0	4042.67	607.992	1552.87	7540.06	73141.2	1114.82	3790.87	14635.3	5568.97	11307.4	1134.24	1224.87	731.962	11071	2319.85
355.27333 Da 1267.19 s	21.12	356.281	356.28061_21.12	0	1365.06	0	0	0	717.949	508.464	0	0	356.405	2677.92	0	0	749.884	371.049	0	0	0	0	0	0	1265	565.51	0	0	0	0	1036.14	782.894	331.867	557.9	0	0	533.65	494.136	0	743.215	420.019	16598.6	751.013	477.464	286.34	0	0	0	0
345.32477 Da 1282.87 s	21.38	346.332	346.33205_21.38	3598.24	5264.16	3956.91	1915.47	3190.76	1813.32	2143	3226.47	4437.43	2676.32	8479.34	1919.14	2060.49	1308.97	2089.06	2758.07	2478.75	13532.4	2691.3	3292.74	2179.95	6227.1	2361.47	15579.5	6849.73	3374	3801.39	3818.71	4967.87	3233.83	3941.75	4419.3	8030.08	1990.37	4111.83	3124.72	11748.9	3146.13	2791.57	6402.32	1922.29	2154.5	2780.18	1585.02	8387.37	2170.01
447.24463 Da 1289.98 s	21.5	448.252	448.25191_21.5	1365.7	2808.06	903.8	641.022	1861.28	1617.51	873.174	1487.76	696.662	922.717	1278.81	1769.13	998.091	2138.72	1799.33	0	1280.43	1266.68	4313.31	801.957	5811.54	1460.8	743.656	4729.12	332.536	2106	5870.5	2133.38	777.692	998.095	1536.33	5275.53	3269.39	2872.58	1758.92	1120.33	1447.31	1139.67	9458.63	1891.26	907.678	672.759	760.561	2268.55	3931.35	9429.23
298.25115 Da 1290.91 s	21.52	299.258	299.25842_21.52	3904.47	1377.63	3914.82	876.655	604.311	2343.98	2127.03	6158.46	8935.45	7596.02	5514.02	4479.72	2482.36	2702.24	7659.88	7362.23	7451.64	1837.82	35028.2	14112.1	4606.03	2272.36	1706.89	3945.37	1733.22	5998	27735.1	5170.53	5355.41	2916.93	4620.2	2411.51	11362.6	5874.96	7578.46	1930.72	3869.75	2998.99	20714.4	1726.58	1603.98	1431.7	2256.05	11856.7	3057.71	33307.1
225.94456 Da 1307.54 s	21.79	226.952	226.95183_21.79	9226.51	9774.14	9538.19	0	10469.3	9679.54	0	9953.4	8670.41	0	9198.94	0	0	9094.01	9568.49	9702.42	9904.73	10285.7	10042	9059.76	0	11967.3	8706.36	0	9653.61	0	9856.34	10030.5	9839.5	0	9944.08	0	9656.17	9581.67	0	10116	9217.54	11131.8	0	9458.77	10268	0	0	10460.1	9858.49	0
331.32436 Da 1311.91 s	21.87	332.332	332.33164_21.87	221315	517625	129216	151502	162406	173698	127803	281584	26846.7	260167	39500.4	80099.6	129978	114286	291510	176404	124297	154235	18203.7	33078.4	61626.4	19464.5	120000	28523.5	17188.6	78928	93620.5	9544.22	7001.83	56612	14376.4	70673.6	34982.5	10860.5	71565.2	96015.2	21502.9	10072.4	24367.5	77628.8	103756	103055	203927	24676.8	90559	16076.2
451.27060 Da 1321.56 s	22.03	452.278	452.27788_22.03	4704.63	0	2070.07	496.602	0	187.291	1956.65	3602.89	817.82	5932.06	1637.5	23174.6	825.74	2282.93	1280.88	1361.83	823.683	1642.37	986.638	1714.77	904.129	2504.24	0	2959.69	672.629	1930	5469.5	1840.62	1165.24	1749.16	2870.8	0	1597.41	1201.92	4524.03	0	997.473	494.927	779.698	7934.29	529.686	1245.44	4990.65	761.564	5683.63	2942.44
495.22706 Da 1331.78 s	22.2	248.621	248.62081_22.2	3988.44	1043.28	1592.17	1449.27	0	1614.68	2004.57	5116.26	6991.86	7849.65	5554.12	3517.57	2510.66	2294.02	6889.82	9203.41	6887.12	1429.14	29689.5	13699.3	4656.26	2290.4	1460.38	3342.27	1687.87	5454	26024.3	4651.18	5248.77	2639.96	2632.5	2303.13	9030.97	5521.6	6500.58	1501.39	2528.61	3328.05	17230	1574.38	1467.21	1098.1	2358.59	9561.26	3301.23	26574.9
477.21661 Da 1332.15 s	22.2	239.616	239.61558_22.2	3677.27	962.834	1517.89	787.976	440.475	1492.65	1237.88	4832.02	6908.56	5221.44	3673.79	2842.5	2009.04	1998.95	5250.6	6779.65	5835.07	1391.06	24399.9	11133.1	3274.95	1873.02	1044.02	2842.79	1851.62	3850	19862.4	3900.17	4559.51	2170.86	3013.78	2444.03	8790.07	4675.45	5100.1	1211.78	3134.91	2038.56	16588.4	1546.94	1024.56	922.959	2415.57	10220.6	2947.25	23046.1
916.48794 Da 1332.27 s	22.2	459.251	459.25125_22.2	474.167	0	0	0	0	0	0	693.947	1267.12	1086.71	715.152	0	0	0	963.203	1197.13	844.211	0	13683.8	3901.29	0	0	0	0	0	1060	10409.7	661.909	234.088	0	328.012	0	1603.15	805.283	0	0	0	0	5976.83	0	0	0	0	1735.72	0	13384.3
268.20167 Da 1345.31 s	22.42	269.209	269.20894_22.42	1328.66	899.986	524.947	514.338	988.384	3044.9	753.379	2148.42	916.262	811.204	2845.01	3954.68	1630.9	1362.22	3481.76	651.416	495.236	830.067	400.337	971.783	1464.19	1383.51	739.513	810.328	3864.47	2988	1101.39	924.127	1196.45	788.495	647.613	1506.52	1370.85	1646.62	995.953	1158.43	729.245	845.388	1579.85	910.697	3710.29	920.179	18094	3377.25	14917	1738.59
329.32964 Da 1355.45 s	22.59	330.337	330.33691_22.59	5154.1	10830	6029.46	3810.66	5283.02	3652.18	4278.02	3341.7	13650.5	0	5431.59	2092.43	3526.76	3161.49	4940.54	2259.06	3517.97	10217.2	4726.56	4306.98	1717.84	3952.16	5607.45	0	8356.21	4198	4103.47	0	5443.85	4758.42	1511.1	11992.5	8230.83	2826.9	7074.08	5898.86	9041.52	5053.6	1820.15	3523.02	4854.21	8270.49	10664.9	3638.28	7466.04	0
360.15544 Da 1356.66 s	22.61	361.163	361.16271_22.61	2605.45	3924.24	2265.69	0	1745.79	3305.97	1634.54	4117.59	1456.43	2827.19	12794.8	0	2875.94	3088.28	1547.73	816.114	331.013	2556.2	604.38	1316.15	1326.06	7144.28	2512.69	1761.47	3481.55	2754	3352.28	4070.74	3381.27	2914.44	2164.32	3964.1	1990.31	3177.86	2122.48	3432.11	2017.3	1987.73	5511.57	1052.92	2618.59	2396.36	2113.62	5223.3	2861.9	2092.51
266.22506 Da 1356.96 s	22.62	267.232	267.23234_22.62	4684.87	520.383	1049.89	701.831	424.36	3002.33	1048.87	742.6	951.6	4053.83	349.778	0	648.244	792.037	970.827	388.392	836.513	2218.59	14866.7	469.381	6271.14	1491.72	2315.9	1700.36	831.339	1850	0	2118.11	676.254	374.286	1121.41	392.887	1935.82	1338.93	901.222	368.361	402.342	609.964	12490.5	309.387	539.633	564.34	461.464	694.288	2763.99	7331.55
298.25118 Da 1362.43 s	22.71	299.258	299.25846_22.71	2232.54	701.385	614.089	648.623	0	1089.69	737.406	2486.43	3975.52	4082.26	1842.46	1432.89	766.575	789.819	2960.77	1777.26	2948.32	698.069	15682.9	6760.03	1979.04	1107.84	546.867	1793.35	1365.41	2562	9589.01	1267.81	3316.25	1347.43	1298.03	1062.15	6670.7	1742.78	3569.05	772.288	1589.81	1399.17	10174.4	843.33	467.517	436.46	1862.95	4997.26	1285.34	21516.7
477.21652 Da 1362.43 s	22.71	239.616	239.61553_22.71	2699.3	703.899	653.708	676.494	252.468	797.406	902.457	2806.51	3750.87	3358.51	1777.85	1976.04	627.665	1388.84	3019.22	1686.31	3748.91	576.224	15091.4	7267.15	2320.6	868.238	584.153	1631.28	1199.14	2532	10300.1	1311.09	3792.23	1137.83	1368.12	1349.36	7462.24	1966.33	3679.14	673.211	1743.48	1238.65	9821.64	890.736	273.547	505.96	1729.07	6119.42	1440.99	19078
495.22722 Da 1362.77 s	22.71	248.621	248.62089_22.71	2899.34	869.818	995.418	608.084	0	780.379	1203.28	2166.34	5050.8	4707.61	2350.42	2177.79	954.36	1162.54	4007.84	2625.33	3915.7	926.528	18575.7	8425.27	2657.13	1352.6	617.296	2797.62	1569.47	3474	11749	2049.37	3896.27	1611.92	1244.76	1793.73	8087.44	2507.19	4503.55	1143.19	2092.74	1813.84	10297.1	1180.16	703.762	967.439	1794.58	6073.67	1328.02	24454
501.28641 Da 1364.13 s	22.74	502.294	502.29368_22.74	3301.88	1744.66	1998.27	1814.12	0	1092.53	2821.84	3328.89	0	0	2508.6	11814.9	972.367	2822.05	5166.73	1219.25	954.549	2820.2	803.257	1448.24	3475.87	945.529	892.801	10563.5	1728.18	2068	1424.85	4740.29	0	2118.46	2554.01	3178.32	3160.41	7358.12	5425.26	2464.21	3500.93	2825.1	409.022	7594.96	2116.26	1059.18	2125.01	2639.91	4330.51	1978.85
312.22801 Da 1367.15 s	22.79	313.235	313.23529_22.79	940.926	1111.16	995.418	912.127	923.924	41028.1	929.078	2931.99	1847.67	791.525	862.192	36854.3	872.043	1107.08	927.623	0	767.232	870.682	1131.28	823.185	1323.54	785.794	565.51	1070.7	42987.8	5504	769.901	756.104	1029.99	933.219	1006.46	1018.8	1207.38	2966.33	2278.66	1999.31	1265.7	960.425	6493.22	833.35	897.731	1156.48	34342	2190.5	41053.2	976.506
249.95793 Da 1369.07 s	22.82	125.986	125.98624_22.82	13565.6	0	13571.9	0	13931.4	0	14444.6	0	13261.8	0	0	13868.5	0	0	0	0	12966	13324.2	0	0	13574.5	0	11202.5	0	0	0	14165.6	13480	14058.3	13162.4	14819.4	15108.5	0	0	13482.5	0	13886.4	0	0	0	0	14436.5	15282.4	0	13282.7	0
481.31781 Da 1370.47 s	22.84	482.325	482.32509_22.84	7055.71	824.568	1775.41	2077.62	0	1174.83	2268.12	3019.05	1315.08	2005.05	2829.42	6996.34	758.857	0	7263.41	1560.94	1462.62	2926.81	1402.47	6932.21	1504.37	1280.46	582.081	11743.1	3269.93	2672	2515.54	1802.43	9641.83	2395.43	1166.26	2628.28	4321.9	2966.33	5704.33	1298.15	2106.71	2865.22	989.322	2145.75	1300.59	0	3834.14	4012.34	3484.49	2105.43
543.33310 Da 1370.52 s	22.84	544.34	544.34038_22.84	1713.92	628.482	1280.18	0	0	561.873	1437.54	1336.68	305.421	555.379	2051.88	3773.62	0	838.628	1580.77	658.791	438.785	1330.14	369.343	915.174	1489.3	1947.74	0	15050.8	1322.58	1208	729.802	1657.32	710.067	1157.79	692.469	988.992	1081.19	2627.39	2439.96	688.454	1539.52	1054.06	0	2233.08	741.063	0	1284.69	1453.16	2763.99	1271.01
311.24644 Da 1371.32 s	22.86	312.254	312.25371_22.86	639.632	0	438.281	0	1383.2	919.429	700.136	1183.04	696.662	780.592	369.829	0	740.851	359.412	566.739	1270.88	585.046	748.837	17312.7	547.218	8609.31	476.629	582.081	321.474	632.321	1088	3237.33	873.211	639.841	543.962	728.915	303.471	450.258	963.936	325.157	574.135	539.25	457.473	11833.5	0	751.011	820.099	652.317	664.686	745.6	5205.45
472.24590 Da 1371.82 s	22.86	237.13	237.13023_22.86	728.538	668.704	641.327	0	795.004	698.085	742.73	824.542	883.448	854.934	0	0	928.636	667.796	757.347	911.983	0	1063.6	16450	0	8217.52	399.338	681.512	0	876.685	1440	2897.82	875.757	697.062	551.448	521.454	0	0	966.34	0	0	329.697	0	9903.44	0	1076.78	522.64	606.74	888.043	735.558	4332.28
454.23579 Da 1371.82 s	22.86	228.125	228.12517_22.86	553.195	517.869	282.283	0	886.322	783.217	396.655	722.114	805.2	896.478	452.261	0	571.072	268.45	701.435	1103.72	313.051	687.915	13063.9	443.435	6798.55	360.692	702.226	260.368	491.246	1174	2542.28	888.486	866.126	923.238	723.308	178.831	415.843	920.667	0	576.675	352.049	0	9128.86	0	626.671	592.14	515.586	661.995	572.38	3606.36
356.25450 Da 1384.30 s	23.07	357.262	357.26178_23.07	0	0	510.09	362.317	0	9273.74	306.143	448.12	1004.61	625.348	0	4068.48	491.328	0	0	0	502.934	408.688	377.092	551.935	0	0	0	541.99	8197.5	1524	0	496.432	330.324	0	0	390.178	0	622.592	806.492	0	0	262.177	2571.72	0	0	0	6483.29	0	12256	0
325.37137 Da 1394.07 s	23.23	326.379	326.37865_23.23	190247	424514	102763	142925	135266	153491	101517	246080	25145.5	218185	30132.2	76406.2	110767	102909	244127	133639	105098	118948	16780.6	29021.4	42489	21553.9	114262	24782.7	13281.3	64196	83980.7	8497.89	7074.66	41510.8	11884.1	66633.6	39138	9367.73	57624.5	55960.4	19795.8	9344.75	17789.9	69267.9	89798	76141.4	185078	21423.4	73623.6	13704.7
501.28602 Da 1395.67 s	23.26	502.293	502.2933_23.26	1568.21	920.097	864.182	841.183	0	865.512	1288.46	1917.96	795.103	408.882	3326.23	4138.31	1095.84	805.349	2538.89	2676.95	1621.71	1193.06	1882.88	1405.78	2483.84	2362.53	611.082	13964.2	1866.73	2142	1005.15	1379.83	767.289	1102.9	1726.97	1931.92	1746.54	2475.95	1400.48	975.521	1204.23	1072.79	1076.24	1746.54	1111.6	692.219	1176.45	3436.46	2025.92	1464.76
227.22522 Da 1396.52 s	23.28	228.232	228.23249_23.28	5573.94	6156.6	2260.74	349.649	1039.41	7454.75	3293.04	7108.47	1688.65	4007.91	30871.8	620.747	3866.31	6558.16	3364.86	658.791	420.823	3835.57	813.589	2160.57	2076.98	11287.1	5528.74	2114.82	6028.47	4626	6322.28	6575.81	4905.44	5055.35	5822.91	4007.45	5592.38	5052.85	2381.07	5827.72	5233.24	3354.8	8234.12	1414.7	4757.23	3961.5	4198.75	8274.94	3682.81	3658.02
557.27920 Da 1400.21 s	23.34	279.647	279.64687_23.34	2625.21	0	2629.69	661.292	730.545	814.432	1323.07	2809.08	1158.58	1351.28	2972	3227.88	4483.69	448.156	1723.09	3883.92	1203.45	1406.29	911.736	1953	457.087	1656.61	493.008	16222.5	2020.41	1932	1376.73	975.043	4289.01	930.724	4538.9	978.153	1941.56	1346.14	1625.78	322.633	922.034	1088.84	718.345	2297.95	843.022	522.64	1014.08	2532.27	913.799	953.256
103.09954 Da 1401.71 s	23.36	104.107	104.10681_23.36	1039.71	324.296	945.895	349.649	333.042	559.035	913.105	1697.74	530.069	516.022	1788.99	1404.44	1808.4	414.877	1034.36	1723.18	667.158	1134.68	746.435	1049.62	0	1226.35	362.506	12367.5	750.724	962	152.376	817.203	1599.6	441.657	1830.7	382.049	622.331	766.822	1157.25	228.638	556.014	746.403	475.488	1302.42	706.248	316.92	489.95	971.465	690.37	573.504
581.27863 Da 1402.72 s	23.38	291.647	291.64659_23.38	0	0	279.807	423.125	0	363.231	657.542	517.259	262.51	0	1766.71	1520.83	439.88	0	673.48	1054.56	536.292	159.921	547.558	566.087	0	3014.36	0	19777.3	740.647	820	368.911	570.26	798.5	434.171	588.739	322.438	0	735.572	796.25	0	561.602	0	0	673.666	315.822	0	0	516.679	559.828	0
617.33400 Da 1415.55 s	23.59	618.341	618.34128_23.59	0	0	0	0	0	0	0	0	0	0	0	237.953	0	0	0	270.399	0	0	11015.7	0	1167.83	0	0	0	0	944	2494.16	0	0	0	0	0	636.67	0	0	0	0	0	20049.7	0	0	0	0	0	0	8990.06
312.26684 Da 1421.38 s	23.69	313.274	313.27412_23.69	6546.97	1201.66	3087.78	1021.08	1649.1	1288.34	2491.74	7495.13	3758.44	7805.92	7082.45	12715	1587.17	6036.79	5908.83	4279.68	3528.24	3101.96	7665.81	13446.9	2501.42	2349.65	940.445	9359.95	1702.98	4352	9257.52	3599.77	5977.05	3453.41	6380.81	2400.68	10416.2	4752.37	8802.28	1747.81	2726.98	2758.21	4468.56	6112.9	2153.56	803.419	3301.46	5005.33	5189.08	13043.3
242.12855 Da 1424.52 s	23.74	243.136	243.13582_23.74	17694.8	18758.9	16313	16722.3	17457.9	20264.3	17905.4	17827.5	17600.8	14367.7	15499.4	17181.8	18125.1	14658.2	18511.8	17684.1	18395.6	20360.8	17457.3	16286.8	18471.9	17431.7	14498.2	16629	16062.5	13592	19129.9	17772.3	19273.2	17326.9	19470.4	19706.7	0	16624.9	17650.6	17445.1	20681.5	19358.3	17547	16953.9	17964.6	20199.5	21361.2	18046.1	17030.8	17626.2
484.25756 Da 1424.65 s	23.74	243.136	243.13606_23.74	0	0	0	0	0	0	0	0	0	0	0	0	0	0	0	0	0	0	0	0	0	0	0	0	0	0	0	0	0	0	0	0	19828.6	0	0	0	0	0	0	0	0	0	0	0	0	0
500.29709 Da 1440.11 s	24	501.304	501.30437_24	1983.11	1566.18	1156.37	0	408.245	655.519	1440.2	2660.56	830.441	2333.03	1976.14	6111.77	406.439	2578	4775.35	0	0	1276.83	11746.7	2552.11	13170.1	1089.81	1930.6	2409.73	1692.91	2520	12754.2	3062.6	2398.1	1367.39	1042.91	2078.24	57707.6	2947.1	2273.54	939.956	1802.16	2712.73	15018.8	2068.4	0	1192.62	1965.5	1283.63	1044.34	13200.9
516.26072 Da 1442.25 s	24.04	259.138	259.13763_24.04	1266.92	731.552	824.563	0	0	0	705.461	1549.22	0	1108.57	1047.11	2521.78	0	1450.96	2480.44	0	0	444.226	3510.05	1276.06	5650.8	440.56	816.157	1583.46	768.359	1590	4456.34	1919.54	1461.75	920.743	700.88	1194.92	24884.6	1591.34	1405.6	708.777	1170.7	1447.33	6102.09	1417.19	693.814	800.639	968.505	984.92	419.243	5215.78
200.17810 Da 1443.36 s	24.06	201.185	201.18537_24.06	281.537	472.618	396.186	250.835	367.958	462.552	0	0	396.29	533.514	512.414	0	527.342	443.718	249.06	449.846	3281.9	327.458	286.693	306.631	492.248	15301.1	335.577	337.415	0	578	320.792	654.272	0	571.41	602.756	414.564	0	358.171	353.32	243.88	516.898	0	296.541	0	0	0	470.01	406.347	271.127	0
244.14205 Da 1443.86 s	24.06	245.149	245.14932_24.06	311.172	429.881	428.377	0	0	0	0	0	0	279.876	519.098	0	414.156	259.575	0	228.61	3007.34	281.766	0	490.609	0	12361.4	140.86	0	0	442	0	539.71	395.349	578.895	381.279	322.438	223.695	350.959	332.838	287.068	321.315	0	0	242.021	0	0	381.705	255.649	220.919	0
468.25091 Da 1448.13 s	24.14	235.133	235.13273_24.14	891.533	771.775	331.806	182.425	1168.33	1433.06	811.945	1183.04	1453.9	857.121	690.645	408.658	787.154	747.665	510.828	722.703	0	1243.83	24606.5	528.348	10894.8	705.926	892.801	688.114	702.859	1772	11636.7	1005.59	1029.99	593.867	658.827	514.818	593.652	915.859	514.618	833.258	776.744	634.041	21969.6	311.882	1163.82	2218.44	786.198	869.205	1001.66	5104.7
359.35578 Da 1452.35 s	24.21	360.363	360.36306_24.21	19507.5	39111.7	7837.06	12420.1	22072.1	28996.1	10712.4	35296.5	4985.17	30860.7	7721.86	16175.6	17551.5	19097.6	33140.3	10339.1	8757.73	15370.2	3889.73	5877.87	10631	4230.41	28188.5	7741.95	4794.05	10142	21415.5	2851.3	2177.02	12059.5	4345.45	13699.6	10275.6	2512	13462	28269.8	6708.49	2680.63	4734.43	17315.7	15641.9	16226.8	16464.6	2532.27	13568.9	4257.36
790.54345 Da 1458.40 s	24.31	791.551	791.55072_24.31	0	22411.7	2154.26	0	341.1	0	1890.1	0	20899.9	19952.1	0	5108.23	2814.2	0	0	8655.23	3730.95	3353.27	0	0	0	0	3579.49	3079.24	0	5824	10650.3	0	6775.55	15161.1	7426.52	2834.21	0	0	3031.38	15003.7	0	13007.2	0	5743.63	4585.64	0	0	0	0	0
455.27125 Da 1458.45 s	24.31	228.643	228.6429_24.31	6924.82	9515.21	3350.25	5553.84	948.096	4509.17	3796.18	6555.36	9054.08	8940.73	5130.82	4347.82	3835.45	2349.49	3369.94	6413.38	3546.2	3919.34	0	1207.65	0	6546.57	3237.7	3924.11	5680.81	4496	8025.15	1031.05	5602.51	8700.9	6078.03	4351.56	10376	3269.21	3935.17	8126.81	3324.91	7865.32	0	5232.14	4578.18	3555.62	13542	8269.56	7074.41	0
790.53188 Da 1458.49 s	24.31	791.539	791.53915_24.31	8947.44	0	0	0	0	0	0	6952.27	0	0	0	0	0	0	0	0	0	0	0	0	0	0	0	0	9555.36	0	0	0	0	0	0	0	18429	0	0	0	0	0	0	0	0	2454.74	36743.4	15129	0	0
280.24048 Da 1461.15 s	24.35	281.248	281.24775_24.35	19485.3	2654.71	4761.67	4953.35	1219.36	25480.1	3117.34	5093.21	3553.99	14767.8	946.852	1249.25	4187.86	3722.8	4218.78	2037.83	4770.18	25445.2	25768.8	1410.5	35522.2	4928.6	13211.8	12322.3	1680.31	8644	368.911	34182.5	1401.93	1991.2	10000.2	1078.41	11746.9	5382.18	2562.85	1712.24	1355.11	1896.77	20233.8	1307.41	3603.36	1845.92	1504.03	1972.53	42541.9	18959.2
509.24257 Da 1462.06 s	24.37	255.629	255.62856_24.37	6556.85	1028.2	2243.41	917.194	518.364	1242.93	1900.75	4519.61	3389.92	7401.41	5915.04	11439.8	2407.76	2058.85	6223.97	4009.28	3348.62	1911.44	8704.11	13112	2004.15	1847.26	867.944	7008.67	1501.45	3906	8490.3	3515.76	5456.85	3351.11	3470.76	2549.7	10961.1	6076.88	8789.48	1730.03	3188	2929.43	5227.81	5274.56	1225.99	733.919	3455.28	5320.18	4034.27	12692
491.23208 Da 1462.19 s	24.37	246.623	246.62332_24.37	5771.51	882.388	1911.6	889.323	504.935	899.564	2076.45	3800.06	3692.81	6469.95	4273.09	8762.88	1391.67	1377.75	5042.2	2723.66	2966.29	1713.44	6234.93	10425.4	1911.23	1424.73	675.297	6062.84	2234.54	3432	8263.07	2958.22	5971.85	3388.53	2612.88	2511.77	9137.08	3911.03	8144.28	1318.48	3168.44	2183.03	4489.01	3857.36	952.441	934.079	3592.01	4270.68	3760.64	12325.2
426.05153 Da 1466.00 s	24.43	214.033	214.03304_24.43	4067.47	641.051	331.806	314.177	703.686	5970.61	559.044	578.716	519.972	8969.16	779.76	274.163	504.19	625.643	325.303	164.698	438.785	533.071	346.098	391.544	1152.76	450.865	447.436	278.965	2962.59	14736	558.713	3711.78	619.033	913.257	496.223	522.946	1568.73	574.515	1065.08	358.199	3338.88	414.668	478.044	359.289	1713.4	711.679	1045.42	1356.28	431.795	328.085
444.06197 Da 1466.05 s	24.43	223.038	223.03826_24.43	4749.08	628.482	0	765.173	706.372	8430.93	537.747	632.49	0	14068.2	853.281	504.357	851.464	738.791	434.585	626.835	623.536	588.916	622.46	712.327	1331.08	711.079	532.366	584.499	3368.18	20234	454.455	5244.36	793.298	910.762	804.61	482.303	2575.36	600.958	1531.05	579.216	3956.36	337.085	774.585	571.369	1977	625.499	925.777	1937.55	449.368	485.67
410.08699 Da 1466.07 s	24.43	411.094	411.09427_24.43	30694.9	2282.64	2513.31	2939.07	5438.8	55324.6	3274.4	3415.96	3591.85	79006	6554.44	2811.47	4074.68	3609.65	3423.31	2647.45	3448.69	3360.88	3153.62	3172.45	11731.1	4668.39	3962.71	3576.07	26892.5	109344	3469.9	34885.2	4169.37	6427.73	4264.15	4058.93	17104.1	4360.55	9506.36	3655.67	31684.4	3456.46	4251.27	2440.17	17375.2	3691.84	8024.35	11323.9	3421.73	3322.19
296.07531 Da 1466.22 s	24.44	297.083	297.08258_24.44	5055.32	409.77	700.755	405.39	891.694	7667.58	601.638	632.49	633.558	13991.6	857.736	457.801	622.52	687.763	536.242	0	469.576	360.457	508.816	507.12	1180.39	675.01	544.795	579.185	4068.52	22008	585.446	5229.08	686.658	855.867	605.56	596.105	2844.94	718.745	1280.15	711.318	4336.35	818.636	636.54	0	2133.67	403.1	1333.12	2327.75	630.12	496.003
222.05655 Da 1466.26 s	24.44	223.064	223.06383_24.44	7092.75	698.871	772.563	755.038	1316.05	13147.3	572.355	763.085	653.752	21194.1	1644.18	866.459	694.548	787.6	716.684	555.548	805.721	979.835	694.779	792.522	2413.52	1092.38	828.586	757.191	5275.22	35308	847.426	7316.64	777.692	1529.58	1480.26	986.282	4144.09	1021.63	1892.05	858.662	7312.01	813.285	948.419	513.982	3339.76	856.239	1489.79	2360.04	743.09	534.753
166.04834 Da 1466.39 s	24.44	167.056	167.05561_24.44	2439.99	0	539.804	255.902	359.901	3950.14	487.167	327.768	227.172	7904.32	523.553	0	0	0	233.812	0	0	0	294.442	0	725.814	419.949	408.078	0	2189.19	11150	141.683	2670.55	866.126	596.362	322.405	409.144	1322.09	406.247	821.853	297.229	2274.35	173.893	656.991	314.378	957.414	0	0	1079.11	0	0
465.28651 Da 1466.48 s	24.44	466.294	466.29378_24.44	6892.71	0	2109.69	0	0	0	2033.86	4184.16	855.683	5647.81	1510.51	17192.1	0	0	3339.44	299.897	0	3274.58	0	1677.03	0	2030.18	656.654	1721.61	1509.01	1556	0	1191.44	1331.7	3086.61	0	506.689	8055.89	1774.03	4298.73	612.241	2416.85	2148.25	0	2622.31	248.679	461.48	0	0	0	0
103.09946 Da 1469.58 s	24.49	104.107	104.10674_24.49	12965.5	2865.88	5442.61	2764.25	727.859	1628.86	4703.96	7262.11	2948.19	4331.52	5632.1	17044.7	4918.43	1089.33	14821.6	6981.22	3384.54	7419.84	5506.57	15147.6	4415.16	3506.44	1224.24	31337.1	6350.92	6352	6998.61	5870.62	17850.5	5057.85	6372.4	5733.44	10470.6	9682.63	17297.3	4079.92	3554.02	6688.2	5772.32	4962.67	3451.66	1448.38	8474.42	9625.84	10333	6109.62
533.27919 Da 1469.72 s	24.5	267.647	267.64687_24.5	18512.3	3715.58	7527.54	3917.08	687.571	2999.49	5289.62	11574.3	4126.96	6395.61	6554.44	19266.4	6266.36	1222.44	18748.1	7804.71	4795.84	9364.28	7335.21	18463.9	7333.49	5412.96	2137.75	30712.7	10117.1	8096	11839.9	6529.99	25081.2	7765.18	9702.98	8949.7	14583.2	10100.9	22077.4	4443.2	6149.69	9622.98	7753.52	7562.53	4884.06	2354.66	11382.8	14499.3	11603.2	8889.31
551.28969 Da 1469.73 s	24.5	276.652	276.65212_24.5	17983.8	2757.78	7109.07	4879.88	612.368	3195.3	5481.3	8980.33	3246.04	6312.52	7296.33	18562.9	5049.62	1271.25	18519.4	9901.53	4890.78	9092.66	8551.72	17437.8	6030.04	4459.7	2023.82	32745.2	8318.43	8902	9973.96	7151.16	20386.5	6634.84	7252.7	7497.37	11477.3	10713.9	22133.7	5136.73	4266.5	8601.02	6930.36	5983.15	4690.09	2168.4	10442.8	10931	11666	7507.21
396.26450 Da 1477.63 s	24.63	397.272	397.27177_24.63	1528.7	7315.52	0	5287.8	577.452	1384.82	3830.78	8560.38	3246.04	1994.12	6625.74	1272.53	3838.02	2125.41	1141.1	11359.2	5378.32	5587.09	0	400.979	0	2370.26	7424.13	2848.1	1519.08	3052	1566.53	1397.65	4047.12	2792.17	1732.57	1259.95	4278.88	2266.81	926.825	8576.46	1422.17	1682.75	0	1611.81	6706.87	5329.26	6711.17	3105.46	1614.21	0
471.26612 Da 1478.04 s	24.63	236.64	236.64034_24.63	1802.82	8522.21	727.993	4753.19	0	1484.14	5044.71	8811.33	3011.3	2582.3	8303.33	2009.67	3693.96	2307.34	1458.78	9773.7	6227.66	7069.53	0	426.924	0	3009.2	7223.2	3201.46	1393.12	3110	2101.19	1764.24	3467.1	3855.14	1208.32	1365.62	5047.48	2749.98	1244.3	9460.53	1343.93	1615.87	0	1282.46	6943.12	5209.72	6526.01	3398.78	1092.04	0
453.25544 Da 1478.12 s	24.64	227.635	227.635_24.64	1442.26	6805.2	554.661	3739.72	0	1129.42	2981.57	7518.18	2975.96	2131.87	5946.23	1200.11	2929.96	1766	1202.1	7293.41	4654.71	5780.01	0	377.392	0	2079.13	4308.65	2688.69	997.607	2510	1809.8	1115.06	2767.44	2582.57	1541.94	1222.01	3756.93	1692.3	855.137	6709.25	1695.98	1912.83	0	1422.18	3638.17	4506.38	5101.74	2341.2	996.644	0
422.26479 Da 1479.83 s	24.66	423.272	423.27206_24.66	0	0	0	0	0	0	0	0	0	610.043	0	514.703	0	0	658.231	0	587.612	0	583.718	0	0	0	0	762.505	0	472	0	0	0	399.238	793.396	0	0	0	824.414	0	0	0	0	0	522.226	0	0	16636	0	377.169
521.34893 Da 1483.74 s	24.73	522.356	522.35621_24.73	2548.65	822.054	2131.98	1016.01	0	1325.23	1930.03	2353.27	686.565	933.65	2183.33	4880.62	1466.27	993.929	3527.51	1762.51	1077.72	2150.05	1167.44	2445.97	1057.33	1262.42	567.581	13887.2	2292.48	1874	1729.6	2214.85	3930.08	1591.96	2069	2053.85	2429.1	3670.65	5135.94	1011.09	1841.27	2043.91	0	3126.31	862.916	900.719	2013.92	3616.76	2949.76	1410.51
559.29437 Da 1520.99 s	25.35	280.654	280.65446_25.35	2795.61	0	1067.23	565.012	0	476.741	1336.38	2084.4	701.71	1327.23	1539.47	3551.19	1489.42	388.254	3807.07	1676.48	1067.45	1776.9	1407.64	3472	906.64	801.252	412.221	13725.1	2325.23	1910	1577.23	1097.24	6278.76	823.429	1471.85	2024.05	1930.09	1740.37	3428.23	579.216	1033.8	1634.6	981.652	1674.19	813.18	614.379	2287.38	3864.33	2377.38	1056.59
676.42805 Da 1538.36 s	25.64	339.221	339.2213_25.64	0	0	0	0	0	0	0	0	0	0	0	0	0	0	0	0	0	0	0	0	0	0	0	0	0	0	0	0	0	0	0	0	0	0	0	0	0	0	0	0	0	0	0	0	0	0
338.21384 Da 1538.81 s	25.65	339.221	339.22112_25.65	16783.5	2790.46	7549.83	4152.71	0	3975.68	9796.58	4501.69	2408.03	4847.54	831.002	3476.18	3632.23	2795.43	5901.21	14402.4	9175.99	4569.18	2027.51	7311.96	3860.13	10171.5	5650.95	2377.85	2599.82	6086	2908.51	9414.38	8393.36	8516.25	7112.53	625.91	4121.15	2706.71	4972.08	11660.5	6613.5	4034.32	1912.18	1761.51	3573.52	6588.59	8186.72	3374.56	2412.53	4417.53
638.48009 Da 1538.87 s	25.65	639.487	639.48736_25.65	18892.6	862.277	4048.53	1578.49	0	1237.26	6988.05	1129.26	0	2859.98	0	881.978	1021.24	672.233	2137.34	15353.8	5804.27	1647.44	0	4665.5	1220.57	8808.62	3755.56	640.292	0	3620	654.95	7097.7	4595.93	6001.05	3495.99	0	871.837	0	2089.2	11838.4	0	979.152	0	0	1066.83	2310.18	5329.63	616.248	823.424	968.756
530.27730 Da 1545.27 s	25.75	266.146	266.14593_25.75	459.35	218.712	668.565	0	0	269.586	0	978.183	0	415.441	458.945	1086.31	0	987.273	1613.81	420.348	151.394	0	0	561.37	0	427.678	122.216	690.771	0	680	334.158	715.371	790.697	603.848	751.343	1045.89	15463.6	951.917	819.293	777.369	648.218	545.757	0	2522.51	532.173	550.44	529.829	0	439.327	0
249.95800 Da 1549.21 s	25.82	125.986	125.98628_25.82	0	0	0	13859.3	13767.5	14166	0	0	0	12249	0	0	0	0	0	13048	0	13946.1	0	0	13622.2	0	11403.4	14285.7	0	0	14449	12912.3	0	0	0	0	13504.9	12795.6	0	14419.4	13992.6	0	13594.9	0	0	0	0	13148.4	13511.2	0
294.25625 Da 1562.50 s	26.04	295.264	295.26353_26.04	2370.84	417.312	477.9	686.629	247.096	3612.45	857.201	563.351	840.538	2173.41	0	248.299	306.115	610.113	615.027	0	574.782	1665.21	12797.9	316.065	7926.19	953.258	1626.1	1145.09	506.361	1368	0	1838.07	543.604	291.943	563.507	322.438	977.949	733.168	604.229	269.285	301.756	548.432	11237.9	0	539.633	305.8	424.433	605.484	2907.09	5277.78
509.34908 Da 1566.42 s	26.11	510.356	510.35636_26.11	8251.01	2420.91	2000.74	2249.91	196.065	1921.15	3298.36	4304.52	1971.35	3096.13	5182.06	9727.62	1180.73	798.693	8607.83	1243.84	1275.3	4625.02	1658.17	10937.3	3541.17	2107.47	1220.09	16358	5957.93	4216	3961.78	2833.48	10268.7	3306.19	1861.54	3397.8	7186.92	5987.94	10474.1	2720.79	2511.84	5532.48	2093.68	3485.6	2300.28	1373.32	5295.44	6084.44	6065.22	4714.61
368.25451 Da 1569.92 s	26.17	369.262	369.26179_26.17	1565.74	3192.69	1030.08	1109.75	0	1075.5	1312.42	1344.36	762.289	2811.88	3283.9	1603.6	388.432	1639.54	3016.68	0	297.655	911.297	772.264	448.152	0	945.529	9141.37	759.848	1297.39	1814	0	6687.83	1240.67	2550.13	0	0	13851.9	1639.41	1692.35	3897	980.709	1690.78	0	0	562.015	1234.32	928.625	1447.78	0	0
433.28679 Da 1572.57 s	26.21	434.294	434.29406_26.21	755.704	0	0	787.976	617.74	612.952	769.351	606.883	0	0	0	0	1718.36	0	853.921	2335.27	1300.96	555.917	12454.4	511.837	1155.28	883.696	675.297	0	1390.6	848	1339.31	448.061	600.826	888.305	499.026	0	0	687.495	0	914.551	500.133	0	1357.44	0	755.984	745.039	663.711	306.778	517.15	984.256
395.23523 Da 1578.77 s	26.31	198.625	198.62489_26.31	3296.95	4150.49	1339.61	3676.38	0	1813.32	10219.9	1390.45	926.358	1272.56	732.975	737.137	2582.69	1282.35	1491.82	8824.85	2583.95	7056.84	1211.34	3059.23	1916.25	3171.52	2937.34	1044.13	899.357	3972	1884.65	3426.65	2681.61	3807.73	1225.14	0	831.687	1459.12	1799.88	11190.6	2282.73	1286.81	2865.71	474.061	4279.77	7408.69	3930.99	861.132	1905.42	1965.93
377.22469 Da 1578.77 s	26.31	189.62	189.61962_26.31	4689.81	3245.48	1297.51	3293.79	284.698	1935.34	9184.3	1485.2	1047.52	1320.67	541.376	675.062	2093.93	1273.47	1242.76	7851.41	2070.76	5642.93	1430.88	2540.32	2340.69	3671.33	2769.55	632.321	977.453	2962	1593.27	3785.61	2939.11	4316.76	1202.71	349.534	616.595	1225.95	1147.01	9856.83	3358.44	1260.06	2717.44	321.863	3409.39	8217.67	3999.36	1114.09	1654.38	2167.43
372.21910 Da 1579.02 s	26.32	187.117	187.11683_26.32	2985.77	3770.89	1510.46	3559.83	0	990.372	9703.41	944.894	936.455	1506.52	681.733	646.611	2412.91	1541.92	1097.9	6922.22	1965.55	6104.93	1392.14	2646.46	1411.45	2888.12	2224.75	812.984	1083.26	3546	1761.68	3663.41	1854.5	3720.4	1460.63	0	679.689	1262.01	1387.68	9041.36	2813.6	1594.47	2257.29	459.091	4433.95	5251.42	4090.51	861.132	1440.99	1994.35
560.10389 Da 1598.28 s	26.64	561.111	561.11117_26.64	2454.8	0	0	0	324.985	4960.37	0	0	0	9773.8	318.588	0	0	0	0	0	0	0	0	0	675.585	0	0	0	889.281	12126	0	3258.63	0	583.886	0	0	1769.48	0	1259.66	0	5037.66	0	0	0	1238.42	0	828.926	236.811	0	0
500.34848 Da 1602.11 s	26.7	501.356	501.35576_26.7	9661.16	21363.3	11286.4	16316.9	13625.2	9773.19	15482.9	15430.7	17285.3	10230.8	18560.5	13550.4	15066.5	13316	14765.7	7128.71	17553.9	15228.1	28754.5	19159.7	19710	16978.3	17174.5	24891.7	13094.8	15340	24834.7	23950.9	13457.5	10769.4	11188.8	27247.4	20086.7	24004.6	11933.5	20127.8	11863.5	8197.06	18769	12053.6	14801.4	22901.6	17860.4	9682.35	17846.7	13110.5
694.29909 Da 1609.38 s	26.82	695.306	695.30637_26.82	3914.35	18288.8	9478.76	1102.15	0	15000.3	6506.21	0	5742.41	6096.05	3223.75	8899.96	2793.62	5027.33	820.883	2952.27	6414.98	9217.05	6180.69	7649.25	15091.4	4660.66	0	3414	0	6558	5375.94	0	8851.13	4064.74	4547.31	10521.2	0	6093.71	3860.92	1290.53	2123.47	9004.99	13183.3	6579.47	0	5490.5	14069	0	858.57	6768.38
481.31755 Da 1615.37 s	26.92	482.325	482.32482_26.92	7769.43	1953.32	1327.22	2328.46	797.69	2389.38	2624.85	3572.16	1893.1	3159.54	8387.99	12940	980.084	1477.58	10038.7	1039.81	1270.17	3424.34	1485.12	10960.9	2870.61	2414.06	1423.1	13629.4	4411.13	4826	4290.59	3668.5	5945.84	2814.63	1833.5	5931.24	8965.01	8834.08	9608.77	2822.41	3241.09	4860.98	3205.71	5396.81	3063.73	1832.02	5919.27	5330.95	5535.52	7037.04
523.36452 Da 1622.48 s	27.04	524.372	524.3718_27.04	7001.38	3411.4	1151.42	2951.74	0	3859.33	4232.76	5213.56	3003.72	2234.64	8439.23	11975.2	1708.07	1342.25	11022.2	2979.31	2861.08	4084.34	6643.02	10979.7	5060.61	3671.33	1876.75	20988.8	8404.08	6010	7124.26	5109.43	12500.3	3311.18	2663.34	8483.65	11769.8	8132.16	14196.8	2487.07	3914.45	6072.89	6603.15	4912.77	3822.2	1943.22	7537.25	10613.5	9065.19	5099.53
560.10385 Da 1638.31 s	27.31	561.111	561.11112_27.31	2002.86	0	0	0	271.268	4651.06	0	233.023	0	10106.2	376.513	0	0	110.93	0	0	0	0	0	0	936.778	0	0	0	846.454	11436	0	3678.69	192.472	546.457	0	192.379	1554.39	0	1026.68	0	4571.05	0	0	0	805.72	0	968.505	834.222	0	0
694.29983 Da 1645.62 s	27.43	695.307	695.30711_27.43	9722.9	42900.1	38719.8	1753.31	15040.6	33845.8	12647.7	19661	5361.27	19503.9	3756.22	24672.1	4252.17	12750.2	1832.37	4117.44	8534.49	20883.7	7361.04	23412.4	34211.2	9146.13	7772.13	4141.97	0	12990	12567	0	11405.3	11293.4	16058.6	19273.1	38521.4	21341.2	9995.37	2487.07	3389.17	31386.4	19546.1	13929.9	22709.4	19674	33365	23304.4	0	16331.9
299.28289 Da 1653.57 s	27.56	300.29	300.29016_27.56	1689.22	925.125	1966.08	2401.93	1541.66	2088.58	4115.63	2386.56	1143.43	1003.62	1058.25	1114.76	1417.39	1149.23	1631.6	3166.13	2024.57	2810.04	2371.03	1372.76	1446.61	3411.12	2067.32	1261.99	2048.12	1624	1355.35	2087.56	1854.5	2567.6	1202.71	2297.71	1075.46	1156.24	1420.96	2370.21	1983.77	1840.59	1262.85	1372.28	1322.97	1339.96	1726.22	1641.53	2999.97	1480.26
338.24374 Da 1653.58 s	27.56	339.251	339.25102_27.56	1504	3670.33	1195.99	828.515	851.407	2307.08	1690.44	3165.01	1034.9	1550.25	6177.93	2467.47	812.878	3802.67	2998.89	0	5863.29	2431.82	2280.63	2391.72	6529.82	1811.19	5211.8	2205.15	2708.15	3440	7003.96	5442.93	3019.74	4863.22	2702.59	872.48	6366.7	7685.05	4175.83	8228.42	3439.47	2862.55	4542.7	1551.93	1643.77	3736.32	2196.23	1724.96	2698.72	5412.12
519.26321 Da 1654.85 s	27.58	260.639	260.63888_27.58	7357	1958.35	1651.6	2247.38	633.855	2182.22	2071.13	2916.62	1620.5	3574.98	6106.64	11380.4	977.511	1107.08	6963.52	816.114	1159.83	3678.19	1456.71	7663.41	2722.43	2591.83	934.23	10847.8	3453.83	3644	4277.23	3375.74	6447.83	3438.44	1942.84	6367.48	9188.7	6002.36	8205.73	2260.97	2330.23	3951.39	2553.83	3822.43	2377.37	1367.76	5537.57	5185.63	4689.5	6055.37
537.27370 Da 1654.92 s	27.58	269.644	269.64413_27.58	6588.95	1810.03	1530.27	2095.36	564.023	2429.11	2225.53	2652.87	1277.21	3892.03	7189.39	12063.2	1309.35	1402.15	8493.47	1206.96	1298.39	3335.5	1609.1	10394.8	2486.35	2947.37	1093.73	12048.6	3348.03	3746	4614.06	3780.52	5485.46	2979.31	2391.4	5476.03	7932.57	8168.21	8057.23	3137.42	2358.17	3932.66	2474.58	4640.81	2929.44	1456.72	4814.04	4558.62	5435.1	6422.21
103.09966 Da 1661.72 s	27.7	104.107	104.10693_27.7	7068.06	2295.21	1822.46	2222.04	255.153	2261.68	2813.86	4207.21	1913.3	2575.74	6578.95	9011.18	1378.81	965.087	8239.32	2866.23	1909.1	4617.41	4184.17	8734.26	3787.29	3032.39	1615.74	15563.6	5612.8	4196	6258.12	3951.09	9134.64	3183.92	2245.62	5370.36	9185.83	5913.42	10789.1	2515.02	3009.18	4221.59	4412.32	3944.69	3255.21	1720.82	5865.15	7177	5864.38	5499.95
579.32082 Da 1662.02 s	27.7	290.668	290.66769_27.7	8705.42	3288.22	2481.12	3374.87	0	3135.71	5081.98	4509.37	2503.94	4261.55	9452.92	11644.2	2191.68	1477.58	12313.2	2866.23	2429.99	4828.1	7237.07	11312.3	4688.91	4006.26	2817.19	19070.6	7784.35	6436	8583.86	5167.98	10812.3	4112.15	3605.32	8079.93	11196.2	7413.41	13766.7	4173.91	4001.07	7298.16	6199.24	4733.13	4118.12	2032.18	7463.19	9111.85	9040.09	6851.04
561.31041 Da 1662.05 s	27.7	281.662	281.66248_27.7	10841.6	3142.41	2993.68	2814.92	472.705	2746.94	4467.03	6255.76	3233.42	3644.95	9867.31	12264.9	2001.33	1391.06	11113.7	2908.02	2609.61	5612.47	6524.21	11144.8	6542.38	3676.49	2013.46	18411.7	9064.11	5996	9067.72	5211.26	11418.3	5941.16	4631.41	9331.75	14279.2	7894.18	14340.2	3757.28	5711.02	7597.79	6562.24	5616.38	3362.14	2880.08	7748.04	11178.6	8324.61	6179.37
176.04723 Da 1680.98 s	28.02	177.055	177.05451_28.02	1817.64	0	854.277	342.047	0	771.866	657.542	678.582	1562.44	4167.53	1004.78	1269.94	0	0	813.258	791.532	1755.14	482.302	5005.51	0	816.227	5608.77	0	2816.22	682.705	1386	767.228	0	637.24	2547.64	6392.02	0	955.006	0	1523.37	0	0	880.167	3328.42	242.021	1641.28	525.42	253.52	24824.8	0	2813.27
392.22395 Da 1701.01 s	28.35	197.119	197.11925_28.35	9678.45	2247.45	1943.79	1456.87	1982.14	2307.08	3495.36	6404.28	4874.11	6804.49	10707.2	8240.42	3266.95	2287.37	6043.53	2996.52	8839.84	4036.11	4739.48	3795.14	5284.13	5528.9	1928.53	7882.76	4028.21	5692	7140.3	6214.31	7313.95	6924.29	8682.5	2449.45	7536.8	5382.18	5776.02	4979.22	4531.94	21396.9	7142.54	3146.27	2036.68	1681.9	4976.41	7063.97	2799.14	5567.12
376.25931 Da 1701.09 s	28.35	377.267	377.26659_28.35	13387.8	4399.37	2803.02	1988.94	2900.69	4492.15	4594.81	9005.94	6565.28	10442.9	14430	14028.9	4851.54	4157.64	8651.04	4931.1	13589.5	4957.56	8117.81	6682.19	6524.8	8994.12	3258.41	13815.4	6305.58	7950	9348.42	8533.53	10481.9	10442.6	12243	3660.62	11506	8480.71	9386.03	9115.03	6437.47	27707.9	9535.32	5262.08	3620.77	2285.16	7565.73	9760.39	4410.84	7861.13
500.06992 Da 1706.59 s	28.44	251.042	251.04224_28.44	25091.4	930.153	1168.75	770.24	2065.4	43088.3	1048.87	1003.79	999.558	65342.3	2724.71	1083.72	1057.26	936.246	681.104	798.907	1090.55	923.989	1133.86	924.609	8780.09	1040.86	950.802	1477.19	22955	105030	1515.74	27263	1118.42	3890.08	1208.32	1346.65	15119.5	1084.13	6231.75	1023.79	23992.4	1059.41	1290.98	935.647	10718.1	1056.4	4372.52	7551.05	1117.14	589.004
222.05656 Da 1706.73 s	28.45	223.064	223.06383_28.45	21206.6	618.426	762.659	656.224	1882.76	38269.8	939.727	781.01	832.965	64828.5	2259.08	920.775	998.091	725.48	810.717	833.321	762.1	1005.22	798.092	778.37	5206.27	1097.54	859.658	746.564	18979.7	106358	1162.87	24577.2	944.155	2517.7	801.806	823.708	9174.36	891.821	4977.2	955.198	20810	615.314	1365.11	908.202	9541.81	831.219	3364.13	6068.29	901.247	627.754
370.09433 Da 1706.75 s	28.45	371.102	371.10161_28.45	15101.7	653.621	609.137	585.281	1087.76	25911.4	740.068	635.051	570.455	45217.5	1557.29	638.852	697.12	479.216	757.347	700.58	687.686	781.837	978.889	679.305	4322.24	654.399	716.727	1012.25	14251.2	74524	743.168	18184.7	936.352	2123.45	883.108	525.656	7161.11	834.129	3556.24	830.717	14615.6	652.768	968.87	583.844	7194.28	556	2788.72	4523.63	702.923	640.671
296.07531 Da 1706.77 s	28.45	297.083	297.08259_28.45	27728.9	917.583	683.422	838.65	2068.09	44013.4	1035.56	903.923	986.938	74737.9	2891.8	1148.38	985.229	747.665	752.264	739.911	805.721	875.759	1058.96	955.272	5696.01	1074.35	1102.02	1320.44	23922.4	126818	978.416	28604.7	1056	3176.44	1174.67	999.83	12633	1444.7	6193.34	802.773	23034.1	786.532	1147.82	1097.83	11193	889.599	4076.27	6649.55	916.31	917.089
354.06300 Da 1706.78 s	28.45	355.07	355.07027_28.45	2933.91	0	0	0	0	4279.32	0	0	0	8982.28	476.768	0	0	0	0	0	0	307.15	0	233.511	1032.21	0	0	0	2151.4	13118	0	3166.98	0	449.143	0	0	1488.43	0	809.052	0	3126.53	176.568	0	314.378	1253.34	0	572.557	713.125	0	0
280.04392 Da 1706.78 s	28.45	281.051	281.05119_28.45	4131.68	0	0	0	319.613	6203.31	0	0	0	9721.33	425.526	0	277.819	181.925	0	162.24	459.313	0	289.276	183.978	944.312	0	159.503	143.468	2934.88	16998	0	3747.42	0	688.686	0	146.317	1674.84	156.249	990.832	203.234	3358.44	0	0	0	1449.8	0	666.559	1267.48	0	0
428.08218 Da 1706.78 s	28.45	429.089	429.08946_28.45	3008	0	0	0	0	5715.21	0	0	0	7694.41	429.982	0	0	0	0	0	0	0	0	0	680.608	0	0	0	2332.79	14212	0	2927.67	0	371.791	0	0	1436.81	0	568.385	0	2766.1	0	0	0	1265.78	161.24	749.167	721.198	0	260.918
546.07653 Da 1706.93 s	28.45	547.084	547.0838_28.45	3272.25	0	0	0	217.552	5042.67	0	0	0	9891.87	0	0	0	0	256.685	0	0	0	0	0	961.892	0	0	0	2791.28	13974	203.168	3238.26	0	546.457	0	0	1238.93	0	1139.33	0	2383.32	0	0	0	1434.88	0	680.802	998.375	0	0
255.25653 Da 1711.24 s	28.52	256.264	256.26381_28.52	13419.9	21418.6	25078.6	37724	22660.3	21413.6	17721.7	21899	16772.9	14391.8	17228.2	15911.8	19275	22778.3	17297	17453	16889.4	18525.5	14799.6	17878.9	23223.5	18962.1	15875.7	21413.9	9754.37	17212	17721.1	21771.7	18175.6	14694.5	17421.1	17566.1	20230.1	18978.2	14821.5	29839.8	21014	20891.3	14456.4	16624.6	15649.4	13002	12342.7	16200	18411.6	15856.6
249.95747 Da 1713.94 s	28.57	125.986	125.98601_28.57	0	0	0	0	0	0	0	13756	0	11335	0	0	0	0	0	0	0	0	0	0	13531.8	0	0	13887.2	0	10412	0	0	0	0	0	0	0	0	0	0	0	0	0	13900	12719.9	0	0	0	0	13658.2
269.27218 Da 1746.34 s	29.11	270.279	270.27946_29.11	41274.8	34855.6	38209.7	34065.4	40515.7	39938.4	36212.8	42271.8	33836.1	28352.8	30517.6	40053.7	40409.8	31477.4	39951.3	36897.2	38015.2	34921.2	35557.7	32851.9	41800.9	38537.4	25661.3	36820.8	37536.2	26378	42654.7	36109.7	40380.2	39165.3	38820.3	40830.5	37491.9	32062.3	40749.6	34976.5	40907.6	41212.7	38550.3	41001.3	32788.3	42158.7	46320.2	37028.7	39454	42922.4
562.25889 Da 1758.88 s	29.31	563.266	563.26617_29.31	708.781	2596.89	3023.4	0	12623.4	2369.52	1203.28	1953.81	853.158	1040.79	1555.06	4562.49	0	5029.55	790.385	521.133	1362.54	1127.06	893.656	4424.92	1554.6	569.379	478.508	1766.78	0	1262	780.594	672.092	996.175	751.067	2010.12	1953.6	1818.24	3723.53	624.711	553.812	0	1316.24	1942.85	5209.69	1932.24	1565.14	1569.55	2042.5	941.414	1121.17
684.37470 Da 1781.41 s	29.69	343.195	343.19463_29.69	8399.18	1654.16	4315.96	1895.2	3459.34	6365.06	8484.16	6688.52	5646.49	3386.94	14383.2	7298.95	3048.29	1595.17	9766.72	9105.08	5173.04	4203.64	0	0	0	0	2504.4	26222.7	5804.26	0	17122.3	7184.26	10357.1	3261.28	11438.4	9125.82	10886.5	9701.86	8940.53	5738.81	3964.74	3956.74	16736.7	4585.92	4784.58	4578.66	7466.03	10818	5357.27	22211.6
352.25940 Da 1791.59 s	29.86	353.267	353.26668_29.86	8349.79	8064.67	6425.65	3506.62	6346.61	4075	7898.5	12736.9	2733.64	6148.53	10442.1	6879.95	6410.42	10933.2	8554.46	5026.97	6581.77	8244.83	2290.96	5208	4678.87	6829.97	5481.09	8714.34	6028.47	8142	2750.79	13490.2	6978.42	8286.69	8901.17	4709.23	15500.9	15610.5	6623.47	6600.01	8661.53	6578.51	3696.53	5144.81	7477.78	3741.88	6169.95	4187.26	3215.87	3495.27
386.23404 Da 1791.67 s	29.86	194.124	194.1243_29.86	8122.59	7584.51	5662.99	3488.88	6158.6	4424.04	6298.56	12027.6	3213.23	6277.54	10546.8	6202.3	5762.17	9076.26	8437.55	4201.02	5203.83	7490.91	2435.6	5073.56	4136.39	5740.16	5404.45	6849.26	6161.98	8832	2761.49	12018.7	5940.63	6976.69	8189.08	4302.79	12251.6	12728.3	5834.9	5779.46	9639.44	7311.54	3003.75	4396.3	7709.05	3449.98	5930.67	3958.52	3015.04	3435.86
368.22394 Da 1791.99 s	29.87	185.119	185.11925_29.87	9303.07	5824.77	5692.7	2835.19	4686.77	3879.19	4743.89	10493.7	2662.96	3916.08	7095.82	6106.6	4223.88	6906.48	6168.06	4181.36	3769.44	6176	1807.97	3493.23	4035.93	5044.54	4814.08	6224.91	4421.21	5618	3443.17	9615.5	6283.96	7847.52	9503.93	4002.03	13048.9	10338.9	5624.96	4956.36	8259.19	6139.77	2878.49	3884.81	4120.61	3803.04	5924.97	3872.4	2583.24	2950.19
318.18716 Da 1795.58 s	29.93	319.194	319.19444_29.93	0	0	0	0	0	0	0	0	0	0	0	0	0	0	0	0	0	0	0	0	0	0	0	0	0	0	0	0	0	0	0	0	0	0	0	0	0	0	0	0	0	0	0	0	0	0
636.37466 Da 1795.63 s	29.93	319.195	319.1946_29.93	19440.9	2737.67	11115.5	2404.47	4259.72	8425.26	8396.31	10585.9	13897.9	13193.5	10996.8	10464.8	9427.84	2633.47	14768.3	16614.8	14916.1	7795.52	24402.5	4443.79	13893.4	9674.28	5387.88	16780.4	7031.11	12022	24254.6	7818.16	10999.5	15697.5	14014.8	5573.58	23103.7	5824.48	13147.1	12999.3	10963.8	22991.4	26026.6	6851.43	3981.35	1904.3	9084.01	9453.62	2344.75	21387.6
302.22233 Da 1795.71 s	29.93	303.23	303.2296_29.93	12419.7	1699.41	7745.44	1342.85	2505.88	4293.5	4797.13	5113.69	9152.52	7480.13	5779.14	6722.17	5229.69	1717.19	6973.69	9058.38	8590.94	3970.11	12645.5	2587.49	7762.95	5410.39	4263.07	9782.38	3431.16	6392	14473.1	3510.66	6549.26	8139.47	7639.59	3164.77	12240.1	3543.25	7076.64	7555.21	6571.59	13646.6	16897.7	3622.83	2280.39	889.599	4774.16	5376.69	1415.89	12549.9
598.42855 Da 1795.78 s	29.93	599.436	599.43582_29.93	5815.96	0	3001.11	0	0	916.591	1560	0	3839.21	4128.17	2856.15	1996.74	1530.58	0	3039.55	4687.74	3813.06	1302.22	8396.75	497.685	2870.61	1898.79	797.514	4226.99	0	2882	9014.26	1064.15	1877.91	4466.48	3050.23	0	6355.23	937.494	2926.41	2703.01	1947.45	7822.52	11570.2	910.697	0	0	1373	1189.44	544.765	6902.71
476.32747 Da 1802.23 s	30.04	477.335	477.33475_30.04	5233.13	10840	7861.82	957.733	2430.67	2613.56	5409.42	1579.94	0	5811.8	12220	1893.28	3333.83	4312.94	7710.71	0	0	1814.98	0	4156.02	4199.18	4603.98	7051.26	0	1322.58	4256	1593.27	9299.82	5742.96	7385.91	6921.89	1427.94	1901.41	1509.61	1615.54	1158.43	5509.85	4047.7	2022.1	7188.27	7375.82	1887.62	2999.52	5026.86	1601.66	821.505
484.35304 Da 1806.97 s	30.12	485.36	485.36031_30.12	10540.3	13311.2	7371.54	7284.34	9577.65	6663.02	11053.1	11195.3	13865.1	8630.25	8900.41	8170.58	9728.81	5681.81	11474.6	4808.19	4416.07	11857	10977	7297.81	6534.84	11323.2	8254.78	15138.5	10512.7	8686	12516.2	12084.9	9974.75	6709.7	5668.71	14146.6	15271.5	13225.9	10003.1	9910.18	10083.7	5246.22	9013.82	6265.1	9225.99	17369.4	14103.1	7010.15	6431.74	7778.47
249.95752 Da 1811.52 s	30.19	125.986	125.98604_30.19	0	0	0	13816.2	0	0	0	14293.8	0	0	11054.8	0	0	0	0	0	0	0	12573.2	0	0	0	0	0	0	0	14208.4	0	0	0	0	0	0	0	0	0	12810.7	0	0	0	0	0	0	0	13014.1	13283.6
141.01905 Da 1818.02 s	30.3	142.026	142.02632_30.3	17499.7	23470	19836.6	10028.3	9467.53	20417.6	12961.8	21328	15849.1	15231.4	20447.5	43633.3	11753.3	21531.4	31478.2	15914.2	13807.6	25534.1	43680.7	49395.8	64125.3	14770.4	19314.3	38024.3	19015	25244	32806.3	24208	13337.8	40363	34110.4	47869.9	54469.7	40675.2	22456.3	26351.8	48691.8	21190.9	64436.3	22507.9	7350.95	14203	23457.8	21401.8	21343.7	51176.2
334.24869 Da 1830.53 s	30.51	335.256	335.25597_30.51	2220.19	1070.93	742.85	5194.05	158.464	1424.55	5955.15	501.895	0	2057.53	0	633.679	920.919	212.985	5176.9	7507.27	7934.05	2657.74	4142.85	2983.75	650.47	2241.45	5876.74	0	186.421	2216	943.663	4106.38	525.398	6846.93	664.434	0	808.744	0	1241.74	8650.13	866.153	1126.29	2449.02	0	788.312	4867.78	1917.07	1568.88	509.619	769.838
378.27498 Da 1836.19 s	30.6	379.282	379.28225_30.6	3857.55	2353.03	1693.7	1472.07	2755.66	2335.46	3559.25	5510.6	1522.05	1744.85	7276.28	5545.34	1864.99	3835.95	4295.02	2603.21	10094.6	3830.49	1722.74	3146.5	2167.4	2736.11	3757.64	5829.04	3519.33	4600	3012.77	5987.73	6408.81	3982.4	2803.52	2300.42	6019.69	4048.05	4644.37	8462.14	3218.74	3745.39	1858.49	2969.12	2489.28	2554.82	3301.46	3339.58	2623.41	2430.93
394.23947 Da 1836.35 s	30.61	198.127	198.12701_30.61	3356.22	2579.29	1755.6	1877.46	2178.2	1975.07	2832.49	6099.56	1418.57	1821.38	5137.51	4350.4	1535.72	3190.34	4277.23	1745.3	7266.89	3596.96	1185.51	2625.23	2054.38	2001.84	3038.84	4537.83	3133.9	3928	3309.5	6583.45	5594.7	4311.77	3905.3	1899.41	5773.05	4281.22	5471.34	7080.15	3059.48	2752.86	1758.79	2462.62	1857.63	2565.94	2919.76	2607.62	2219.23	2653.1
412.24839 Da 1836.45 s	30.61	207.131	207.13147_30.61	3163.59	2536.55	1881.89	0	1947.22	1946.69	0	3917.85	0	1738.29	6897.54	4578.01	0	2569.13	4505.96	2969.48	8965.58	3228.89	0	1993.1	0	0	3374.42	4585.66	3531.93	3896	0	7049.33	4023.71	3163.96	2430.65	1891.28	5646.87	4009.59	4575.24	7486.62	0	3590.23	2004.21	2657.24	2078.96	1929.32	0	3059.71	2902.07	0
426.35043 Da 1842.74 s	30.71	427.358	427.35771_30.71	7127.33	14362.1	7698.4	11652.4	6958.97	6245.87	10991.9	12340	8556.83	9343.05	9301.43	11028.6	7009.79	8171.07	13436.6	4997.47	10779.7	11915.4	14048	8845.11	9588.79	9844.32	10918.7	17407.4	10895.6	10724	16101.1	14844.6	12276.6	10589.8	6305.11	11128.2	12925.6	14552.8	9406.51	10801.9	12793.9	7116.24	13740.6	8348.47	8012.44	14745.1	9528.38	10121	9326.28	8264.14
281.21462 Da 1843.16 s	30.72	282.222	282.22189_30.72	31826	65802	40780	2619.83	16176.7	41933.3	24810.9	55871.7	11797.8	48757.5	145062	7697.26	38259.3	35264.5	29739.8	6587.91	3156.17	32936.2	8355.43	20435.8	24479.3	63592.6	37897.4	22705.1	43269.9	36978	38992.3	56178.3	44744.6	41735.4	37738.2	34498.2	24838.8	32983	27172.4	45384.6	35632.4	33823.6	68002.4	20319.8	37013.4	24981.1	29040.9	56996.2	29844.1	22834.2
582.49808 Da 1853.56 s	30.89	583.505	583.50536_30.89	2837.6	4246.02	7069.45	2100.42	11900.9	644.168	6090.92	9953.4	3389.92	3824.25	6899.77	822.49	4712.63	2384.99	711.601	8362.71	3587.26	4231.57	2954.75	33727	5266.55	6221.94	354.22	661.546	4355.71	4958	23981.9	15509	585.22	9931.05	451.366	19912.6	2890.83	6884.57	26051	10306.5	4174.3	6979.81	1418.79	11018.2	5834.01	3636.24	5101.74	9628.53	10910.4	2216.51
327.31410 Da 1858.20 s	30.97	328.321	328.32138_30.97	8500.44	5709.13	6118.6	11774	2363.53	7094.36	13102.9	10155.7	5626.3	5929.88	4368.89	3626.2	4699.77	4379.5	7738.66	9294.36	7585.07	13519.7	6095.46	4106.49	4814.49	10583.7	13172.4	5223.29	10653.7	8522	6439.9	9353.28	7457	9062.71	3246.47	8461.97	8101.77	5045.64	6546.66	9087.08	7935.08	8039.22	4775.33	2285.47	5152.63	4784.38	8035.74	5495.1	4594.1	4249.61
511.38034 Da 1858.30 s	30.97	512.388	512.38762_30.97	3701.96	5636.22	2429.12	1238.97	2468.27	6299.79	3849.42	4737.27	3008.77	4705.42	2120.95	1983.8	2425.77	5475.48	5103.2	3291.5	1775.67	7435.07	4261.66	1478.9	3041.39	3632.69	5149.66	6325.87	3340.47	3534	911.584	2744.38	2770.04	7635.43	2814.73	1463.17	7835.06	7879.76	4413.94	10443.7	4565.46	1634.6	3798.79	813.39	2335.1	3152.52	9499.89	2413.86	2864.41	1232.26
688.40620 Da 1859.70 s	31	345.21	345.21038_31	0	0	0	0	0	0	14306.2	0	0	0	0	17492.1	0	0	0	0	0	0	0	0	0	14260.2	0	0	13782.6	0	0	0	0	0	0	0	0	0	13474.8	0	13266.1	0	0	0	0	0	0	0	0	0
344.20302 Da 1859.79 s	31	345.21	345.2103_31	10429.2	4658.3	10048.3	5201.66	2143.29	3819.6	0	4312.2	10091.5	4733.84	6714.85	0	2086.22	1930.17	8607.83	5100.71	2920.1	8404.75	1826.05	5894.38	1798.21	0	4756.08	24200.9	0	7282	2758.81	6802.39	11681	8830.65	2781.09	10911.4	11864.4	9288.4	0	7654.29	0	7316.89	1689.77	4441.21	5314.27	8823.71	10066.8	6649.55	9931.29	2511.02
368.20267 Da 1863.71 s	31.06	369.21	369.20995_31.06	0	0	0	0	0	0	0	0	0	0	0	0	0	0	0	0	0	0	0	0	0	0	0	12383.4	0	0	0	0	0	0	0	0	0	0	0	0	0	0	0	0	0	0	0	0	0	0
451.88859 Da 1874.90 s	31.25	226.952	226.95157_31.25	0	19568.4	20334.3	21518.6	21290.5	21776.8	22045	20864.5	18489.3	17798.4	18360	19845.8	21412.6	17835.3	0	19999.7	21143.8	21383.8	21711.2	18315.3	21468	21033.5	17524.6	21480.3	21050.5	16146	20477.2	19875.1	21752	19670	0	23584.1	0	19555.2	19706.6	0	0	23111.7	0	21315.3	19919.2	21158.6	22224.3	20312	0	20806.3
382.36078 Da 1875.42 s	31.26	383.368	383.36806_31.26	2894.4	5746.83	4590.81	1124.96	2586.45	3189.62	1796.93	4189.29	3622.14	2136.24	4725.35	3631.37	2348.6	5085.01	4599.99	1607.65	2022	4449.87	4677.49	8352.15	10166.4	2952.52	2966.34	6336.5	3020.53	3826	4119.5	4737.74	1862.3	4828.29	6560.23	4259.44	5907.84	7365.34	3922.37	4308.55	9144.9	4202.86	9036.83	3246.07	1459.75	2615.98	3093.52	2656.05	3557.29	7778.47
352.22906 Da 1884.93 s	31.42	177.122	177.1218_31.42	4015.61	4024.8	3966.82	1109.75	3330.42	2080.07	3420.82	2883.34	4235.5	2022.54	3791.86	3569.3	573.645	2970.69	6104.52	855.445	836.513	3246.65	4044.7	11206.2	2647.09	4052.64	2694.97	7726.01	3796.45	3540	3560.79	4121.66	6265.76	2864.53	2139.08	6316	4066.66	3622.57	5187.15	975.521	3847.4	3071.22	2190.82	4101.88	2218.22	2193.42	2256.05	3005.89	4792.43	4378.78
338.28016 Da 1884.98 s	31.42	339.287	339.28744_31.42	5606.04	5794.6	3335.39	4347.8	3671.52	3476.23	8502.8	6196.87	5492.52	4438.66	3972.32	3861.56	3387.85	3771.61	5133.69	6578.08	4318.56	6582.15	5139.81	11618.9	2569.23	5518.59	5160.02	7059.15	7066.38	4656	5450.79	5055.97	8765.3	3890.08	3700.64	6232	4709.07	1836.53	4216.8	3018.02	5079.57	2597.7	11007.8	2233.08	5152.63	3277.62	6600.08	4781.97	4666.9	1674.01
354.24448 Da 1885.03 s	31.42	178.13	178.12952_31.42	9633.99	7393.46	4231.77	5515.83	6556.1	6572.21	9727.37	8598.79	6744.49	5429.16	4486.96	4337.47	4864.41	4907.53	7293.91	9864.66	6538.15	7846.29	5511.74	8847.47	3905.33	7350.39	5762.81	7409.85	9406.72	5460	7543.96	6871.12	10271.3	6033.49	5335.1	7779.16	8032.95	3079.31	6247.11	4087.54	7739.49	4285.8	11731.3	3186.19	6599.94	6466.27	8351.93	6291.65	5251.84	3056.1
372.25530 Da 1885.12 s	31.42	187.135	187.13493_31.42	7779.31	8152.66	4526.43	6818.15	4466.53	7747.04	10768.3	7459.29	7284.66	6738.89	4986.01	4810.79	6130.03	5897.02	8813.69	9409.89	6715.2	9019.05	6940.04	9741.42	4123.83	7979.03	6243.39	8132.5	8706.38	7256	6517.43	6832.94	8799.11	5951.14	4325.83	6584.25	5557.96	3336.52	6523.62	5855.67	6320.12	4366.06	10596.2	3430.71	7880.64	5340.38	8984.31	6614.57	6522.12	2632.43
370.23952 Da 1885.31 s	31.42	186.127	186.12704_31.42	3813.1	4796.57	4370.43	0	2892.63	3025.03	3628.46	3748.85	3864.45	3196.71	4660.74	3393.42	632.81	3693.96	0	0	0	4355.95	4473.45	13081.3	0	4567.91	4037.28	8517.74	4053.41	2898	4704.95	3821.25	5558.29	3076.63	0	6733.27	4032.25	5189.87	4982.33	1059.36	0	2578.97	2459.24	4056.97	0	0	3161.88	3571.01	4724.64	6003.7
863.74497 Da 1886.88 s	31.45	288.922	288.92227_31.45	0	0	0	12075.5	0	11640.4	0	10911.1	0	9019.45	0	0	11933.4	0	11619.4	10545.6	0	10862	11981.7	0	11150.9	0	0	0	11447.3	0	11607.3	11239.7	0	11066.4	11620.6	0	0	0	10635.4	0	11832.8	0	0	0	0	0	12707.4	0	0	12250.2
444.11339 Da 1896.01 s	31.6	445.121	445.12066_31.6	2911.68	0	0	0	0	4021.08	0	0	0	7974.29	383.197	0	0	0	0	0	0	0	0	0	831.296	0	0	0	2053.15	9786	0	2258.13	0	0	0	0	1261.87	0	445.491	0	2274.35	0	0	0	1233.45	289.12	595.346	508.606	0	0
574.08868 Da 1896.22 s	31.6	288.052	288.05162_31.6	58673.3	1422.88	1344.56	1309.92	5591.89	85804.8	1759.66	1754.07	1650.79	125524	5084.04	1344.95	1448.26	1233.54	1156.35	882.485	1241.94	1444.37	1720.16	1143.97	18253.4	1612.81	1532.88	3639.83	44323	146970	1304.55	62805	1479.96	8271.72	1471.85	1075.7	26857.7	1725.95	14785.7	1470.9	57210.8	1067.44	1789.47	953.113	29291.9	1334.4	9149.52	16407.3	1734.71	899.006
354.06296 Da 1896.28 s	31.6	355.07	355.07023_31.6	76758.3	1111.16	1557.51	1431.53	5137.98	123450	1687.78	1892.35	1509.43	218546	6365.07	1101.83	1520.29	1484.24	1260.55	1125.84	1118.77	1571.29	1384.39	1665.24	19674.8	1826.65	1247.02	3249.28	58957	368390	1713.56	78851.2	1214.66	10956.6	1962.46	1040.47	30967.4	1930.28	19112.6	1160.97	81384.8	1008.58	1643.76	1140.24	30918.3	1270.46	10414.3	18172.6	1978.23	888.672
502.10075 Da 1896.30 s	31.61	503.108	503.10803_31.61	6463	0	0	0	480.763	10984.9	0	0	0	20170.8	735.203	0	0	0	0	0	0	159.921	232.454	0	1763.05	0	0	0	5706.01	27668	0	8105.84	210.679	1005.58	0	0	3507.42	274.037	1838.29	0	7379.06	0	0	0	2593.72	0	1053.96	1881.04	258.575	0
370.09437 Da 1896.33 s	31.61	371.102	371.10165_31.61	122051	2174.55	2661.88	2026.95	8629.56	194978	3442.11	2988.32	2223.76	365258	10366.4	1815.68	2953.11	1790.4	2073.81	1819.05	2199.05	2528.28	2587.99	3012.06	31968.5	3150.91	1798.03	5462.4	97223.8	568628	2796.24	131190	2613.98	16328.8	2388.6	1715.16	50414.5	3139.4	27914.8	2144.11	131557	1575.74	3215.93	2370.31	50024.3	2221.22	16464.6	32892.6	2989.93	1407.93
553.16937 Da 1896.34 s	31.61	554.177	554.17665_31.61	6381.5	0	0	0	0	9957.64	298.157	0	0	18872	706.24	0	0	0	0	0	0	0	302.19	0	1650.03	195.804	0	342.729	5040.94	26192	0	7512.67	0	1329.96	0	0	3151.81	0	1710.27	0	6795.11	0	0	0	2907.06	0	1073.9	1617.31	0	0
265.99203 Da 1896.51 s	31.61	266.999	266.99931_31.61	3054.92	0	0	0	244.41	4512.01	0	0	0	7921.81	0	0	0	0	0	0	0	137.075	0	0	896.594	170.041	0	0	1939.79	13272	0	2920.04	0	563.924	0	0	1591.68	0	716.881	0	3020.36	0	0	0	1176.25	0	489.95	788.474	0	0
206.02533 Da 1896.51 s	31.61	207.033	207.03261_31.61	2726.46	0	0	0	0	3779.87	0	0	0	5555.98	0	0	0	0	0	0	0	0	0	0	1079.93	0	0	0	1791.16	9292	0	1970.45	0	309.41	0	0	1542.92	0	675.917	0	2584.49	0	0	0	1066.83	0	518.435	815.385	0	0
283.28789 Da 1898.73 s	31.65	284.295	284.29517_31.65	9263.55	16066.5	22075	38735	22445.4	18967.5	15999.3	25169	14294.2	10381.7	12097.4	12402	13705.7	22547.5	18781.2	14631.1	13356	16961.8	10592.1	17801.1	22917.1	15837	12689.8	19062.6	7469.45	16374	14042.7	21756.4	18422.7	11989.6	18578.9	11892.3	18824.8	15908.5	16455	34760.6	19130.8	17012.1	10419.8	14526.2	15674.2	10302.7	11482.5	17300.7	17766.4	10953.4
480.23158 Da 1901.39 s	31.69	241.123	241.12307_31.69	1543.51	7868.59	3917.29	924.795	4770.03	10704	4677.34	5093.21	2529.19	2835.93	10546.8	5974.69	1973.03	7989.15	635.358	1644.52	6938.44	4188.41	3520.39	9092.78	6419.31	2645.94	1396.17	5326.91	3010.45	4808	2464.75	0	7847.15	1696.76	2481.11	11155.3	6510.1	7074.47	2713.91	797.692	1226.58	7680.73	10396.8	10601.5	7704.08	3424.96	5452.11	8837.37	961.498	2681.52
526.23665 Da 1901.43 s	31.69	264.126	264.1256_31.69	5299.81	26992	11098.2	3585.16	13332.4	35196.5	13715.2	15318	9011.17	8829.22	32433.6	18376.7	7274.74	26048.5	1819.67	5909.45	20045.5	9488.66	8964.97	25643.8	22329.5	7775.5	4387.36	15632.7	9575.51	14666	6859.6	1405.28	26217.9	4531.35	6035.98	36126.6	21400.2	24519.1	7112.49	2154.28	3746.81	24420	32159.3	30494.6	25193.7	10836.4	18373.1	27567	2713.78	8995.22
287.91475 Da 1911.49 s	31.86	288.922	288.92203_31.86	10871.3	11546.5	10546	11616.9	12456.9	11365.2	11569.6	10888	11391.4	9413.02	9898.5	12484.8	12661.3	10170	11520.3	11265.8	11724	11397.6	11924.9	9597.54	11934.5	10867.1	9064.73	11025.8	11129.9	9290	12425.3	11003	11746	10926.6	12024.3	11886.9	12076.7	11206.7	10312.9	10550.4	11036.5	12244.8	12669.5	11449.8	12056	11634.3	12949.5	10392.8	11859.3	12041
157.95661 Da 1911.77 s	31.86	158.964	158.96389_31.86	10915.7	11755.1	11410.2	12009.7	0	12162.6	11652.1	11981.5	11580.7	9994.64	10754	12345.1	12391.2	10975.4	12249.7	12359.7	12522	11902.7	0	10607.1	12341.4	12621.7	10365.6	12285.1	11454.8	9180	0	11300.8	12232.4	12109.4	13644.7	12445	12919.8	11338.9	11969.4	11871.4	11718.2	12589.9	13239.5	11694.3	11862	12026.3	13388.2	11436.9	11379.8	0
692.55734 Da 1916.97 s	31.95	693.565	693.56462_31.95	0	0	2213.69	0	0	2298.57	0	0	3925.03	4576.41	4593.9	0	0	0	0	15892.1	0	1261.6	0	4358.87	2290.46	0	0	3870.97	0	1540	1924.75	0	0	1539.56	8261.97	5343.26	0	2725.94	1817.81	7031.88	0	5254.25	293.984	0	4202.68	0	0	0	0	0
338.17578 Da 1917.33 s	31.96	339.183	339.18305_31.96	9043.76	4565.29	6693.07	5906.02	1632.98	10667.1	8263.21	5354.4	10417.1	5188.64	4540.43	5796.23	4162.14	3800.45	5486.95	9926.11	9755.9	4929.63	578.552	7583.21	5505.14	9398.61	5458.31	7861.51	5645.55	5600	697.723	7362.47	7417.99	4963.03	9041.35	7800.84	11052.8	5817.27	6354.64	8518.03	9061.08	6249.45	564.961	4398.79	5441.1	9399.17	8796.3	8449.86	5199.12	0
309.30355 Da 1917.40 s	31.96	310.311	310.31083_31.96	10656.4	23889.8	29196.5	39619.2	27137.6	13953.2	27970.8	31867.8	24802.2	19014.1	18072.6	24129	22583.1	22840.4	27653.3	23404.3	22629.5	26024	18836.5	27146.2	18866.2	25160.9	24735.4	24782.7	8164.75	20720	29662.6	28388.3	22836.6	19492.8	25514.8	23050.3	19326.7	28165.7	18193.4	35886	29834.8	27028.4	16872.2	24538.9	12575.7	23757.9	14399.4	16447.6	17573.1	21248.1
396.37621 Da 1922.49 s	32.04	397.383	397.38348_32.04	3963.74	8326.12	8369.44	1507.54	4984.89	5323.61	2276.11	6186.62	5911.53	3181.41	8147.38	6750.62	3207.78	7580.93	6203.64	2637.62	2666.07	6480.62	9649.42	14345.6	18481.9	3375.05	4070.43	10993.9	4917.49	6232	7100.2	9078.34	3396.88	8067.11	15590.4	7613.88	9065.38	14043.2	7399.24	6282.46	14023.3	8234.51	17984.2	6230.16	1999.38	3808.6	4668.76	4755.06	4272.77	13919.1
521.59101 Da 1927.73 s	32.13	522.598	522.59829_32.13	11812.2	9623.31	10219.1	10905	11318.1	13022.4	10515.4	11059.6	10371.7	9889.69	9042.99	9994.03	11418.9	8865.49	11360.2	9712.25	10902.9	9978.58	9910.29	9090.42	11226.3	10643	8124.28	11652.8	10238.1	8822	13588.2	10809.5	11488.5	10836.8	12189.7	11065.9	12549.9	13334	10161.8	10946.7	13179.5	12595.2	9842.09	10594	10290.3	13544.1	11556.5	11321.2	9617.49	10129.3
681.56693 Da 1932.07 s	32.2	682.574	682.57421_32.2	0	0	0	0	0	0	0	0	0	0	0	0	0	607.894	0	0	1578.08	0	0	12029.4	0	0	0	0	0	0	0	0	0	0	0	0	0	0	0	0	0	5069.66	0	0	0	0	0	0	0	0
788.55637 Da 1939.20 s	32.32	789.564	789.56365_32.32	0	0	0	0	0	0	0	0	0	0	0	0	0	0	1440.99	0	744.138	1682.98	0	0	0	0	2591.4	0	0	1076	0	0	0	0	0	0	0	0	6636.27	2360.05	0	0	0	0	0	0	0	0	0	0
549.62227 Da 1943.80 s	32.4	550.63	550.62955_32.4	14931.3	17089.7	15077.4	19048.2	19066.7	23584.5	16451.9	16378.2	16124.2	13125.8	13097.7	15283.3	17816.4	12683.7	15304.5	15634	17040.8	15055.4	15626.1	15322.1	15912.7	15203.2	11631.3	15460	16853.5	11976	17389.6	17884.3	16542.2	14677	16821.1	18831.5	17720.7	16355.7	15538.4	16139.3	18088.6	16846.2	15210.5	15070.2	15239	17327.7	17136.8	16568.7	15203.2	15637
1210.77853 Da 1944.92 s	32.42	606.397	606.39654_32.42	2798.08	4321.44	3724.15	0	3676.9	4063.65	4200.82	0	5386.51	3170.47	4310.96	4171.94	4066.96	3551.97	4076.46	2765.45	4641.88	3843.19	7022.69	3724.38	4709	9663.98	4068.36	4351.86	4219.67	5184	6113.76	4638.45	4268.21	5097.77	3252.08	3175.61	3277.99	4091.32	3748.27	3655.67	4110.04	5042.9	4276.83	4086.91	4622.94	3580.64	0	0	4754.77	4492.45
1166.75061 Da 1945.93 s	32.43	584.383	584.38258_32.43	5366.49	6516.1	5301.47	5786.94	6239.17	5859.94	6532.83	6926.66	7327.57	5048.7	6311.6	5630.69	5615.55	5843.77	5832.59	4464.05	5950.53	5884.09	11098.4	4854.2	7125.04	11969.8	5108.23	6469.34	6114.12	6668	7244.55	6117.57	5287.79	6165.73	5517.32	4741.74	6042.63	6247.55	6815.49	5995.39	5954.1	6811.26	6549.46	6312.5	4921.36	5876.92	6545.95	4440.21	6381.53	5164.12
1122.72443 Da 1946.73 s	32.45	562.369	562.36949_32.45	6937.17	7365.8	6165.65	6861.22	6714.56	6560.86	6431.67	6345.39	7691.05	5684.99	5845.97	6277.3	6505.6	6129.97	6389.16	6162.64	7418.28	6160.77	9850.88	6269.42	6715.67	14268	5530.81	6835.98	5481.8	6538	8503.66	6695.46	6840.57	6971.7	5761.23	5982.72	6642.02	5543.23	7565.66	6650.82	6420.71	7851.95	5728.86	6287.55	5978.24	6633.07	7053	5667.33	6913.75	5843.54
1078.69762 Da 1947.72 s	32.46	540.356	540.35609_32.46	5238.07	7501.56	6556.89	6569.85	6776.34	7602.31	8060.88	6983	7971.23	7147.78	6837.38	7777.44	7704.33	5952.48	6770.38	6391.26	9265.8	6320.7	12575.8	6281.21	9937.88	12765.9	6104.61	7524.09	7512.28	7030	8968.81	7611.95	6931.61	7078.99	7109.72	7380.86	7585.56	6213.9	6285.51	7890.55	7177.89	8146.23	6787.21	6883.87	6741.69	6780.41	8294.96	6482.71	6918.77	5781.54
539.41149 Da 1948.34 s	32.47	540.419	540.41876_32.47	3946.46	6098.78	3932.15	1322.58	5011.75	6177.77	2571.6	7833.15	3551.46	3771.77	3127.95	2025.19	2953.11	7596.46	4516.13	2726.12	1811.59	11123.4	3163.96	2297.37	5575.46	3568.28	4894.87	6711.11	3884.62	4048	1678.81	2965.86	2959.91	6989.16	5792.07	1498.39	8144.79	8362.93	7563.1	8050.59	5982.04	3477.86	6002.4	1379.77	1603.98	3705.74	4882.4	2273.93	3140.56	2126.1
638.56036 Da 1948.37 s	32.47	639.568	639.56764_32.47	1615.13	1397.74	3030.83	998.272	5428.05	490.93	3186.55	4232.82	1898.15	1443.11	2265.76	1388.92	4985.31	2447.11	731.932	4166.61	1365.11	1721.06	3303.43	13446.9	3400.53	2983.44	0	879.405	0	2134	8375.35	14717.3	788.096	9242.36	0	4709.23	1379.45	2240.37	18172.9	15539.8	1838.48	2857.2	1063.46	6639.35	4232.52	1565.14	2147.8	3016.65	9861	2141.6
1034.67224 Da 1948.44 s	32.47	518.343	518.3434_32.47	6517.33	7795.68	5851.18	6876.42	7719.06	7287.32	6918.84	6970.19	7320	5472.89	6817.33	6442.84	7264.45	6442.79	7677.67	5221.16	7656.92	6099.85	10380.4	6639.73	7855.87	12219.7	6266.18	7686.16	7676.03	7320	8172.18	6621.64	7090.27	8828.15	6812.55	7578.66	6710.85	6338.9	6477.54	6381.54	6918.05	8060.62	6242.7	6836.46	5950.89	7872.95	7186.88	6759.89	6451.83	7675.13
1002.20712 Da 1949.64 s	32.49	1003.21	1003.21439_32.49	449.471	0	0	810.779	0	0	0	0	0	0	0	0	0	0	0	0	0	0	0	0	0	0	0	0	0	0	0	0	0	0	0	0	0	0	0	0	13498	0	0	0	0	0	0	801.929	16940.4	0
1002.23844 Da 1949.71 s	32.5	1003.25	1003.24572_32.5	0	2782.92	17256.4	0	837.978	0	0	0	12832.7	2825	0	853.527	0	0	0	666.165	741.572	2228.74	0	14951.8	15016.1	0	2390.47	16512.1	0	21076	4894.75	0	0	0	0	907.705	0	0	5220.43	1869.75	0	735.702	0	723.567	0	0	0	0	0	2795.18
547.53408 Da 1953.17 s	32.55	548.541	548.54136_32.55	1427.44	653.621	1374.27	1930.67	1087.76	1745.21	0	1439.11	1259.54	1021.11	1024.83	1544.11	974.939	0	1219.89	0	736.44	1429.14	1069.29	1026.03	1469.21	1306.22	714.655	1187.59	1435.95	748	1753.66	0	1235.46	12845.5	1682.11	1333.11	851.762	1007.2	1766.6	1415.01	0	1433.95	631.427	701.112	902.705	1137.02	714.985	583.955	1036.81	0
544.39038 Da 1956.00 s	32.6	545.398	545.39766_32.6	2084.36	5321.98	4880.52	1593.69	1348.28	0	2153.65	0	0	2348.34	2087.53	3913.29	1957.6	1360	6099.44	0	0	0	0	2269.07	1976.53	0	2245.47	0	191.46	1668	0	3663.41	2754.44	3722.9	2842.77	0	0	0	0	0	2573.31	2110.8	0	4221.64	3503.89	0	957.111	683.524	537.234	0
588.34090 Da 1956.70 s	32.61	589.348	589.34817_32.61	0	0	0	0	0	0	0	524.941	923.834	18679.6	0	869.046	0	0	0	0	0	0	2567.32	0	2099.59	6626.43	0	1272.61	0	1510	0	0	0	0	13869	1151.57	10241.2	0	0	0	0	0	1413.68	0	0	0	0	0	0	3546.94
584.39063 Da 1956.86 s	32.61	585.398	585.39791_32.61	0	0	0	0	0	0	0	0	0	0	0	0	0	0	1128.4	0	0	0	0	0	15013.6	723.961	0	0	0	0	1625.35	1137.97	0	0	1376.53	0	3298.07	0	0	0	0	1302.86	8793.97	0	0	0	0	1009.14	0	2976.02
164.08385 Da 1957.11 s	32.62	165.091	165.09113_32.62	10565	16549.2	7465.64	5074.97	9174.78	5513.73	10478.1	13279.7	10959.8	6625.19	5620.96	9681.07	7992.44	7678.55	10689.3	4987.64	3009.91	12593.2	7898.27	9397.05	6253.56	11403	5563.95	13390.3	10628.5	9968	13254.1	8968.87	9046.2	9202.44	7692.85	11672.8	10126.5	14132.1	10005.6	7697.47	11268.4	5385.34	10286.9	8607.96	6649.68	13566.4	10593.7	8971.92	8826.7	7589.88
496.31240 Da 1963.80 s	32.73	497.32	497.31968_32.73	1679.34	884.902	0	0	883.637	1157.8	1693.11	829.663	1115.67	4160.97	0	2056.22	0	805.349	1199.56	752.202	2214.45	0	2283.21	0	0	3369.9	1143.45	2802.94	1166.39	1536	1058.61	817.203	790.697	2135.92	1225.14	531.075	1213.12	593.746	1349.27	0	0	1324.26	3727.21	0	2205.78	886.819	789.047	13848.1	0	1937.51
564.29927 Da 1963.80 s	32.73	565.307	565.30654_32.73	2109.06	1186.57	1047.42	288.84	789.633	1688.46	1384.3	0	0	3673.38	639.403	1955.35	0	869.688	1113.15	0	1906.53	847.836	2569.91	0	1047.28	4557.61	675.297	2850.76	979.972	1436	0	0	886.934	2190.82	1247.57	0	1259	0	1595.06	721.479	0	1027.31	3676.08	486.537	2648.43	792.299	720.682	15239.3	0	2487.77
428.32506 Da 1963.80 s	32.73	429.332	429.33234_32.73	2168.33	1033.22	1079.61	0	972.269	2054.53	2196.24	1216.33	1612.92	6181.33	1100.58	3155.46	601.941	1158.1	2086.52	730.078	2299.13	1332.68	3293.1	0	1117.6	5691.21	1195.23	4412.96	1403.2	1974	1537.13	664.455	1144.43	2719.81	2352.15	0	1723.6	0	2424.6	980.602	938.798	1476.75	3977.74	0	2931.93	0	1056.81	23231.7	0	2653.1
183.88009 Da 1963.81 s	32.73	184.887	184.88736_32.73	10263.7	9283.93	9350	9247.95	13096.1	13774.4	9791.26	10644.8	11916.5	7565.4	7853.3	9944.88	10068.4	8707.97	9370.26	9350.9	10335.8	9351.58	9429.88	8418.19	10372.4	8690.11	7169.34	9596.4	9588.11	6588	10944.4	9643.51	11668	9067.7	13731.6	12488.4	13332.8	9031.19	10271.9	9628.19	14204.9	10789.4	10217.9	10090	9230.96	12949.2	12220.3	11864.8	9715.39	0
315.91375 Da 1963.91 s	32.73	158.964	158.96415_32.73	0	0	0	0	0	0	0	0	0	0	0	0	0	0	26263.2	0	0	28298.4	0	0	0	27574.9	0	0	0	0	0	0	0	0	0	0	29628.1	0	0	0	0	0	0	0	0	0	0	0	0	0
335.92002 Da 1964.60 s	32.74	336.927	336.9273_32.74	16828	17137.4	15991.1	17049.2	16802.5	16055.9	17687.1	15038.9	14973.2	12782.5	13946.6	17003.3	15920.6	15077.5	15223.2	14808	16078.5	16677.5	15540.8	14815	17017.7	17016.9	12882.4	16020.6	17364.9	11832	17501.9	15669.4	16394	16026.9	16453.8	17089.2	16169.1	15117.7	15430.9	17353.6	18454.6	16707.1	16951.4	15975.9	0	15915.5	19375.8	14006.9	16518.7	16326.8
403.90744 Da 1966.59 s	32.78	404.915	404.91472_32.78	12486.4	13854.2	13091.5	0	13174	12398.1	13156.2	13274.6	0	10536.9	0	13612.5	13677.4	11900.5	11766.8	11334.6	0	12806.4	12779.8	12350.1	12240.9	0	0	13164.5	12865.6	8644	13791.4	0	13301.4	11999.6	12632.7	13336.5	12329	11264.3	0	13217.8	0	12365.1	13684.3	0	11705.3	12829.7	14758.3	11797.5	12667.7	12635.2
473.87028 Da 1966.87 s	32.78	158.964	158.96404_32.78	26457.1	28183.6	28030.2	29327.4	30161.8	31113	30252.3	27509.5	28772.6	23509.6	23591.1	29495.8	29037.2	26037.4	0	25412.6	29075.3	0	27891.9	26516.5	29047.6	0	23119.6	28263.2	28502.3	21102	31349.4	27586.3	28147.8	26951.1	29992	29070.9	0	26156.1	26895.9	27561	29848.7	29264.9	28189.3	29162.3	28031.1	29340.1	31695.8	27618.1	28787.2	27073.5
512.38253 Da 1968.09 s	32.8	513.39	513.3898_32.8	6816.16	751.664	6078.99	3106.3	445.847	0	1054.2	11766.4	0	690.944	12543	3067.52	2582.69	0	13576.3	14618.8	7366.96	8732.21	13652.8	6418.01	7052.2	19263.5	470.222	6142.55	1473.74	7044	0	649.18	11514.5	7795.12	1738.18	0	11944.7	9949.45	14097	0	0	15144.8	475.488	4952.69	6647.19	11553.7	0	0	6451.83	12066.8
636.45558 Da 1969.32 s	32.82	637.463	637.46285_32.82	0	0	0	0	0	0	0	0	0	765.286	0	0	0	0	0	0	0	0	0	0	0	1687.52	0	1891.65	0	0	0	0	0	953.181	0	0	0	0	0	0	0	0	0	0	962.388	0	0	17287.2	0	0
576.11919 Da 1969.47 s	32.82	577.126	577.12647_32.82	6206.16	0	232.76	0	478.077	12599.6	359.386	0	0	18176.6	790.9	0	0	0	0	0	0	0	0	0	2333.15	0	0	148.781	4738.63	26174	0	7034.06	0	1167.77	0	0	3564.78	0	1697.47	0	8574.91	0	0	0	3354.68	0	1173.6	2271.24	0	0
648.10746 Da 1969.54 s	32.83	325.061	325.06101_32.83	7391.58	218.712	351.615	0	929.296	11158	0	0	0	13047	1486	0	0	0	0	0	0	0	0	0	2546.63	0	0	0	5708.53	12392	0	6672.55	0	1532.08	0	0	3553.31	134.614	3136.36	0	7658.47	0	0	0	3262.67	322.48	1578.09	2424.63	303.763	0
690.10008 Da 1969.55 s	32.83	691.107	691.10736_32.83	13639.7	0	0	0	1267.71	20826.2	0	0	0	17649.7	2009.55	0	0	0	0	0	0	0	0	627.413	5045.54	0	0	1211.51	0	18776	0	0	0	2749.75	0	0	7467.97	0	0	0	17722.6	0	0	0	7676.72	0	3854.08	5608.12	813.382	0
428.08205 Da 1969.59 s	32.83	429.089	429.08932_32.83	10841.6	0	0	240.7	625.797	21334.2	0	0	0	34796.5	1056.02	0	0	0	0	0	0	0	0	0	3822.46	0	0	0	8648.44	45100	0	12166.4	0	1684.29	0	373.92	5010.19	0	2916.17	0	13567.9	0	406.465	0	4707.49	0	2432.66	3178.12	461.921	0
296.07542 Da 1969.62 s	32.83	297.083	297.08269_32.83	8804.2	0	695.802	0	488.82	14889.6	0	417.392	0	19014.1	1089.44	0	329.267	0	0	0	0	609.224	0	0	2250.28	396.762	0	624.351	6524.75	24402	0	9144.53	0	1829.01	0	0	4387.86	367.786	2849.6	281.987	9164.46	0	442.255	0	4083.31	286.34	2327.26	2973.6	434.306	0
354.06290 Da 1969.72 s	32.83	355.07	355.07018_32.83	86920.8	935.18	2639.59	1312.45	4418.18	153701	2276.11	1897.47	1421.09	250144	9856.17	1132.86	2009.04	1395.49	1321.54	865.278	1365.11	2183.05	2012.02	2302.09	23766	1702.98	1062.66	5377.39	60425.7	333084	1515.74	86557.3	1612.61	12882.9	1421.38	1823.54	38905.7	1793.26	20349.2	1254.97	107238	1032.66	2180.6	1449.63	39042.6	1687.46	13920.8	24749.5	2678.64	1149.59
280.04379 Da 1969.79 s	32.83	281.051	281.05106_32.83	3741.48	0	0	0	0	6881.53	165.051	0	0	10001.2	365.373	0	0	0	0	0	0	0	0	0	1582.23	0	0	486.197	2771.13	13336	0	3762.7	0	818.438	0	0	1614.62	0	1177.73	0	4733.11	0	0	0	1539.32	0	811.835	885.352	328.867	0
444.11339 Da 1969.84 s	32.83	445.121	445.12067_32.83	54830.5	1113.67	1399.03	869.054	3026.93	80546.5	2241.5	2145.86	1845.14	114358	6447.5	982.849	1864.99	1617.35	1865.41	776.783	1470.31	1865.75	1110.61	1681.75	14559	1909.09	1433.45	4479.38	38465.8	134432	1553.17	54426.7	912.943	10599.8	1314.85	1232.85	26677.1	1980.76	20274.9	919.632	59912.6	1005.91	1843.15	928.162	26553.9	1551.24	14781.1	18969.1	1998.31	697.504
627.18710 Da 1969.95 s	32.83	628.194	628.19438_32.83	131601	3584.86	5776.89	3706.78	9016.32	181579	8276.52	0	6439.07	217667	21278.5	3706.38	5134.51	4563.64	5743.64	2674.49	5652.88	6518.69	3933.64	6429.81	41552.2	6734.64	3672.71	15242.1	111966	229838	4667.52	149495	4749.39	33643.3	3966.98	3695.85	77349.7	6425.44	55921.9	3259.36	163007	3226.39	5590.82	3627.82	73059.4	3922.58	45232	58583.9	6238.44	2699.6
655.21792 Da 1970.09 s	32.83	656.225	656.2252_32.83	11671.4	859.763	856.753	0	1616.87	18045.2	0	1369.97	949.076	25604.3	2992.05	0	0	0	0	469.511	0	1208.29	0	962.348	4189.13	806.405	783.013	2327.37	11449.8	26294	0	13235.6	0	4389.12	0	0	8603.65	0	6234.31	716.399	14626.8	0	0	0	8300.91	753.379	5620.18	6722.21	1076.98	0
604.38960 Da 1970.78 s	32.85	605.397	605.39687_32.85	837.202	1923.15	0	0	0	0	2329.35	878.316	1663.41	0	610.441	964.744	0	905.185	1219.89	0	0	959.527	0	1410.5	0	1617.96	0	2436.3	2647.69	952	4640.79	707.734	2413.71	0	0	0	0	858.167	2603.82	0	1573.05	0	4938.94	0	0	0	1284.69	0	0	2410.27
831.56063 Da 1970.98 s	32.85	832.568	832.56791_32.85	246.962	0	0	0	0	0	0	5702.65	0	0	0	0	0	0	0	0	0	0	0	0	0	0	0	0	5209.72	0	0	11573.2	0	0	0	0	0	0	0	0	0	0	0	0	0	2162.84	3087.82	2300.84	1066.94	0
328.23599 Da 1971.38 s	32.86	329.243	329.24327_32.86	10071.1	2770.35	0	0	0	700.922	5885.94	3654.1	704.234	1808.26	0	0	0	3188.12	3931.6	0	26496.4	7001	0	563.729	0	87292.7	15169.3	3421.97	9860.18	2240	823.366	11547.8	1758.26	9591.7	0	1070.28	3240.71	0	9260.57	1186.38	4777.81	1385.79	0	935.647	2941.87	0	22418	861.132	0	227.335
831.57690 Da 1971.45 s	32.86	832.584	832.58418_32.86	0	1470.65	2216.17	0	0	0	4626.76	0	0	9874.38	496.819	3874.5	4715.21	0	0	2750.7	2296.56	4216.34	0	3375.3	1426.51	0	4832.73	4723.81	0	0	2269.6	0	0	5372.25	1227.94	3032	0	0	4040.14	12948.5	0	3625	1815.03	1739.06	7741.38	0	0	0	0	2671.18
781.56120 Da 1971.49 s	32.86	782.568	782.56848_32.86	0	0	963.228	1342.85	0	0	0	0	0	0	0	1342.37	6039.99	0	642.982	2475.38	1182.92	0	294.442	1419.94	0	0	0	2077.63	0	0	0	0	0	0	0	0	0	0	1164.93	5764.21	0	1265.41	0	800.914	7370.85	0	0	0	0	3438.44
290.27271 Da 1973.09 s	32.88	291.28	291.27998_32.88	348.217	651.107	165.903	382.586	2567.65	706.598	694.812	394.346	4179.97	253.638	501.275	183.638	1826.4	854.158	297.348	2413.93	5922.31	345.227	23330.6	712.327	1054.82	839.898	493.008	286.936	539.111	1252	1392.77	501.523	197.674	484.076	0	747.84	0	639.419	302.114	0	318.521	0	6168.56	349.308	1927.26	497.62	820.381	624.321	1609.19	434.003
878.50470 Da 1976.01 s	32.93	879.512	879.51198_32.93	0	0	0	0	0	0	0	0	0	0	0	300.028	0	0	0	0	0	0	0	0	0	0	0	0	0	0	0	15878.2	0	0	0	0	0	0	0	0	0	0	0	0	0	10127.5	0	0	117.991	0
946.51357 Da 1976.45 s	32.94	947.521	947.52085_32.94	0	0	0	0	0	0	0	0	0	0	0	0	0	0	0	0	2327.35	2419.13	0	0	0	0	5512.17	0	0	1764	0	0	0	0	0	0	0	0	6802.69	5566.06	0	0	0	0	0	0	0	0	0	0
946.48141 Da 1976.51 s	32.94	947.489	947.48869_32.94	0	0	0	0	0	0	0	0	0	0	0	0	0	0	0	0	0	0	214.374	0	0	0	0	0	0	0	0	13620.1	0	0	0	0	0	0	0	0	0	0	0	0	0	0	0	0	0	0
878.52714 Da 1976.58 s	32.94	879.534	879.53442_32.94	0	0	1035.04	0	0	0	0	0	0	0	0	0	0	0	0	0	2442.82	2535.89	0	0	0	0	8068.35	0	0	2028	0	0	0	0	0	0	0	0	9316.9	7130.96	0	0	0	0	0	0	0	0	0	0
878.51648 Da 1976.94 s	32.95	879.524	879.52375_32.95	0	0	0	0	0	0	0	0	0	0	0	0	0	0	0	0	0	0	0	0	0	0	0	0	0	0	0	0	0	0	0	0	0	16658.5	0	0	0	0	0	0	0	0	0	0	0	0
946.49966 Da 1976.94 s	32.95	947.507	947.50693_32.95	0	0	0	0	0	0	0	0	0	0	0	0	0	0	0	167.156	0	0	0	0	0	0	0	0	0	0	0	0	0	0	0	0	0	11374.9	0	0	0	0	0	0	0	0	0	0	0	0
372.26218 Da 1977.78 s	32.96	373.269	373.26945_32.96	4781.19	4605.51	4843.38	2959.34	7439.74	9531.98	7571.06	4038.21	2430.74	2997.74	5796.96	6970.47	3156.33	15252.8	7667.5	2981.77	4485.35	2429.28	2314.21	3363.5	868.968	3632.69	3637.49	5353.48	1972.54	3796	1181.58	5588.04	1994.95	3787.77	1298.03	1222.01	4075.26	4798.05	4198.88	9541.82	3970.33	3678.51	1577.29	5182.24	5028.29	4753.8	4683.01	6792.18	8008.3	906.756
662.47139 Da 1980.37 s	33.01	663.479	663.47866_33.01	0	0	0	0	0	0	0	0	0	0	0	0	0	0	0	0	0	0	0	0	0	0	0	0	0	0	0	0	0	711.143	0	0	0	0	601.668	0	0	0	0	0	0	0	0	26894.2	0	0
917.59068 Da 1983.18 s	33.05	918.598	918.59795_33.05	0	0	0	0	0	312.152	0	0	0	0	0	0	0	951.776	0	0	0	0	0	0	0	11732.8	0	0	0	0	0	0	0	0	0	0	0	0	0	0	0	0	0	0	0	0	0	0	0	0
320.30836 Da 1986.09 s	33.1	321.316	321.31563_33.1	8147.28	15088.6	15582.5	26446.6	21747.1	10953.7	18597.5	18839	13196.2	13154.2	10834.2	17176.6	15079.4	16129.2	24540.1	14554.9	18036.4	16537.9	12482.8	15513.2	11675.8	17395.7	12919.7	16095	6179.62	13598	17325.4	15944.4	15566.9	11138.7	19257.4	14423	12862.5	16314.8	15661.3	17953.2	19977.4	16249.6	11442.4	25327.4	10461.9	18181.2	9756.26	10853	15323.7	11632.8
782.16105 Da 1988.12 s	33.14	783.168	783.16832_33.14	0	0	440.757	0	0	0	0	0	0	9915.93	630.492	0	0	0	0	0	0	789.452	0	308.989	0	0	0	0	0	14262	0	0	0	0	0	0	0	0	1636.03	0	0	0	0	0	987.256	0	0	0	0	0
644.32686 Da 1988.91 s	33.15	645.334	645.33414_33.15	1079.22	0	0	0	0	910.915	1474.81	1108.78	136.303	2155.92	1035.97	0	0	0	1047.07	0	1852.65	0	2704.21	0	969.427	4011.41	0	2521.31	0	1132	0	0	0	2078.53	3159.57	0	1092.66	0	0	0	0	0	3159.69	0	1641.28	581.02	717.833	12785.1	0	0
176.04738 Da 1988.91 s	33.15	177.055	177.05465_33.15	2659.78	1015.63	1178.65	0	915.866	2698.69	2238.84	2092.08	1181.3	6546.48	1793.45	4021.92	668.824	794.256	1718.01	813.656	4061.96	1276.83	5312.86	0	2016.71	11433.9	617.296	5563.36	1053.03	2932	1301.88	514.252	585.22	3790.27	7401.29	0	2526.61	105.769	4214.24	690.994	480.575	1797.79	6935.48	686.141	2648.43	1476.18	1159.36	32828	0	4621.61
576.34020 Da 1988.91 s	33.15	577.347	577.34747_33.15	2165.86	977.917	997.895	0	1001.81	2335.46	2337.34	2022.94	1544.77	5092.44	2163.28	4029.68	0	858.595	1949.28	0	3954.19	1083.91	7239.65	0	2001.64	10921.2	621.439	6001.74	1151.28	2372	1104.06	572.806	845.318	4369.16	8233.93	0	2670	233.172	3584.41	0	427.488	1910.15	6454.88	0	3787.38	1412.24	891.594	27365.2	0	5166.7
688.48556 Da 1990.92 s	33.18	689.493	689.49284_33.18	419.836	0	0	0	0	0	0	0	0	0	0	0	0	0	0	0	0	0	0	0	0	0	0	0	0	0	0	0	0	0	0	0	0	0	0	0	0	0	0	0	0	0	0	16654.8	0	0
1546.99419 Da 1993.70 s	33.23	774.504	774.50437_33.23	0	2360.58	1342.08	0	2852.35	0	2491.74	0	3692.81	0	0	2410.57	2968.55	0	2223.75	1150.43	3138.21	0	4403.71	1948.28	3262.4	0	2415.33	1774.75	0	3028	4838.61	0	2881.88	2889.49	1432.6	1373.75	0	0	1492.65	1768.13	0	0	1510.82	1484.56	1944.67	0	0	0	0	2133.85
1502.96650 Da 1994.71 s	33.25	752.491	752.49053_33.25	0	3021.74	1448.56	0	4112	0	2462.46	0	6481.98	1615.85	2726.93	3848.63	3194.92	0	3151.38	1617.48	4344.22	2467.36	6415.73	2686.56	3742.09	0	2583.12	2117.48	0	3786	5948.02	0	3516.52	2884.5	1715.75	1923.79	0	0	1628.34	2141.57	0	3320.02	2019.55	2929.2	2710.6	0	0	0	0	2673.77
1458.93730 Da 1995.70 s	33.26	730.476	730.47593_33.26	0	3524.52	0	0	4436.98	4018.24	2704.71	0	8773.9	0	2706.88	3336.52	3886.89	2289.59	0	0	3866.95	2660.28	9143.19	3413.03	4811.97	11676.1	3335.06	3204.11	0	4508	6292.87	0	4210.98	4364.17	2270.85	0	0	0	2278.66	2492.15	0	4331.28	2152.48	3106.35	3784.89	0	0	0	0	3105.19
1414.91072 Da 1996.37 s	33.27	708.463	708.46264_33.27	0	3889.04	2837.69	0	5379.71	0	0	0	9066.7	1862.93	3818.6	4280.57	5201.39	0	3006.51	2728.57	3638.58	3439.58	9933.53	3795.14	5771.35	11673.6	3397.2	4048.98	0	4974	8140.1	0	3924.88	4828.29	2781.09	2552.41	0	0	2416.91	2408.32	0	5818.73	3614.73	3438.19	4414.05	4714.88	0	0	5500.37	3862.11
1370.88672 Da 1997.39 s	33.29	686.451	686.45063_33.29	0	6674.47	5610.99	0	7694.89	0	6703.21	0	13133.1	4670.43	7218.35	5780.71	7416.22	0	4808.39	3962.58	5847.9	6094.78	13298.9	5514.63	8262.73	17027.3	4640.08	6809.41	0	7956	10733.2	0	6146.11	6253.07	5402.38	4492.46	0	0	4713.49	4585.46	0	7983.04	4954.28	5346.91	5853.9	0	0	4830.41	6419.19	5993.37
394.36057 Da 1997.66 s	33.29	395.368	395.36784_33.29	18951.9	10545.9	15575.1	2698.37	9878.47	8274.86	11513.6	17374.3	11977	13493.1	27300.5	28425	4506.84	5380.09	23825.9	27015.3	10099.7	15334.7	18645.4	7403.95	11085.6	13930.5	5350.59	32638.9	19697.7	16616	21466.3	8709.2	25458.4	40757.2	15775.4	12054.9	28274.5	8894.17	54984.8	7242.74	30916.1	48382.4	20614.7	22053.8	5431.15	4581.44	4967.86	22567	4722.13	35999
1326.85976 Da 1998.23 s	33.3	664.437	664.43716_33.3	8332.5	12914	9161.81	13899.8	10469.3	10780.6	12269.7	0	14188.2	8805.17	12690	11877	12471	9775.12	9654.9	8468.41	13112.2	10087.7	24097.7	10644.8	13639.8	33253.3	10467.1	14187.4	0	15290	16683.9	12721.4	12333.8	12977.7	6706.02	7540.72	8893.31	9233.11	10174.6	9872.07	9452.24	13451.3	10506.7	11849	10123.7	9404.73	0	7255.04	11967.3	9839.98
1282.83159 Da 1999.08 s	33.32	642.423	642.42307_33.32	15800.6	20749.9	16503.6	22481.4	16560.8	17052	21334.2	16810.9	23285.2	15332	20280.5	20880.4	23630.1	16965.6	16440.5	13534.7	23743.1	20660.3	40217.1	16826.9	20528.7	43692.7	16727.1	22503.2	20065.5	21136	22263	21626.6	18480	21064.8	12921.4	13813.4	17376.5	17310	17507.3	19182.7	15903.7	21105.3	17639.1	18695.5	17223.5	15782	17473	13635.5	22169.7	17672.7
1238.80752 Da 1999.96 s	33.33	620.411	620.41104_33.33	25417.3	30607	25284.1	32770.7	27204.7	28292.3	33398.9	26062.7	34116.2	23529.3	31511.2	30553.7	31859.2	27437.3	27981.2	24980	33286	29999.2	52284.1	28011.9	30926.2	55319.9	26133.6	32375.9	30107.1	30484	34217.8	32240.1	28085.4	32957.1	24710.2	26483.3	27328.1	26836.4	24560.9	26623.6	26079.6	30383.2	29817.7	27804.9	28254.9	27733.3	26482.9	23247.9	33464.1	28233.4
1233.85277 Da 2000.24 s	33.34	617.934	617.93366_33.34	3911.88	5055.51	3659.77	4368.07	3757.47	3257.73	4895.63	0	5447.09	3588.1	4798.87	4060.72	3693.96	3239.14	3796.9	3549.6	3954.19	3937.11	7608.99	4302.26	4420.18	7870.82	4008.28	3698.28	4544.65	4004	4747.72	4786.11	4062.73	4648.63	3131.53	3227.09	3163.28	3507.19	4037.58	4196.77	3246.68	5026.85	4159.24	3892.29	4033.57	3516.7	0	3180.81	3604.99	3567.61
1189.82590 Da 2000.74 s	33.35	595.92	595.92023_33.35	5650.49	5349.63	4655.19	5480.36	5355.54	5278.2	6141.5	4727.03	5752.51	4910.95	5959.6	5886.75	5294	4530.36	4742.31	4579.58	5539.98	4825.56	8029.99	4778.72	6615.21	11408.2	5336.09	5956.57	5250.03	4950	6201.98	5916.45	4653.15	5235.01	5744.41	5362.23	4158.43	5526.41	5023.29	5078.3	5381.32	5757.2	5327.51	4565.96	5647.5	5218.06	5554.66	4165.73	5909.57	4991.03
1194.78107 Da 2000.85 s	33.35	598.398	598.39781_33.35	35182.2	43048.5	35802.9	44846.2	40564	40440.7	42093.4	37022.4	45861	34256.4	39754.4	39321.7	40129.4	34559	38673	35869.7	42218.3	39675.7	60520.7	39392.6	43596.6	72383.2	35167.2	43667.4	40876.7	39092	48086.7	41331.1	42094.2	40582.6	32759.1	36329.9	35085.7	37165.6	38862.7	39668.7	37018.3	41480.2	37584	40095.6	39127.2	40218.2	41167.2	32141.8	39100.1	38484.2
1150.75492 Da 2001.67 s	33.36	576.385	576.38474_33.36	39291.7	48076.3	43560.7	52576.5	53055.8	50562.9	42663.1	43401.1	50591.3	34475.1	44281.5	40834.8	49230.6	38430.4	33343.6	43753.1	47635.1	42952.8	65608.8	40569.6	58532.3	73635.3	31591.9	47442.7	49429.4	44726	56026.3	46203.8	49793.1	45351	46445.9	46398.6	42229.6	41418	43071.8	45890.2	45889.3	48858.6	45335	45208	42611.1	44265.9	45420	42712.2	44565.3	46484.8
1145.80008 Da 2001.75 s	33.36	573.907	573.90732_33.36	5364.02	6646.82	4241.67	6884.02	5739.61	6773.69	5971.12	4755.2	5550.58	4005.73	5629.87	4665.95	5831.63	5124.95	3883.31	4414.88	5950.53	5246.94	7898.27	4974.49	7135.08	8584.48	4051.78	5475.69	5852.12	5618	7268.61	5669.51	5623.31	6238.1	5859.35	5486.87	4445.22	5468.71	4859.43	6251.97	6336.89	6351.11	5419.54	5272.06	5587.82	5621.16	5190.05	5613.51	5718.78	5740.2
1106.72881 Da 2002.58 s	33.38	554.372	554.37168_33.38	35794.7	44813.2	39016.9	51884.8	55164.2	50829.6	46225	36971.2	58110.7	31711.3	41986.8	31345.1	52271.1	34499.1	25693.9	39672.5	41155.9	40122.5	57281.8	39173.2	60335.5	64466	26906.2	45330.5	46376.1	37634	57574.2	33110.7	51280.9	38686.2	50387.6	49945.4	37663.9	35632	35058.1	43522.5	46590.6	49134.2	46101.9	46754.9	47186.8	47829.9	43970.1	41380.1	42170.3	51155.5
1062.70261 Da 2003.60 s	33.39	532.359	532.35858_33.39	29889.8	42221.4	36310.5	48651.8	54839.2	48034.5	43368.5	33035.4	53196.2	27298.9	35476.9	32224.5	50727.7	31779.1	18156	32607.7	20438.1	37708.4	37141	28792.6	54787.7	59096.9	21439.7	38072.1	45262.6	28768	47669.7	23693.8	42159.3	25668.5	44747	51955.9	25228.8	38752.1	30178.1	34173.7	44022.9	45338	35605.4	42984.9	43794.9	44624.5	41551.7	35543.2	46751.9	44265.7
1018.67628 Da 2004.60 s	33.41	510.345	510.34542_33.41	30848	35119.5	30808.4	36371.1	44386	42027	34996.2	32418.3	43357.1	27366.6	33438.4	30856.3	39838.7	29709.2	20661.8	28148.6	28254.1	31575.6	41635.1	27082.6	38849.9	49450.9	22651.5	33475.8	37546.3	29432	39168.7	33742.1	38452.9	29932.9	37250.3	41497	30224.6	34064.7	33176.2	35868.2	41994.4	38978.8	33187	28363.8	40890.3	38616.9	41816.6	32209	38487.5	33110.8
622.29129 Da 2005.06 s	33.42	623.299	623.29857_33.42	0	0	0	0	0	0	0	0	0	0	0	0	0	0	0	0	0	0	0	0	0	0	0	0	0	0	0	0	0	0	0	0	0	0	0	0	0	0	0	0	0	0	0	0	0	0
952.64682 Da 2005.35 s	33.42	953.654	953.6541_33.42	11059	0	0	9410.11	0	12957.1	0	0	0	0	0	0	0	7951.43	0	0	0	0	0	0	0	14592.6	0	0	0	0	0	0	0	0	0	0	0	0	0	0	0	0	0	0	0	0	0	0	9130.46	0
952.63465 Da 2005.36 s	33.42	953.642	953.64193_33.42	0	0	0	0	0	959.157	0	10107	0	0	0	0	0	0	0	0	0	0	0	0	0	0	0	0	9331.15	0	0	9345.65	0	0	0	0	0	0	0	0	0	0	0	0	0	0	0	0	0	0
974.65001 Da 2005.41 s	33.42	488.332	488.33228_33.42	14459.6	13240.8	12195.1	12790	16149.9	17003.8	14567.1	12793.2	15682.5	9463.31	12961.8	13840.1	12792.5	10873.3	10666.4	11329.7	13651.1	13174.5	14422.5	11812.4	18363.9	18158.3	10133.6	12330.3	14147.9	11460	15007.7	14050.3	13993.3	12164.3	15988.5	14951.4	15885.2	12425.4	10548.4	13111.1	17180.6	15206.3	13060.6	10359.5	13943.4	15595.8	14615.9	13352.9	13081.9	12942.6
952.66809 Da 2005.42 s	33.42	953.675	953.67536_33.42	0	8572.49	8198.58	0	12771.1	0	9240.2	0	11356.1	8378.79	768.621	10322.5	10948.1	0	0	0	11654.7	9473.43	12402.7	8991.35	10686.3	0	7171.41	9896.62	0	10028	11283.9	0	11790.2	9476.92	10900.1	10981.9	0	0	10556.1	9869.53	0	10612.8	11010.4	9094.49	0	0	0	0	0	9380.14
711.52726 Da 2005.98 s	33.43	712.535	712.53453_33.43	0	910.041	1299.99	0	832.606	771.866	1719.73	0	2763.93	1058.28	1040.42	0	673.968	714.387	2241.54	0	1583.22	1413.91	4228.08	1176.99	2169.91	1115.57	1812.53	0	0	2632	13395.7	0	2164.01	1831.5	2293.28	867.061	0	0	1479.85	2177.14	975.12	0	4501.8	0	1084.24	0	0	0	1137.23	16091.7
123.07941 Da 2006.20 s	33.44	124.087	124.08669_33.44	26565.7	0	0	0	0	27455.2	0	0	0	23933.8	0	0	0	0	0	0	0	0	27972	0	0	0	0	0	26754	22344	0	29964.1	0	0	0	0	28188.4	0	0	0	26786.5	0	0	0	0	0	0	0	0	0
908.64221 Da 2006.24 s	33.44	909.649	909.64949_33.44	0	10550.9	8461.06	0	10858.8	0	9735.36	0	11043.1	9229.36	0	10860.5	10786.1	0	0	10329.3	10181.9	9706.96	11051.9	9272.04	10678.8	0	7492.49	9622.97	0	10260	10463.2	0	0	9324.71	10516	10534.8	0	0	11495.7	10232.8	0	11468.9	10228.1	9438.81	10335.1	0	0	0	0	10320.5
908.62712 Da 2006.31 s	33.44	909.634	909.6344_33.44	0	0	0	0	0	11461.6	0	0	0	0	0	0	0	7399	0	0	0	0	0	0	0	14257.7	0	0	0	0	0	0	0	0	0	0	0	0	0	0	0	0	0	0	0	0	0	0	10237.6	0
908.61685 Da 2006.37 s	33.44	909.624	909.62413_33.44	0	0	0	0	0	0	0	10189	0	0	0	0	0	0	0	0	0	0	0	0	0	0	0	0	10222.9	0	0	9653.69	0	0	0	0	0	0	0	0	0	0	0	0	0	11086.6	0	0	0	0
680.32577 Da 2006.46 s	33.44	681.333	681.33305_33.44	0	0	0	0	0	0	0	0	0	13757.7	0	1231.15	0	0	0	0	0	0	2022.35	0	964.404	5585.58	176.074	1934.16	0	1072	0	0	0	0	13773.7	0	0	0	0	0	0	0	864.059	0	0	0	0	0	0	1552.59
1307.07994 Da 2007.10 s	33.45	1308.09	1308.08722_33.45	0	0	1621.89	0	0	0	0	0	0	0	0	3271.85	0	0	0	5297.37	0	3825.42	0	0	0	0	0	0	0	1300	2130.59	0	0	3318.67	0	0	0	0	11293.4	0	0	3959.41	0	0	0	0	0	0	0	0
878.71390 Da 2007.15 s	33.45	879.721	879.72117_33.45	0	1445.51	2857.49	0	2710	0	1796.93	0	0	651.587	0	4032.27	0	0	0	7077.09	1239.37	4944.87	2427.85	0	0	0	0	3026.11	0	2320	3218.61	0	0	4356.69	981.231	0	0	0	11877.2	0	0	4291.15	2837.59	1442.14	1218.53	0	0	0	0	5856.45
864.61596 Da 2007.20 s	33.45	865.623	865.62324_33.45	0	7843.45	8837.43	0	10912.5	0	9024.57	0	10964.9	6881.02	0	9052.56	9548.74	0	0	7553.97	9099.01	9130.74	10380.4	7479.43	11284	0	6378.04	9782.38	0	8124	9131.88	0	10588.6	8775.75	10258.1	9827.6	0	0	10796.7	8614.57	0	10377.4	9141.64	7956.75	8979.8	0	0	0	0	9005.56
864.60766 Da 2007.29 s	33.45	865.615	865.61494_33.45	0	0	0	0	0	0	0	0	0	0	0	0	0	0	9499.87	0	0	0	0	0	0	11686.4	0	0	0	0	0	0	0	0	0	0	0	8721.1	632.392	0	0	0	0	0	0	0	0	0	0	0
216.09752 Da 2008.25 s	33.47	217.105	217.1048_33.47	13879.3	0	15706.3	0	13899.1	0	0	0	13072.5	15290.4	0	0	16702.6	0	0	0	0	0	0	0	14835.2	0	0	0	0	15470	0	18309.4	0	15774.9	0	14016.6	14018.2	0	0	0	0	0	0	0	0	14709	16145.5	0	0	0
820.58728 Da 2008.28 s	33.47	821.595	821.59456_33.47	0	0	0	0	9728.06	0	9647.51	0	10129.4	0	8149.61	8863.75	10274.2	0	0	0	0	6919.77	0	0	0	13757.8	0	0	0	8832	0	0	9582	9531.81	0	0	0	0	8920.05	0	0	10313.2	0	0	7711.54	0	0	0	0	0
776.56084 Da 2009.11 s	33.49	777.568	777.56812_33.49	0	0	0	0	0	0	0	0	10386.8	0	8450.37	0	10248.4	7372.38	8546.84	0	0	0	8717.02	7946.45	10535.6	12428.4	0	0	0	7136	0	0	8983.78	0	0	8256.05	0	0	0	0	0	9660.44	0	0	0	0	0	0	0	7799.13
732.53566 Da 2009.82 s	33.5	733.543	733.54294_33.5	0	0	0	0	0	0	10419.5	0	0	4978.74	7115.87	8398.19	0	6966.38	9189.82	0	9596.81	0	0	7953.53	0	12098.7	5965.82	9527.33	0	5502	0	0	10021.6	8670.95	9097.42	8218.11	0	7533.6	0	0	0	0	0	0	7490.21	0	0	0	0	0
650.13884 Da 2010.26 s	33.5	651.146	651.14611_33.5	0	0	0	0	0	6782.21	0	0	0	12662.2	0	0	0	0	0	0	0	0	0	0	0	0	0	0	2582.19	11940	0	4264.22	0	0	0	0	0	0	962.669	0	5115.89	0	0	0	2250.54	0	0	1189.44	0	0
206.02506 Da 2010.26 s	33.5	207.032	207.03234_33.5	3210.51	0	0	0	0	5488.19	0	0	0	8582.14	0	0	0	0	0	0	0	0	0	0	806.181	0	0	0	2103.54	9180	0	2678.19	0	0	0	0	1084.06	0	0	0	4314	0	0	0	1569.16	0	0	1138.31	0	0
748.14865 Da 2010.42 s	33.51	749.156	749.15592_33.51	0	0	693.326	0	0	0	0	0	0	10884.6	1588.48	0	0	0	0	0	0	0	0	0	0	0	0	0	0	9802	0	0	0	2103.49	0	0	0	0	3420.55	0	0	0	437.142	0	4782.1	0	0	0	0	0
280.04404 Da 2010.55 s	33.51	281.051	281.05132_33.51	4351.47	0	0	0	480.763	9574.54	0	0	0	16307.2	603.757	0	0	0	0	0	0	210.69	0	0	1346.15	0	0	0	2614.94	14864	0	4959.23	0	868.343	0	0	2753.17	0	1528.49	0	6677.76	0	0	0	1907.37	0	1025.48	1509.67	0	0
354.06281 Da 2010.55 s	33.51	355.07	355.07009_33.51	7082.88	0	0	0	620.426	15094	0	0	232.221	25285.1	1118.4	331.065	0	0	0	0	195.015	329.996	134.307	327.859	2262.83	304.012	0	616.38	4161.73	23988	0	6985.69	280.906	1324.97	291.566	0	3263.65	264.421	2089.2	0	9591.94	275.554	0	0	3986.32	391.98	1740.46	2316.98	497.067	0
842.13631 Da 2010.55 s	33.51	843.144	843.14359_33.51	0	0	0	0	1313.37	0	0	0	0	14673.8	0	0	0	0	0	0	0	0	774.846	0	5874.32	0	0	1631.28	0	13276	0	0	0	3079.12	0	0	0	0	5491.82	0	0	0	0	0	6552.69	0	0	0	0	0
764.11593 Da 2010.55 s	33.51	765.123	765.12321_33.51	25103.7	0	0	0	0	32404.2	0	1467.27	0	27438.8	0	0	0	0	953.037	0	0	0	0	0	12155.5	0	0	0	20088.2	24976	0	23938.2	0	0	0	774.936	14161.6	1165.86	0	0	31374.3	0	0	928.162	12657.8	900.719	0	0	1584.09	0
444.11325 Da 2010.58 s	33.51	445.121	445.12052_33.51	32206.3	608.37	898.848	0	1815.62	50869.4	1671.81	990.986	860.731	66787.6	4596.13	0	1234.75	559.085	0	0	0	1218.45	0	731.196	9782.17	919.765	0	1785.38	20803.6	62798	0	33154	691.86	5796.44	0	466.045	14502.9	1009.61	9319.46	429.331	43710	0	1078.8	0	13637.6	0	5887.94	9835.74	1107.1	374.586
370.09426 Da 2010.58 s	33.51	371.102	371.10153_33.51	29450.2	568.147	1074.66	0	1638.35	50372.8	1136.72	1459.59	830.441	63464.1	4442.41	0	985.229	610.113	645.524	0	710.78	1383.45	878.159	959.99	10847	0	461.937	1875.71	21254.6	57546	1069.31	33395.9	439.565	6118.32	787.789	0	13785.9	790.86	8210.85	439.493	42550.5	0	991.878	0	17198.6	856.239	6010.43	10575.8	1107.1	0
701.20446 Da 2010.58 s	33.51	702.212	702.21174_33.51	172446	3944.35	4925.09	3012.55	8116.56	284322	0	7036.77	0	310658	31148.1	3129.6	5286.28	2855.33	4188.28	2470.47	0	0	3373.16	0	70456.7	4263.9	0	0	123000	282498	4635.45	197101	0	35841.6	4934.19	0	86575.7	5665.83	48481.7	0	239455	2720.76	0	0	91849.6	0	40460.7	60384.2	7335.5	0
428.08201 Da 2010.63 s	33.51	429.089	429.08929_33.51	21327.7	0	0	0	1211.31	44532.7	891.809	691.386	0	75483.5	2920.76	0	0	465.904	0	0	0	850.375	0	797.24	7582.12	0	0	1182.28	14394.8	70610	0	24531.4	0	4890.67	681.255	0	9257.53	557.689	6444.25	0	29010.5	0	0	0	11673	405.88	5007.74	6184.01	906.268	617.421
222.05657 Da 2010.67 s	33.51	223.064	223.06385_33.51	12733.4	0	277.33	0	1004.5	21413.6	0	734.918	0	39445.1	1543.93	72.4205	0	0	447.292	0	0	0	315.104	0	3920.4	0	329.363	733.28	9371.46	36604	0	11720.9	0	1804.06	0	0	5813.2	0	2985.3	0	17971.3	0	452.48	0	6149.83	0	1749.01	3853.57	364.014	0
707.16324 Da 2010.68 s	33.51	708.171	708.17051_33.51	0	3919.21	7017.45	0	14527.6	0	7605.66	0	6474.41	132666	24361.9	4872.86	6181.47	665.578	4660.99	3345.58	0	7066.99	4845.37	6821.35	52889	0	3032.62	10566.1	0	129542	6530.79	0	4629.74	32308.3	5077.17	3806.94	0	6456.69	46095.5	3325.41	0	3665.13	7293.37	4705.68	59628.3	0	0	0	0	3177.52
842.12334 Da 2010.69 s	33.51	843.131	843.13062_33.51	11476.3	0	0	0	0	17157	0	788.692	0	0	0	121.563	0	0	0	0	0	0	0	0	0	0	0	0	0	0	0	11759.1	0	0	0	0	7700.27	0	0	0	13707.6	0	0	0	0	0	5138.77	4467.12	0	0
729.23879 Da 2010.77 s	33.51	730.246	730.24606_33.51	0	0	0	0	827.234	0	0	0	388.717	15826.1	1951.63	0	511.907	0	0	0	0	0	0	0	4153.97	0	0	1041.47	0	15210	0	0	0	0	0	0	0	0	2975.06	0	0	0	0	0	4555.8	0	0	0	0	0
688.50997 Da 2010.83 s	33.51	689.517	689.51725_33.51	8186.8	7393.46	7738.02	8523.32	8444.24	10860	9104.43	0	10553.4	4191.58	8064.95	7500.69	8604.67	7319.13	8234.24	7273.74	10061.3	6947.69	8068.73	8175.24	10191.5	12021.4	5967.89	8613.38	0	5028	8631.98	0	10312.9	8698.4	8671.28	8266.89	0	6502.36	8215.97	7735.58	0	8266.61	7612.92	7170.8	7612.06	0	0	0	8409.97	6851.04
612.45308 Da 2012.89 s	33.55	613.46	613.46036_33.55	1061.94	4273.67	4060.91	0	0	0	1573.31	0	0	1027.67	0	7120.49	1263.05	0	7334.57	0	0	0	0	2297.37	0	0	946.659	0	0	1356	0	0	2226.44	2437.85	981.231	0	0	0	0	0	1860.83	0	0	3822.43	2024.25	0	0	0	0	0
612.38002 Da 2013.58 s	33.56	613.387	613.3873_33.56	2622.74	4019.77	7983.16	2581.83	1213.99	4483.63	2917.68	0	0	4985.29	2838.33	2858.02	0	2353.93	0	0	2229.85	2276.97	0	1948.28	3174.5	0	2431.9	1453.28	1760.93	2146	2748.12	0	2699.82	4276.84	1715.75	2140.56	0	0	1520.81	7212.25	0	2340.87	1753.68	3413.24	3207.96	3422.18	4668.76	0	1217.56	1276.17
762.56329 Da 2013.65 s	33.56	763.571	763.57057_33.56	0	4462.22	4281.29	0	2409.19	0	3482.05	0	2753.83	1714.24	2711.34	2203.65	9018.83	0	2549.06	7231.95	877.569	0	5692.54	3726.74	4364.93	0	3341.27	3722.19	0	2790	2593.07	0	0	2328.06	13695.2	3657.91	0	0	4337.13	0	0	5701.02	4667.96	3193.68	3436.74	0	0	0	0	6938.88
512.40577 Da 2013.80 s	33.56	513.413	513.41304_33.56	11669	12464	12626	18318.5	15438.1	20582.1	16230.9	13625.4	16553.3	10493.2	12770.2	13749.5	15959.2	11618.8	14038.9	13148.8	14798.1	12009.3	14264.9	13104.9	16415	17869.7	10025.9	16440.4	12661.5	12270	13954.5	13632.8	15621.5	14230.3	14609.1	15016.4	13958	12346.1	12868	14630.3	14724.6	14275.3	14407.8	11769.2	11178.1	14678.4	15128.6	14768.4	12451.8	12630
456.35581 Da 2014.01 s	33.57	457.363	457.36309_33.57	2444.93	1877.9	1272.75	0	2051.97	3603.93	2704.71	0	1383.23	4191.58	1200.83	2573.51	712.554	1914.64	2401.65	1322.5	3184.4	1682.98	3065.81	993.012	1009.61	6770.71	1911.96	7138.85	1410.76	2042	1400.79	1252.54	1745.26	2497.73	1589.59	0	1772.35	591.342	2877.77	1049.19	0	2600.37	6125.1	878.261	6092.64	1793.1	2247.5	25255.4	0	3340.27
424.35372 Da 2014.05 s	33.57	425.361	425.361_33.57	13180.4	14817.1	15151.7	16823.7	17326.3	20780.8	16782	14816.1	16336.2	11774.5	14258.5	15973.9	16651.1	14292.2	14099.9	12890.7	16779	12806.4	17098.3	14364.5	13790.5	19088.4	10431.9	15786.8	13485.3	13538	16400.5	16183.7	14409.4	14390	17093.1	15905.2	17350.7	13858.1	14947	14564.2	14839.2	14791.6	15563.3	13455.9	13806.7	14742.3	15376.4	15723.7	14615.8	14526.2
666.40883 Da 2016.60 s	33.61	667.416	667.4161_33.61	22868.7	16946.4	23127.4	4537.83	21881.4	24035.7	14780.1	15930	11224.8	30430	25108.3	38377.7	8702.42	10238.8	22872.9	17866	25146.7	15487	25544.1	23799.3	27442.8	20082.8	11921.3	29538.4	21670.2	22018	37358.9	27863.8	33250.9	32622.7	42021.9	36335.3	43738.1	18944.6	32968.9	20381.8	34967.4	36889.4	40224.7	18393.6	14982.9	13669.2	13205.9	39517.9	7448.47	46696.6
596.43908 Da 2019.03 s	33.65	597.446	597.44636_33.65	0	0	309.521	0	0	0	0	0	0	0	0	0	0	0	0	0	700.516	0	914.319	0	0	0	0	1376.23	0	0	0	0	0	556.438	0	0	0	0	0	0	0	0	0	0	0	0	0	17273.8	210.877	932.589
492.34336 Da 2020.08 s	33.67	493.351	493.35064_33.67	10439.1	9736.44	11566.2	10720	11586.7	11177.9	9996.24	9341.39	11934.1	7327.07	8757.82	11264	10783.5	8747.91	9060.21	9220.61	9809.79	11791	11299.8	9786.23	8903.16	8891.07	7471.77	10653.8	10449.7	5922	10206.5	9294.73	11233.6	7687.83	12184.1	11821.8	12624.4	10093.7	9887.84	9480.85	11843.9	9890.51	8374.72	10159.9	10263	12245.9	11055.2	9267.93	10533.8	9599.73
856.17956 Da 2020.17 s	33.67	857.187	857.18684_33.67	0	0	0	0	0	0	228.942	0	0	16401.2	0	0	339.557	0	0	0	0	0	0	0	2036.8	0	0	682.801	0	24478	0	0	0	0	0	0	0	0	1948.38	0	0	0	0	0	882.81	0	0	0	0	0
414.27297 Da 2022.45 s	33.71	415.28	415.28025_33.71	2059.66	2161.98	2642.07	1160.43	2430.67	2806.53	3314.33	3695.07	2786.65	2464.22	6786.14	2640.76	2160.81	3651.8	2455.02	1138.14	1152.13	4008.18	2856.6	330.218	308.911	1983.81	2680.47	5730.74	2408.36	2722	775.248	2647.64	6429.62	3685.47	0	0	12245.9	1956.72	5230.67	5548.28	8798.44	7308.86	0	0	2235.62	10600.1	4483.61	3546.79	5369.83	0
604.37076 Da 2024.56 s	33.74	605.378	605.37804_33.74	2170.8	1759.75	0	0	1334.86	3564.21	2427.85	1684.93	1294.88	4886.9	0	3946.92	506.762	0	2577.01	1337.25	3027.87	1337.75	0	0	1509.39	6783.59	766.442	8105.93	848.973	2432	1483.66	801.928	0	2971.83	4252.94	0	2291.44	521.631	3315.58	845.96	891.299	0	6498.33	865.786	6097.61	1773.64	1697.73	23129.5	0	4146.28
915.59093 Da 2024.65 s	33.74	916.598	916.59821_33.74	0	3089.62	3266.06	0	2849.66	0	2688.74	0	1946.11	2641.33	0	5641.04	1906.15	0	0	1644.52	2004.04	3244.12	0	5212.72	11442.3	0	3463.49	5688.23	0	2852	1900.69	0	0	3533.26	6582.66	14097.9	0	0	4058.06	2629.34	0	4711.17	8625.25	3533	1265.78	0	0	0	0	1172.84
704.40402 Da 2025.06 s	33.75	705.411	705.41129_33.75	0	0	0	0	0	0	0	0	0	0	0	0	133.765	0	0	0	0	0	0	0	0	646.67	0	868.777	0	0	0	0	543.604	0	0	0	0	0	0	0	0	0	0	0	0	0	0	16148.9	0	0
793.53069 Da 2026.56 s	33.78	794.538	794.53796_33.78	0	0	0	0	980.326	0	3721.64	0	5068.47	1646.46	0	0	1036.68	0	0	1964.08	2676.33	1990.13	5225.05	2533.24	3538.66	0	4640.08	0	0	4048	27013.4	0	0	1896.38	2579.24	0	0	0	2754.87	3615.02	0	2447.88	5785.1	0	0	0	0	0	0	36882.5
861.51872 Da 2026.69 s	33.78	862.526	862.526_33.78	0	726.525	0	0	0	0	1355.02	0	2266.68	0	0	0	0	0	0	0	0	0	1880.29	1191.14	0	0	0	0	0	1682	8535.74	0	0	753.562	1250.37	0	0	0	0	1595.38	0	0	2369.77	0	0	0	0	0	0	12803.1
418.34500 Da 2031.26 s	33.85	419.352	419.35228_33.85	3926.7	1789.92	1659.03	4259.12	0	2179.39	2387.92	2281.57	2670.54	2064.09	2383.84	3406.35	0	1404.37	1984.86	2726.12	1683.29	1665.21	1020.21	12142.6	3686.84	3426.58	8312.79	1052.1	1851.62	3098	3149.11	5071.24	6850.98	5936.17	1553.15	5530.22	3091.58	11228.3	1605.3	6963.29	9178.43	1712.18	1290.98	1531.97	2183.4	3094.14	4344.03	1175.98	2769.01	0
735.52056 Da 2031.59 s	33.86	736.528	736.52783_33.86	3398.2	0	0	0	0	0	0	1264.98	0	0	0	0	0	0	0	0	0	0	302.19	0	0	0	0	0	0	0	0	0	0	0	0	0	3857.31	670.669	0	0	743.215	0	0	0	0	0	0	18245.2	0	0
796.51135 Da 2031.74 s	33.86	797.519	797.51862_33.86	0	0	0	0	0	0	0	0	0	927.09	316.36	0	0	0	0	0	0	0	0	0	0	0	0	0	0	0	0	0	0	1339.94	3807.18	0	0	0	0	0	0	0	3249.17	0	0	0	0	0	0	0
784.51291 Da 2032.80 s	33.88	785.52	785.52019_33.88	0	0	0	0	0	0	0	0	0	0	0	0	0	0	0	0	0	0	0	0	0	0	0	0	0	0	0	0	0	0	260.727	0	0	0	0	0	0	0	0	0	0	3972.62	0	0	0	0
367.76101 Da 2032.83 s	33.88	184.888	184.88778_33.88	0	11134.2	0	12513.9	0	0	0	13461.5	0	0	9296.97	0	0	11192.8	0	0	0	0	0	0	0	0	0	0	0	0	0	0	14151.9	12496.2	0	0	0	11526.4	0	0	0	12670.1	0	0	0	0	0	0	13059.3	0
930.19788 Da 2033.42 s	33.89	931.205	931.20516_33.89	0	0	0	0	0	0	0	0	0	8009.27	0	0	0	0	0	0	0	0	0	0	851.388	0	0	0	0	13018	0	0	0	0	0	0	0	0	0	0	0	0	0	0	0	0	0	0	0	0
526.39820 Da 2033.65 s	33.89	527.405	527.40548_33.89	1681.81	314.241	2924.35	0	0	0	0	1789.92	0	854.934	15461.5	677.649	0	392.691	7154.13	1511.78	0	0	0	3413.03	3300.07	1715.87	227.861	2789.65	0	1128	0	0	7004.43	1609.43	403.707	623.2	0	0	0	0	0	1698.8	0	0	0	0	0	0	3783.23	1364.01
246.15954 Da 2036.98 s	33.95	247.167	247.16682_33.95	0	0	13086.5	0	0	14390.2	0	0	13832.3	11698	0	0	0	0	0	0	0	0	0	0	0	0	11376.5	14059.8	12563.3	9424	0	0	0	0	0	0	15343.2	0	13305.8	13220.3	13458.9	14984.2	0	0	0	0	15840.8	14246.4	0	15254.7
514.36380 Da 2037.36 s	33.96	515.371	515.37108_33.96	1906.55	2282.64	4499.19	16512	2554.22	3365.56	4195.49	2125.37	2127.85	859.307	2798.23	3181.33	3459.88	1923.52	2038.23	1600.27	2745.61	1982.52	1805.39	2339.83	8137.16	2867.5	1433.45	2967.66	2012.85	3522	4116.83	5048.33	2275.86	1649.35	1777.43	2240.81	3042.83	3870.17	3955.65	4516.87	2467.14	1688.1	1914.73	2437.67	1362.76	1898.74	3324.25	2755.62	2420.06	1322.68
823.53267 Da 2037.66 s	33.96	824.54	824.53994_33.96	16119.2	0	0	14847.4	0	22120.2	0	18767.3	0	0	0	0	0	6620.28	22982.2	0	0	0	0	22292	0	14206.1	0	0	15185.8	0	24885.4	22907.1	17210.7	15166.1	0	0	22682.1	14923	16972.2	0	22117.6	21399.6	0	0	0	14105.7	18373.1	0	16867.6	13384.3
123.07966 Da 2038.83 s	33.98	124.087	124.08694_33.98	0	0	0	0	0	43042.9	0	0	0	35653.6	0	0	0	0	0	0	0	0	0	0	0	0	0	0	0	31364	0	0	0	0	0	0	0	0	0	0	42187.2	0	0	0	0	0	0	0	0	0
428.28876 Da 2040.30 s	34.01	429.296	429.29604_34.01	2039.91	6508.55	3456.73	2614.76	2317.87	0	7517.81	1620.92	9134.85	2774.71	577.023	1350.12	1666.91	8798.94	10437.7	1349.54	1560.12	0	13608.9	0	0	5629.38	8942.51	0	5660.66	2782	0	5127.25	3656.98	2682.38	0	0	1898.54	10074.5	12210	1239.73	0	4633.58	0	0	4906.44	803.419	8089.87	5556.99	1769.86	0
870.15047 Da 2040.79 s	34.01	871.158	871.15775_34.01	0	0	0	0	1275.77	0	0	0	0	29424.2	0	0	0	0	0	0	0	0	0	0	8993.57	0	0	0	0	26650	0	0	0	4002.36	709.29	0	0	0	5973.16	0	0	0	0	643.725	9104.14	0	0	0	0	0
781.17086 Da 2040.86 s	34.01	782.178	782.17813_34.01	0	0	0	0	0	0	0	4601.56	0	0	0	0	0	0	0	0	0	0	0	0	447.041	0	0	0	37788.1	0	0	55572.4	0	0	0	0	35042.7	0	0	0	0	0	0	0	0	3344.34	24685.5	26307.6	0	0
805.25149 Da 2040.90 s	34.01	806.259	806.25877_34.01	281.537	0	0	0	945.411	13070.6	0	0	0	15629.3	2735.84	0	0	0	0	0	0	0	0	0	0	0	0	0	0	15556	0	0	559.21	0	0	0	0	0	0	0	0	0	0	0	0	0	0	0	0	0
870.13309 Da 2040.93 s	34.02	871.14	871.14037_34.02	17114.5	0	0	0	0	28666.9	0	1216.33	0	0	0	0	0	641.173	0	0	0	0	0	0	0	891.425	0	0	11679.1	0	0	18928.1	0	0	0	0	9524.25	0	0	0	21025.2	0	0	0	0	0	5719.88	7596.8	0	0
916.13283 Da 2040.95 s	34.02	917.14	917.1401_34.02	19403.8	0	0	0	0	31311.7	0	1165.11	0	0	0	0	0	0	0	0	0	0	0	0	0	0	0	0	11527.9	0	0	21234.6	0	149.714	0	0	10244.1	0	0	0	24897.7	0	0	0	0	0	6819.41	7900.89	964.008	0
916.15678 Da 2040.96 s	34.02	917.164	917.16406_34.02	0	0	0	0	1990.2	0	1296.45	0	0	34770.2	0	0	0	0	0	0	705.648	0	0	0	9480.79	0	0	1628.63	0	30076	0	0	0	4728.48	0	0	0	0	6787.33	543.65	0	0	0	0	9509.48	0	0	0	0	0
1552.44517 Da 2040.96 s	34.02	777.23	777.22986_34.02	0	0	0	0	0	137134	0	0	0	0	15183	0	0	1530.83	0	0	0	0	0	0	0	0	0	4505.95	0	0	0	0	0	0	1808.27	1043.18	0	0	0	0	0	0	0	1147.73	32977.3	0	0	23027.2	0	989.423
775.22072 Da 2040.97 s	34.02	776.228	776.228_34.02	101902	0	0	0	0	180168	0	0	0	230677	20276	0	0	2118.76	0	0	0	0	0	2561.55	36411.3	0	0	0	55538.5	199608	0	112023	1721.85	19083.6	0	0	40984.9	2894.21	26173.9	0	168408	1837.92	0	0	0	0	27366	0	2977.38	0
370.09470 Da 2040.98 s	34.02	371.102	371.10198_34.02	5129.4	0	0	0	0	8155.67	0	0	0	11778.9	784.216	0	0	0	0	0	0	0	0	0	1883.6	234.45	0	371.954	2985.26	10636	0	5526.94	0	666.229	0	181.541	1726.47	384.613	1326.23	0	8974.46	0	0	0	2161.02	0	1236.27	1776.09	0	0
803.16044 Da 2041.00 s	34.02	804.168	804.16772_34.02	0	0	3112.54	0	0	0	0	0	0	0	16027.4	0	0	0	0	0	0	0	1988.77	0	35964.2	0	0	0	0	0	2785.54	0	0	0	2528.77	0	0	0	0	0	0	1741.61	0	1604.32	41051.9	0	0	0	0	0
741.19032 Da 2041.00 s	34.02	742.198	742.1976_34.02	0	0	0	0	0	0	0	0	0	12098.1	0	0	0	0	0	0	0	0	0	0	1622.41	0	0	0	0	10106	0	0	0	713.638	0	0	0	0	1390.24	0	0	0	0	0	1845.2	0	0	0	0	0
803.24616 Da 2041.02 s	34.02	804.253	804.25344_34.02	12866.7	0	0	0	0	18995.9	0	1264.98	0	0	0	0	0	0	0	0	0	0	0	0	0	1071.77	91.1444	0	0	0	0	14401.6	0	0	0	0	8010	0	0	0	19946.7	0	0	0	0	0	0	5661.94	0	0
838.12690 Da 2041.06 s	34.02	839.134	839.13418_34.02	11520.8	0	0	0	0	18309.1	0	752.842	0	0	0	0	0	0	416.795	0	0	0	0	0	0	0	0	0	0	0	0	12642.5	0	0	0	0	5271.17	0	0	0	16018.2	0	0	0	0	0	4010.75	4550.55	0	0
871.13639 Da 2041.13 s	34.02	872.144	872.14366_34.02	11772.7	0	0	0	0	22063.5	0	0	0	0	0	0	0	348.319	0	0	0	0	0	0	0	0	0	0	0	0	0	0	0	0	0	0	6730.93	0	0	0	17342.6	0	0	0	0	0	0	0	0	0
692.39672 Da 2043.10 s	34.05	693.404	693.404_34.05	4106.98	0	0	1801.45	15550.9	8385.53	8761.02	10025.1	0	2628.21	11237.5	0	0	13418	6384.08	3475.86	0	5828.24	0	7840.31	6316.34	2578.95	0	5427.87	0	4746	0	10702.6	0	0	8604	3132.26	3593.46	8992.73	3878.84	0	9130.93	0	9279.68	11192.8	11469.1	8098.13	5172.96	8463.31	8412.48	7194.63
549.47438 Da 2045.86 s	34.1	550.482	550.48166_34.1	2447.4	6289.84	1993.31	917.194	2425.3	3325.83	4158.22	2143.3	3344.48	5505.69	1113.94	1109.59	653.389	1856.96	7217.67	1642.06	2329.92	7267.53	2551.83	5028.74	18883.7	8473.69	6214.39	1041.47	2471.34	4352	7068.12	8513.17	4052.32	7193.77	3353.01	1403.56	5477.66	5271.6	10128.5	5721.03	5345	2306.09	9417.73	1060.4	5271.99	8248.25	16020.2	1837.98	2874.45	5768.62
617.46129 Da 2045.87 s	34.1	618.469	618.46857_34.1	2039.91	4630.65	1233.13	585.281	1469.15	2440.46	3718.97	0	2925.48	4589.53	1316.68	1086.31	0	1450.96	6208.72	1484.74	1685.86	6198.85	0	3533.33	15701.7	6474.43	5180.73	0	1982.62	3012	5889.21	7242.81	3633.57	5783.96	2896.03	1165.11	3911.79	4274.01	8835.56	4709.94	4417.38	1888.75	7899.23	1102.82	3416.85	6193.83	13291.3	1603.86	2086.17	5148.62
943.52062 Da 2046.34 s	34.11	944.528	944.5279_34.11	0	2549.12	0	0	2830.86	0	4730.58	0	7138.26	3981.68	0	2814.05	2647	0	0	4513.21	0	4500.64	2649.97	2837.51	3953.05	0	5918.17	0	0	4050	10433.8	0	0	4878.19	7712.48	3609.14	0	0	3802.03	4798.85	0	3726.66	3159.69	1831.37	0	0	0	0	0	14378.9
875.53362 Da 2046.37 s	34.11	876.541	876.5409_34.11	0	3524.52	4016.34	0	3322.37	0	6657.95	0	7880.36	5394.18	0	2837.33	2809.06	0	0	5454.69	5522.01	6049.08	3264.69	3922.51	4977.73	0	7105.12	2462.86	0	5668	12390.6	0	7235.92	6118.32	10316.9	0	0	0	4611.08	5479.69	0	5767.9	3890.82	2607.34	3623.25	0	0	0	0	19364.8
807.53356 Da 2046.39 s	34.11	808.541	808.54084_34.11	0	0	0	0	0	0	0	18055.4	0	0	0	0	0	0	0	0	0	0	0	0	0	0	0	0	16435.3	0	0	38604.6	0	0	0	0	16217.9	0	0	0	9482.98	0	0	0	0	10372.2	11120.7	9983.75	0	0
807.54514 Da 2046.42 s	34.11	808.552	808.55241_34.11	14965.9	9288.96	0	0	7574.03	0	15147.4	0	21543.5	10825.5	0	6854.08	7938.42	0	21879.2	15383.3	12491.2	15083.4	7433.36	11036.3	12163	0	18083.9	0	0	14262	32841.1	0	18711.4	14043.2	25517.6	0	0	13211.5	11495.7	15257.8	0	12836	11496.1	5209.69	8671.44	0	0	0	0	51284.7
875.51267 Da 2046.45 s	34.11	876.52	876.51995_34.11	0	0	0	0	0	0	0	6552.8	0	0	0	0	0	0	0	0	0	0	0	0	0	0	0	0	6169.54	0	0	13719.3	0	0	0	0	0	0	0	0	0	267.528	0	0	0	4397.96	0	4389.08	0	0
164.08390 Da 2048.24 s	34.14	165.091	165.09118_34.14	5996.24	3413.91	1834.84	1636.76	1436.92	5105.1	4645.39	5766.67	4826.15	7867.15	3537.88	4981.49	1422.54	8377.4	5525.07	4665.62	3579.56	2969.97	3794.16	9286.19	3948.03	7636.37	8567.58	2561.17	3831.72	5702	6806.14	7393.01	7147.49	6906.82	4642.63	5435.39	4557.07	12766.7	4521.47	6749.9	5705.43	6888.85	7298.48	3218.63	3762.51	4584.22	6406.38	8143.08	3856.03	3314.44
403.90758 Da 2053.05 s	34.22	404.915	404.91486_34.22	12567.9	13778.8	12732.4	0	0	13757.4	14479.2	13272	15382.1	11291.3	0	13446.9	0	11414.7	12440.3	10990.5	0	0	0	11972.7	12991.8	14703.4	11643.7	15074.7	12671.6	10140	14160.3	12433.7	11675.8	12009.6	13939.1	13165.8	12148.4	12418.2	12035.9	0	13864	13114.2	11629	0	12978.6	14175.2	14877.9	13363.7	13172.3	12340.7
677.83331 Da 2056.68 s	34.28	226.952	226.95171_34.28	0	0	0	0	0	0	139844	131484	0	0	0	136037	0	0	120965	0	133976	0	0	0	0	0	112839	0	0	0	0	0	0	0	0	0	0	118973	0	131939	0	0	0	131240	0	135127	148298	130916	0	0
431.83110 Da 2056.69 s	34.28	216.923	216.92283_34.28	0	35624.8	0	41324.4	39965.1	0	39734.7	0	39841	31090.3	0	0	0	0	0	0	38412.9	0	44026.8	35956	0	0	34315.9	0	0	29110	0	0	35219.8	34910.9	0	0	0	0	34313	0	39013.2	0	0	0	36690.1	0	41631.5	0	0	35247.2
100.06342 Da 2058.36 s	34.31	101.071	101.0707_34.31	5430.7	6674.47	5932.89	3354.6	5535.49	8402.56	7794.67	8276.14	5103.81	6459.02	7282.96	9140.5	4208.44	9014.14	7947.06	6614.95	5791.44	6719.23	5447.17	6278.85	5196.23	5598.46	7341.27	4014.44	4980.48	6174	5493.56	10745.8	8432.37	10140.6	6120.08	3926.16	6085.65	6692.26	5066.82	8591.7	12330.1	6867.44	7492.77	4680.73	5774.33	7328.07	9106.8	5721.15	5768.99	4859.28
568.37783 Da 2061.92 s	34.37	569.385	569.38511_34.37	4904.67	11755.1	4796.33	5168.72	4197.95	10096.7	7685.53	9290.18	5389.03	8638.99	28000.1	8030.91	6492.73	8472.8	6417.12	6442.88	7077.01	6518.69	9143.19	6241.11	6617.72	7352.97	4258.93	6198.34	20828.8	6570	6918.42	12084.9	7459.61	2976.82	4339.85	3091.61	3490.22	5670.64	3241.33	5433.96	5934.54	3162.18	5061.65	5885.85	6373.64	5471.04	6651.35	8285.71	4885.31	6512.62
636.36374 Da 2061.93 s	34.37	637.371	637.37102_34.37	2309.1	0	0	2670.5	0	4426.88	3450.1	4563.15	3195.56	3741.16	13403	0	3246.37	4122.14	3453.81	3679.89	3915.7	0	4176.42	3486.15	0	3156.06	0	0	11119.8	3122	3485.94	5722.97	0	0	2088.62	1609.48	2125.1	2735.56	2286.34	2476.91	3646.22	0	2341.65	0	3103.51	3124.72	3230.25	3832.04	2575.71	3366.1
1004.21738 Da 2063.10 s	34.38	1005.22	1005.22466_34.38	0	0	0	0	0	0	0	0	0	6089.49	0	0	0	0	0	0	0	0	0	0	0	0	0	0	0	9100	120.297	0	0	0	0	0	0	0	0	0	0	0	0	0	0	0	0	0	0	0
494.33583 Da 2063.60 s	34.39	495.343	495.34311_34.39	9241.32	10148.7	4313.48	3344.46	6921.37	0	12269.7	5999.69	12325.4	11448.7	0	1885.52	5836.77	7021.84	13019.8	7229.49	3535.94	0	4269.4	0	0	10606.9	13503.9	0	5313.01	4508	0	5740.79	5724.75	2839.58	0	0	2300.04	8485.52	10054.3	1338.8	0	5687.64	0	0	10549	0	10363	6563.44	2116.3	0
962.56689 Da 2066.16 s	34.44	963.574	963.57416_34.44	0	0	0	0	0	0	0	0	0	0	0	0	0	0	0	0	0	0	0	0	0	0	0	0	0	0	0	0	0	0	0	0	0	0	0	0	0	0	0	0	0	0	0	0	0	0
767.45028 Da 2068.22 s	34.47	768.458	768.45755_34.47	0	6707.15	0	0	0	0	6104.23	0	0	0	2071.93	1466.51	0	0	8399.43	0	0	0	0	6406.22	0	0	0	1354.97	0	4290	6367.72	0	4013.31	8660.97	2781.09	1896.7	0	4418.24	0	6056.36	0	3320.02	0	0	0	0	15034.6	0	0	0
764.46825 Da 2070.46 s	34.51	765.476	765.47552_34.51	0	0	931.038	0	1034.04	0	692.15	0	0	0	0	0	506.762	1100.42	0	0	1105.94	0	0	726.479	0	0	0	549.96	0	860	1013.17	0	572.215	404.229	0	0	0	0	1008.75	0	0	0	639.097	0	0	0	0	0	0	3094.85
696.47914 Da 2070.46 s	34.51	697.486	697.48642_34.51	0	625.968	997.895	0	0	723.624	766.689	0	1029.85	474.478	1514.96	0	0	838.628	1011.49	0	0	0	0	0	0	0	0	0	0	0	0	1321.27	0	1227.66	922.358	0	0	2740.37	0	0	0	1059.41	0	0	0	0	826.078	0	0	2911.44
790.66379 Da 2071.26 s	34.52	791.671	791.67106_34.52	0	0	0	0	0	0	0	0	933.931	1598.36	0	6191.95	0	0	0	11214.2	3636.01	0	4850.54	0	2672.2	0	1518.38	0	0	1780	0	0	0	2412.9	0	2430.48	0	0	742.484	0	0	623.34	10177	0	1201.12	0	0	0	0	2322.43
384.33997 Da 2071.43 s	34.52	385.347	385.34725_34.52	12706.2	11760.1	12477.4	13760.4	4514.87	11620.6	13137.5	11553.8	8927.87	10965.5	6570.04	22812.5	6176.33	9559.91	15962.7	25073.4	16750.8	8475.82	19087	6219.88	14174.7	11779.2	9899.53	10505	11336.4	11990	13882.3	7324.28	12802	15323.3	8685.3	14580.2	17990.2	13641.7	9401.39	12684.3	22721.1	9219.01	22100	12098.5	9817.85	14842.4	21230.2	11291.6	8972.31	13653
468.31913 Da 2073.99 s	34.57	469.326	469.32641_34.57	3408.08	3866.42	2396.93	2032.02	3510.37	2616.4	4216.79	5047.12	5848.43	3546.56	11538.2	3233.06	2353.74	2966.26	3583.42	1575.69	1788.5	7089.84	5992.15	0	0	5485.1	4882.44	5991.11	4224.71	4242	0	3709.24	7607.86	3420.97	0	0	9991.71	2624.98	6526.18	7153.82	10935.9	8716.06	0	0	4401.62	7619.97	5865.15	6310.48	4749.75	0
865.45065 Da 2074.06 s	34.57	866.458	866.45792_34.57	0	5083.16	5291.56	0	1157.59	0	1898.09	0	1491.77	2457.66	0	3442.56	985.229	0	0	3367.7	3859.25	5602.32	1213.93	12512.9	1873.56	0	1874.68	7595.82	0	3880	1620	0	4348.84	2682.38	10196.4	9020.15	0	0	3103.07	2240.65	0	3106	2157.59	12996.8	1228.47	0	0	0	0	0
797.46388 Da 2074.17 s	34.57	798.471	798.47115_34.57	0	4587.91	6002.22	0	1219.36	0	2292.08	0	1453.9	3069.89	0	3522.74	0	0	0	4296.89	4044	6767.46	0	17676.1	2292.97	0	2123.25	9065.04	0	4888	1812.48	0	4611.53	3251.3	11603.8	10735.3	0	0	2992.98	2266.06	0	3550.1	2096.24	15554.2	0	0	0	0	0	1201.26
661.48702 Da 2074.37 s	34.57	662.494	662.49429_34.57	22777.3	19641.3	19688	6308.88	0	6166.42	7304.84	0	4298.61	9259.97	9604.42	11473.5	2587.83	4106.61	7637	12654.7	12057.6	22663.1	4039.53	63821.6	7760.44	31681.7	6233.04	31507.1	30668.8	16404	4902.77	0	17197.7	11048.9	40443.6	37522.1	69067.3	6189.86	9698.38	7003.94	51882.6	10944.6	5365.86	60417.9	4351.88	0	7238.15	7424.57	9963.93	3428.1
729.47358 Da 2074.50 s	34.58	730.481	730.48086_34.58	0	8230.59	0	0	0	2395.05	2845.8	0	0	3865.79	4306.5	4965.98	1257.9	0	3395.35	6135.6	5727.29	8673.82	1970.69	23862.9	0	12979.8	0	12495	11595.9	6854	0	0	6884.79	0	15691.3	15211.5	25489.8	2245.18	0	2860.51	21123	4382.11	2466.91	22480.5	0	0	0	0	4212.51	0
797.45205 Da 2074.57 s	34.58	798.459	798.45933_34.58	6028.35	0	0	2412.07	0	1677.11	0	1951.24	0	0	0	0	0	0	0	0	0	0	0	0	0	0	0	0	8051.39	0	0	2899.67	0	0	0	0	16163.4	0	0	0	13064.9	0	0	0	0	2488.1	2444.05	2327.75	3180.72	0
614.48863 Da 2076.29 s	34.6	615.496	615.49591_34.6	0	0	0	0	0	0	0	0	0	0	0	0	0	0	0	0	0	0	0	0	0	1076.92	316.934	611.067	0	0	0	0	0	945.695	804.61	0	0	0	0	0	0	0	0	0	0	0	0	20233.9	0	632.921
739.55108 Da 2077.02 s	34.62	740.558	740.55835_34.62	5504.79	0	0	5510.77	0	4773.08	0	6148.21	0	0	0	0	0	0	0	0	0	0	0	0	0	4307.7	0	0	4884.75	0	0	10521.8	0	0	0	0	5945.13	0	0	0	7647.29	0	0	0	0	6463.49	7061.54	4529.02	6582.37	0
944.16914 Da 2077.38 s	34.62	945.176	945.17641_34.62	0	0	502.662	0	0	0	1522.73	0	0	23374	0	0	0	0	0	0	0	0	0	0	5814.05	0	0	1099.92	0	18514	0	0	0	2639.96	0	0	0	0	3461.51	0	0	0	0	0	5383.9	0	0	0	0	0
851.24416 Da 2077.48 s	34.62	852.251	852.25144_34.62	0	1538.52	0	0	3545.29	0	3995.83	0	1335.27	119643	0	0	1702.93	0	0	1034.89	1244.51	4533.64	1301.74	0	17776.2	0	0	2837.47	0	90820	1783.07	0	0	8598.59	0	0	0	0	12266.4	1811.32	0	0	1597.74	0	19707.8	0	0	0	770.704	0
879.27611 Da 2077.48 s	34.62	880.283	880.28339_34.62	0	0	0	0	0	0	1464.16	0	726.952	14971.2	0	387.967	707.41	0	0	0	0	0	0	0	0	0	0	1004.27	0	12214	0	0	0	2595.05	0	0	0	0	2608.94	1082.22	0	0	0	162.179	4846.75	0	0	0	0	0
851.22806 Da 2077.52 s	34.63	852.235	852.23534_34.63	38397.7	0	0	752.504	0	0	0	3933.22	0	0	0	0	0	0	1283.42	0	0	0	0	0	0	0	0	0	0	0	0	0	1472.15	0	1640.06	0	13843.3	0	0	0	76819.4	0	0	0	0	0	16464.6	12413.8	1596.64	0
912.13806 Da 2077.53 s	34.63	913.145	913.14534_34.63	5929.56	0	0	0	0	0	0	0	229.696	0	0	0	0	0	0	0	0	0	0	0	0	0	0	0	0	0	0	0	0	0	0	0	2928.11	0	0	0	9566.8	0	0	0	0	0	2592.18	0	0	0
849.24391 Da 2077.59 s	34.63	850.251	850.25119_34.63	0	2008.63	2084.93	0	0	0	5891.26	0	2385.31	175992	14071.3	1215.63	1903.57	0	0	0	1352.28	5368.78	0	1450.6	27550.8	0	0	0	0	137050	2347.13	0	0	13035.1	1934.43	1251.82	0	0	15894.3	3195.85	0	1182.47	0	1287.45	29694.8	0	0	0	0	0
944.14573 Da 2077.59 s	34.63	945.153	945.15301_34.63	9211.69	0	0	0	0	18096.3	0	788.692	0	0	0	0	0	0	0	0	0	0	0	0	0	0	0	0	0	0	0	0	0	0	0	0	5199.48	0	0	0	15425.9	0	0	0	0	0	4381.06	0	0	0
990.13535 Da 2077.63 s	34.63	991.143	991.14263_34.63	0	0	0	0	0	0	0	0	0	0	0	0	0	0	0	0	0	0	0	0	0	0	0	0	9142.21	0	0	14763.1	0	0	0	0	0	0	0	0	0	0	0	0	0	0	0	0	0	0
990.14596 Da 2077.66 s	34.63	991.153	991.15323_34.63	15650	0	0	0	0	26660.6	0	0	0	0	0	0	0	0	0	0	0	0	0	0	0	0	0	0	0	0	0	0	0	0	0	0	6808.36	0	0	0	24721.7	0	0	0	0	0	0	0	0	0
877.27639 Da 2077.69 s	34.63	878.284	878.28367_34.63	0	0	0	0	1426.17	0	2542.32	0	694.138	16729.2	0	0	923.491	0	0	0	536.292	2365.82	0	0	4796.9	0	685.655	1410.77	0	16468	1005.15	0	0	4226.93	0	0	0	0	3878.84	980.602	0	0	1186.16	0	6826.24	0	0	0	0	0
850.22864 Da 2077.70 s	34.63	851.236	851.23592_34.63	0	444.965	0	0	0	95044.5	0	0	0	0	0	0	0	0	0	0	0	568.609	0	0	0	0	0	0	25915.1	0	0	49355.5	0	0	0	0	18503.6	0	0	0	87755.3	1463.38	0	1092.84	0	0	19714.8	14432	1902.91	0
877.25830 Da 2077.72 s	34.63	878.266	878.26557_34.63	9959.98	0	0	0	0	13811.3	0	1759.19	0	0	0	0	0	0	0	0	0	0	0	0	0	0	0	0	0	0	0	12446.4	0	0	0	273.666	4634.5	0	0	0	13531.5	0	0	0	0	0	5454.96	3780.91	0	0
912.15974 Da 2077.72 s	34.63	913.167	913.16702_34.63	0	0	0	0	953.468	0	0	0	0	16237.2	0	0	0	0	0	0	0	0	0	0	3543.68	0	0	759.848	0	12240	0	0	0	0	0	0	0	0	1930.46	0	0	0	411.578	301.902	2598.7	0	0	0	0	263.502
850.24513 Da 2077.74 s	34.63	851.252	851.25241_34.63	0	1865.33	0	0	0	0	5390.78	0	1365.56	139577	0	0	2111.94	0	0	0	0	4467.64	1366.31	1283.13	22457.6	0	0	3363.52	0	105382	2750.79	0	0	10547.4	0	0	0	0	12192.1	1732.57	0	0	0	0	21978.3	0	0	0	0	0
849.23343 Da 2077.80 s	34.63	850.241	850.24071_34.63	56761.8	0	0	0	0	115292	0	0	0	0	0	0	0	0	0	0	0	0	0	0	0	4258.75	0	0	0	0	0	0	0	0	0	0	0	3206.71	0	0	0	0	0	0	0	0	0	0	2181.57	0
414.35065 Da 2079.84 s	34.66	415.358	415.35793_34.66	6638.34	1284.62	1483.22	985.604	598.939	7273.13	4932.9	3974.19	2758.88	8673.98	2042.97	2645.93	1360.8	4159.86	11141.6	8473.33	6899.95	2012.98	1872.55	4571.16	1963.97	4812.67	7859.14	1293.87	1456.1	3688	5260.99	6853.3	6723.53	12226.7	3846.43	4939.54	7539.67	4805.26	4565	5012.25	3886.51	7712.83	4619.39	2155.73	2658.38	4042.12	7374.88	7322.31	1764.84	3546.94
473.87015 Da 2083.09 s	34.72	158.964	158.96399_34.72	49017.1	52732.1	0	55480.1	0	0	0	52775.8	54584.5	43509.8	46665.3	53764.4	56083.4	47999.2	0	0	0	56845.6	57289.6	50228.5	52555	56018.1	45095.8	57376.5	52404.6	39874	55764.4	50916.1	54183.6	51504.2	0	55841.4	53973.6	0	49743.9	54563.2	54835.9	56852.4	53124.3	53169.7	58989.1	54949.4	59244	53933.8	55824.6	52824.3
938.59615 Da 2083.34 s	34.72	939.603	939.60342_34.72	0	5279.24	3095.21	0	3139.73	0	3282.39	0	1176.25	2888.41	0	1538.94	6014.27	0	0	21260.8	7449.07	2957.27	0	617.979	1858.49	0	5961.67	0	0	3422	0	0	0	3653.03	2167.12	1062.15	0	0	2388.75	6922.65	0	2244.56	2893.83	978.064	3220.39	0	0	0	0	950.673
938.56786 Da 2083.88 s	34.73	939.575	939.57514_34.73	0	0	0	0	0	0	0	7203.22	0	0	0	0	0	0	0	0	0	0	0	0	0	0	0	0	0	0	0	17041.6	0	0	0	0	3429.99	0	0	0	0	0	0	0	0	3027.42	2190.53	1054.89	0	0
964.58497 Da 2086.09 s	34.77	965.592	965.59225_34.77	5203.49	0	0	1340.32	0	0	0	0	0	0	0	0	0	0	0	0	0	0	0	0	0	0	0	0	0	0	0	0	0	0	0	0	0	0	0	0	2939.33	0	0	0	0	0	0	0	0	0
964.57497 Da 2086.28 s	34.77	965.582	965.58225_34.77	0	0	0	0	0	0	0	6201.99	0	0	0	0	0	0	0	0	0	0	0	0	0	0	0	0	692.782	0	0	14500.9	0	0	0	0	0	0	0	0	0	0	0	0	0	2707.72	0	0	0	0
723.56146 Da 2086.33 s	34.77	724.569	724.56874_34.77	0	5704.1	5207.38	0	2296.38	0	4081.02	0	3172.84	2396.44	2167.73	0	0	1785.97	9253.35	0	2622.44	3604.57	0	10868.9	0	2272.36	0	0	0	3708	7062.77	0	3199.2	0	0	22689.9	0	3403.82	0	0	0	4499.82	6079.09	4081.92	1131.49	0	0	0	3419.22	4303.86
964.61120 Da 2086.36 s	34.77	965.618	965.61848_34.77	0	0	3090.25	0	0	0	3024.16	0	0	1773.28	0	0	11074.2	0	0	22883.2	3779.71	2223.67	0	0	0	0	5481.09	0	0	3084	0	0	0	2412.9	0	0	0	0	2014.95	5713.41	0	0	0	0	6455.71	0	0	0	0	0
446.37677 Da 2087.07 s	34.78	447.384	447.38405_34.78	3190.75	759.206	403.615	1097.09	0	4520.52	1315.08	1285.47	3821.54	1484.66	1051.56	2379.53	0	749.884	1956.9	3500.44	1567.82	687.915	1890.63	2158.21	2383.38	4954.37	5439.67	0	1619.85	1502	2007.62	2184.3	5235.77	4648.63	930.768	2159.52	2219.74	3649.01	686.158	2687.76	5557.35	1294.84	2362.1	653.706	1482.13	1059.18	4765.61	616.248	1089.53	612.254
800.53238 Da 2087.09 s	34.78	801.54	801.53966_34.78	0	0	0	0	0	0	0	1446.79	0	0	0	0	0	0	0	0	0	0	0	0	0	0	0	0	0	0	0	837.57	0	0	0	0	0	0	0	0	0	0	0	0	0	0	0	718.507	0	0
662.50896 Da 2087.67 s	34.79	663.516	663.51623_34.79	869.307	0	943.419	0	0	0	0	0	545.214	1954.76	7572.59	0	0	896.311	10768	0	0	720.915	0	0	0	0	5839.46	0	0	1936	0	9745.34	2816.86	2008.67	0	1495.68	5190.87	15201.8	1502.89	0	2738.16	3100.65	0	865.786	1027.04	0	0	0	0	0
427.38216 Da 2088.09 s	34.8	428.389	428.38944_34.8	17082.4	9661.02	5130.61	8632.27	5049.35	19963.5	13310.6	10952.1	11101.2	11763.5	12269	21537.3	5314.57	6979.69	19320	15250.5	11913.9	9427.74	10455.3	14095.6	14297.8	12634.5	9750.38	13549.7	13011.7	8286	15571.8	16041.1	15946.6	16840.4	10588.9	17866.9	23453.6	14043.2	13830.7	15499.1	15702.5	13031.3	13740.6	12769.7	9049.43	9921.81	20156.3	15618.8	12906.2	13084.7
648.47262 Da 2089.35 s	34.82	649.48	649.4799_34.82	11950.5	1483.22	1416.37	0	1017.93	1447.25	1639.86	3221.35	3003.72	19130	1167.41	980.263	753.713	865.251	7896.23	3082.55	2938.06	2424.2	4251.32	0	1634.97	4722.49	0	2638.21	2491.5	2834	4838.61	3342.64	10162	3957.45	2537.18	1235.56	7267.22	0	867.939	2128.87	2232.44	1829.89	4404.65	4161.76	0	1373.32	0	2645.29	938.904	1929.76
616.44387 Da 2091.14 s	34.85	617.451	617.45114_34.85	3622.94	3542.12	4120.34	0	3303.57	2571	2542.32	4135.51	0	5910.2	0	4319.36	0	0	11792.2	1265.96	1721.78	2713.58	4005.96	5785.88	0	1870.45	5882.96	0	700.34	3096	2309.7	7082.43	0	9496.88	6591.07	0	3782.74	2901.42	2982.74	9026.11	2254.79	2054.61	6679.84	1262.5	1628.85	2426.94	1928.46	3522.57	0	3198.19
550.32332 Da 2091.67 s	34.86	551.331	551.3306_34.86	3534.03	7111.9	1901.69	2624.9	2215.81	0	9423.89	2051.11	7090.3	3819.87	536.921	1153.55	1759.52	4321.82	6086.73	1300.37	2063.06	0	12914.1	0	0	6760.41	7378.56	0	6036.02	2512	0	3767.79	3779.22	1676.8	0	0	1815.37	5451.89	7732.08	978.062	0	3678.51	0	0	6460.68	0	8012.95	4943.44	0	0
482.33543 Da 2091.81 s	34.86	483.343	483.34271_34.86	6937.17	14457.6	3110.06	5265	4485.33	0	17482.1	4107.34	15107	8031.14	1156.27	2216.58	3099.74	9131.72	12277.7	2991.6	4233.89	837.683	28514.3	547.218	0	15615.4	16074.6	741.25	12550.7	5674	0	8009.1	7748.31	3303.7	0	764.098	2538.08	11146.6	17105.3	1912.94	676.158	7121.59	293.984	0	14177.2	675.539	15313.8	10861	2824.24	0
660.28350 Da 2092.68 s	34.88	661.291	661.29077_34.88	0	5465.28	1760.55	0	1726.99	0	6335.83	0	7145.83	4346.83	0	1189.77	1540.87	0	4737.23	1288.08	2119.51	0	13156.9	0	0	0	4780.94	0	0	2700	0	0	4013.31	1137.83	0	0	0	0	6556.9	0	575.573	3477.86	0	0	4115.64	0	0	0	0	351.336
849.43768 Da 2093.21 s	34.89	850.445	850.44496_34.89	0	0	0	0	0	0	0	6639.86	0	0	0	0	0	0	0	0	0	0	0	0	0	0	0	0	3428.64	0	0	13762.6	0	0	0	0	0	0	0	0	0	0	0	0	0	8701.39	10354.5	2615.69	0	0
781.45716 Da 2093.31 s	34.89	782.464	782.46444_34.89	8058.38	0	0	1902.8	0	0	0	8696.1	0	0	0	0	0	0	0	0	0	0	0	0	0	0	0	0	4562.29	0	0	19210.6	0	0	0	0	10040.5	0	0	0	8678.29	0	0	0	0	11209	14507.6	4402.54	0	0
592.29486 Da 2093.64 s	34.89	593.302	593.30213_34.89	6258.02	12212.7	3917.29	5503.16	2927.55	0	11731.9	2983.2	14475.9	8057.37	868.876	1787.23	2937.68	7587.58	10221.6	2251.69	3050.96	0	26572.1	349.087	0	10895.5	10873.1	666.86	12205.6	4448	0	4108.93	8104.65	2435.35	0	796.612	2890.83	8930.23	13638.7	1331.18	0	7292.81	0	0	9260.81	1117.56	11488.2	9946.08	3474.45	806.005
607.86955 Da 2095.66 s	34.93	608.877	608.87683_34.93	0	9190.91	0	0	10477.4	12256.2	0	0	9008.65	7222.12	9169.98	0	0	7179.36	8511.26	9127.2	10910.6	0	0	9206	11585.4	0	7295.7	0	9270.69	0	0	0	10232.2	0	0	11602.4	9871.26	8307.64	9731.66	0	10329.6	0	0	10032.6	0	9946.83	10451.3	0	9645.1	0
157.95424 Da 3.28 s	0.05	158.962	158.96152_0.05	0	36401.6	35639.4	37871	0	0	37389.4	0	0	0	33204.4	0	0	31870.1	36761.8	36919.3	0	37256.6	0	34974.8	0	0	0	0	0	29950	38315.9	37474.2	0	37051.8	41018.3	0	41185.7	35074.3	37528.7	36630.3	41687.1	0	0	36310.6	37538.1	39798.4	40725.6	38441.5	0	0
144.92235 Da 3.83 s	0.06	145.93	145.92963_0.06	25340.8	0	0	24858	29031.1	0	25710.7	0	0	0	0	24304.8	26223	21311.8	23340.5	0	24351.3	23955.2	25396.9	0	26541.2	0	20205.1	0	0	0	0	25493.7	26974.7	0	28971.6	26827.4	29943.6	22692.2	0	23481.1	0	28293.8	24689.6	0	24855.5	29476.3	27918.6	0	0	0
162.93291 Da 5.61 s	0.09	163.94	163.94019_0.09	0	10598.7	9431.71	11029.1	9693.14	11822	0	8821.57	9490.76	10477.9	9965.34	10526.8	0	9289.24	10519	10149.8	10643.7	11686.9	12214.2	0	0	0	0	0	9515.05	9278	0	10964.8	9600.21	9496.88	10877.7	10136.5	10665.7	10841.3	10748.1	10692.6	11483.5	10829.5	0	9568.56	10402.2	10577.9	0	11819	10194.9	10687.3
127.94333 Da 6.85 s	0.11	128.951	128.95061_0.11	0	30413.5	0	29514.9	30323	0	32512.4	0	31715.8	26306.2	0	29795.9	0	25771.2	30598.8	0	32203.2	0	0	0	0	0	0	33265.9	0	24418	0	0	32327.6	0	0	31948.5	35200.4	0	0	29646.7	0	0	29812.6	0	30080.2	33157	0	0	29798.9	0
194.90497 Da 8.30 s	0.14	195.912	195.91225_0.14	11496.1	9746.49	11160.1	10416	11734.4	0	10560.6	11343.8	0	0	0	10803.6	10109.5	8514.96	0	0	0	0	11005.4	0	10834.5	10292.6	0	10752.1	10253.2	0	12422.7	10078.8	11933.3	11325.9	11976.6	12268.9	12681.8	9161	10341	9828.89	12369.2	11214.8	10524.6	11340	9797.95	12101.3	12878.3	0	10104.5	11237.6
185.94888 Da 9.35 s	0.16	186.956	186.95616_0.16	29457.6	0	0	30315.5	31598.7	33857.1	0	31015.1	0	25348.5	26759.1	29601.9	30313.1	0	29689	0	29398.6	30636.3	0	27198.1	0	0	0	0	29656.1	22992	0	30017.6	30735.8	28059	0	0	34661.3	0	30708.1	29194.5	0	0	0	0	28411.6	0	33581.5	32101.4	0	29933.3
225.94433 Da 9.79 s	0.16	226.952	226.95161_0.16	0	11551.5	10570.7	0	11312.7	10848.7	11750.6	11361.8	10005.7	9981.52	9945.29	0	0	10203.3	10564.7	11565.7	11046.6	11915.4	12059.2	0	10849.5	0	0	0	11437.2	9106	0	0	10736.8	0	0	11263.7	0	11266.8	11961.7	0	12201.6	12771.8	12784.5	10888.4	12521	11322.9	13536.3	0	10692	11276.3
127.94338 Da 12.78 s	0.21	128.951	128.95066_0.21	0	0	0	0	0	34569.4	0	0	0	0	27035.4	0	0	0	0	29308.8	0	31552.7	30782.1	0	0	0	0	0	29683.8	0	0	0	0	0	0	0	0	0	30019.4	0	34101.3	30375.1	0	29753.6	0	0	0	0	0	31953.5
157.95410 Da 14.84 s	0.25	158.961	158.96138_0.25	36209.6	0	0	0	38415.4	42483.8	0	0	36027	0	0	36864.6	0	0	0	0	37307	0	38956.7	0	36740.3	0	0	0	38304.6	0	0	0	0	0	0	39405.2	0	0	0	0	0	38467.8	36344.1	0	0	0	0	0	0	0
140.95104 Da 18.02 s	0.3	141.958	141.95842_0.3	0	14460.1	0	15042.5	17159.7	18357.4	0	0	0	0	14966.9	15208.3	14732.1	0	0	0	14379.8	15547.9	0	14517.8	0	15252.1	0	16876.1	0	0	0	0	0	0	0	15867.2	18173.8	0	0	15552.5	18063.5	0	0	14893	0	0	16846.3	16439.6	0	0
194.90490 Da 17.72 s	0.3	195.912	195.91218_0.3	10646.5	0	10736.7	0	11473.8	11952.6	10965.3	0	12133.5	8638.99	8895.95	10552.7	10719.2	8508.3	9845.51	9441.85	10612.9	10539.6	0	9491.4	0	0	8598.65	0	0	8152	0	9819.17	11350.7	0	0	11659.3	0	10084.1	10476.7	10568.1	0	10760	0	10546.6	9977	11598.2	12092.1	0	10250.1	11149.7
225.94438 Da 18.88 s	0.31	226.952	226.95166_0.31	0	0	0	11822.2	11632.3	11237.5	12216.4	11062.2	0	9730.07	10083.4	11452.8	11380.3	10141.2	11034.9	0	10820.8	0	11648.5	10562.2	10794.3	11284.5	8809.94	11812.2	0	9444	13018.8	10916.4	12807.2	11550.5	11589.7	10976.5	11310.9	10161	10804.4	11569.1	0	11335.2	0	11210.3	11426.8	11461.9	11969.6	11019.8	11470.2	0
281.90241 Da 26.50 s	0.44	141.958	141.95848_0.44	19006.2	13979.9	17558.5	17898	20111.5	22290.5	17053.5	20764.6	17797.7	15095.8	14389.9	18795.7	17433.1	13568.9	17177.5	16698.4	19709.4	13560.3	16669.5	15425.9	18913.9	16710.4	14419.5	18993.5	15120.3	13854	19391.9	17479.5	17252.3	17274.5	19717.1	0	19016.9	15425.4	18229.3	16878.6	20446.8	19708.8	20438.3	16357.6	18529.1	21917.5	19324.5	22564.4	16162.2	18548.5
185.94905 Da 26.58 s	0.44	186.956	186.95632_0.44	0	0	0	0	0	0	32320.7	0	0	22858	0	0	0	25374	0	28524.7	0	25056.9	0	0	0	0	0	0	24118.9	0	30841.5	0	24998	0	0	31940.4	27597.7	27408.5	0	0	0	0	30022.2	0	0	0	0	0	0	0
87.02118 Da 27.01 s	0.45	110.009	110.00856_0.45	99024.4	119954	167530	25552.2	89701.2	14427.1	21155.8	98878.4	248267	131664	17941.2	24514.3	40376.4	16925.6	28680.1	38362.3	17356.4	326765	70815.8	16246.7	28000.4	60552.5	76111.8	40314.5	192984	78290	115926	26524.7	355538	125056	56474.1	245852	230790	16331.6	118124	69102	0	89753	20686.3	20127.6	13908.6	51771.9	50479.1	17123.1	14088.6	136837
159.97504 Da 27.01 s	0.45	182.962	182.9623_0.45	8816.55	12046.7	22268.2	1517.68	6671.59	1370.63	0	6668.03	48276.6	15032.4	0	1562.21	1499.71	816.442	1128.4	1905.09	0	59500.8	3967.21	0	1996.62	2859.78	5251.16	1769.44	22680.4	5540	9912.48	1043.78	77329.7	10265.4	3282.92	39516.3	36637.2	995.186	11444.5	3769.98	9150.49	6763.11	1114.58	1102.82	1004.66	2538.14	2674.78	0	1044.34	13944.9
201.00171 Da 27.01 s	0.45	223.989	223.98915_0.45	8167.04	12046.7	21356.9	0	6343.92	0	0	5605.35	39775.4	12791.2	416.615	0	0	0	0	0	0	61772.7	2967.66	0	0	2398.6	4265.14	164.722	19471	4902	8640	0	69479.9	10976.6	2612.88	40984.9	34477.7	242.787	10783.9	2098.39	6996.28	4649.64	0	0	0	1462.28	1942.71	0	0	11924.7
166.95643 Da 26.98 s	0.45	149.953	149.95335_0.45	689.024	965.348	0	780.375	1444.97	1084.02	1027.58	1116.46	769.862	734.675	777.532	920.775	94376.1	880.781	843.755	1098.8	949.417	0	0	742.99	858.922	613.177	880.372	1115.86	60506.3	0	1363.37	1255.08	749.082	1070.46	740.129	707.197	0	879.802	901.222	1110.16	1092.47	749.078	2932.18	141141	651.539	847.899	789.047	861.132	763.173	896.422
255.88743 Da 26.98 s	0.45	238.884	238.88411_0.45	0	0	0	0	0	0	0	0	0	0	0	0	12000.2	190.799	218.563	0	0	0	0	0	0	0	0	0	16468.1	0	310.099	0	0	0	0	0	0	0	0	0	0	0	0	30901.3	0	0	0	0	0	0
127.01193 Da 26.91 s	0.45	128.019	128.0192_0.45	21720.3	0	40329.3	6699.06	21518.8	3975.68	6389.08	21617.3	56298.4	35710.5	5291.23	6220.4	10490.2	3576.37	7110.93	9422.19	4936.97	93678.3	0	5427.36	6256.07	16957.7	20635.9	10999.2	46333.3	23348	30272.1	7846.17	76294.5	28560.5	12338.3	55925.4	53623.7	4189.88	31921.7	18199.6	25434.2	19577.7	4915.93	5958.2	4717.44	10794.7	12425.3	3998.88	4117.12	38920.7
142.98943 Da 26.77 s	0.45	143.997	143.99671_0.45	4082.28	6108.84	7039.74	3220.31	5213.19	2372.35	4219.45	4455.6	4634.32	6546.48	3709.43	3646.89	6492.73	3336.76	3118.34	3945.37	3705.29	6698.92	5165.64	2523.81	2340.69	4696.73	4366.65	4094.15	16490.7	3638	4774.46	3673.6	10383.1	5998.55	4603.38	8028.44	8184.94	2641.81	7524.69	3675.99	5677.49	5216.8	3059.99	12198.3	2887.16	3669.6	3760.08	3129.68	2678.64	5711.79
213.91081 Da 27.06 s	0.45	214.918	214.91809_0.45	8614.04	6825.31	13973	3476.22	10917.9	3479.07	3915.97	6504.15	9806.27	8805.17	4415.67	4728.02	9955.18	4499.3	3728.28	6391.26	4464.83	7940.22	6857.39	3054.51	3134.31	6327.57	5433.45	5775.91	36521	4252	7872.77	6507.07	21601.1	9299.75	6473.32	16644.9	19125.9	4538.43	10049.1	4859.82	7957.43	9130.73	3821.8	22667.6	3076.16	4637.04	4250.03	3692.1	4528.83	6336.96
199.96584 Da 27.00 s	0.45	200.973	200.97311_0.45	5220.78	9228.62	14252.8	851.318	3907.88	692.409	609.624	3994.67	27432.3	10217.7	652.771	1050.1	877.188	0	615.027	1027.52	638.932	42924.9	2425.27	528.348	622.844	1865.29	4014.5	1089.29	13921.1	4356	6851.58	720.463	40598.7	7278.61	1539.13	22917.5	23651.4	528.843	7552.86	2057.74	4931.48	3036.44	651.879	406.695	542.12	1339.96	1116.63	656.613	710.454	8946.14
215.94364 Da 27.13 s	0.45	216.951	216.95092_0.45	2938.85	5771.97	10132.5	760.106	3279.39	0	604.3	3111.24	10495.4	6347.5	0	809.558	1561.45	0	1075.03	1902.63	1034.09	13060.2	2817.86	0	0	1780.27	2187.47	1663.16	17140.7	2432	4180.99	1069.24	21395.6	5045.37	2203.57	11962.7	12816.6	733.168	5811.86	2070.44	4073.71	3641.06	0	1324.88	0	1142.58	1823.07	505.915	748.111	4487.28
150.02804 Da 26.95 s	0.45	151.035	151.03531_0.45	13185.3	18884.6	21139	3407.81	12526.7	1623.19	3404.85	15412.8	30761.7	17990.8	2885.11	3494.29	5448.34	2032.23	4317.89	5823.42	1980.95	47217.4	10124.7	2247.84	3455.78	7742	8849.3	5082.48	25799.2	11640	16512.8	2741.83	50706.1	17277	7838.64	32758.7	32974.9	2021.62	17550.8	10067.7	12967.1	11551.9	3049.77	3016.53	2141.13	7597.73	8178.17	1994.06	1629.27	19088.4
217.97632 Da 27.06 s	0.45	218.984	218.9836_0.45	1768.25	3170.06	3578.06	0	1353.66	0	0	1582.51	7534.55	3170.47	0	0	0	0	0	0	0	15149.4	782.595	0	0	716.232	1172.45	560.587	3660.41	1378	2004.95	0	12523.7	1861.45	667.237	6134.46	5876.3	0	2552.61	919.632	1832.89	1345.67	0	0	0	0	0	0	0	2583.35
240.99229 Da 27.04 s	0.45	242	241.99957_0.45	4116.86	8476.96	10177	0	2801.32	0	0	2983.2	20498.5	9723.51	0	0	0	159.739	0	730.078	0	35766.5	1823.47	0	0	1417.01	3289.49	733.28	9341.22	4186	5012.38	0	34868.7	6480.13	0	18590.3	17482.6	0	6346.96	1796.08	3048.3	3753.42	0	0	0	850.679	1088.14	0	0	6913.04
170.14200 Da 27.74 s	0.46	171.149	171.14927_0.46	597.648	399.714	0	0	5747.67	0	0	1352.04	0	0	1053.79	0	375.57	394.909	320.22	781.7	0	1228.6	4915.11	0	449.553	327.199	1145.52	1509.07	1289.83	1222	4255.84	623.722	3274.63	1779.1	0	988.992	2707.28	538.458	3028.82	4453.36	516.898	321.034	3921.5	471.566	0	0	0	0	0	1937.51
245.14897 Da 28.53 s	0.48	246.156	246.15624_0.48	829.793	0	1433.7	0	0	0	0	937.212	0	0	2847.24	887.151	0	1289	749.723	0	0	1086.45	0	242.946	544.989	718.808	0	0	1685.35	938	0	878.302	494.186	556.438	1474.65	2362.74	1170.1	0	1052.28	673.211	757.185	0	0	11649.4	0	0	0	0	489.535	0
190.06970 Da 30.72 s	0.51	191.077	191.07698_0.51	884.125	9759.06	2939.21	0	5871.21	1583.46	1589.28	1298.27	1204.01	1716.43	7697.35	4562.49	787.154	3931.34	1672.26	695.664	980.209	1629.67	5984.4	3712.59	690.654	3089.07	979.803	1280.58	3690.64	2824	1804.46	4396.6	6304.77	2173.35	1480.26	8109.73	3105.92	2617.77	1802.44	4633.73	7409.8	5037.55	1242.4	13620.5	1959.59	1312.16	1130.87	1089.87	1149.78	1183.17
146.10604 Da 28.76 s	0.48	147.113	147.11331_0.48	1659.59	7343.18	4543.76	0	2113.74	1566.43	0	2261.09	1883.01	2870.92	9147.7	2718.35	0	3489.84	1476.57	1192.21	2004.04	4820.48	18748.7	1405.78	3124.27	2030.18	2259.97	1469.22	6106.56	3798	6589.6	4332.96	9184.05	2208.29	2315.71	13702.3	9710.66	2151.43	1973.98	3536.27	6370.41	3023.07	5611.27	18024.3	3939.08	0	0	0	748.111	4161.78
243.12204 Da 28.58 s	0.48	244.129	244.12931_0.48	0	0	683.422	0	0	0	495.153	781.01	0	0	2105.35	1551.87	0	883	0	0	3451.26	845.298	9897.37	1200.58	4058.53	723.961	859.658	1155.71	0	1288	13737.9	0	356.334	0	0	1070.28	1227.45	1413.45	0	0	1620.54	682.196	10941.3	2492.56	0	0	0	484.387	853.549	15479.4
129.07895 Da 29.49 s	0.49	130.086	130.08622_0.49	3064.8	0	8215.92	1720.37	3201.5	2028.99	2124.37	3807.74	2549.38	5042.14	0	4456.45	2544.1	4652.39	2505.85	2357.39	3448.69	7117.76	0	2780.9	3287.51	4109.32	3366.13	1934.16	11910.8	6586	10936.3	9032.51	0	4439.03	13070	24388.8	0	4004.78	4232.16	6846.43	9963.55	6051.48	9131.41	19147.1	1556.73	0	2466.84	1256.71	2111.28	8649.05
303.15403 Da 29.03 s	0.48	304.161	304.16131_0.48	496.394	0	725.516	0	547.908	0	417.952	796.374	0	459.172	2615.54	1838.96	0	1406.59	0	0	0	911.297	0	898.664	9063.89	1076.92	0	371.954	632.321	1206	1350	636.451	0	0	0	0	0	637.015	709.2	0	863.359	0	2883.6	7480.19	0	0	0	0	0	1361.43
235.91012 Da 30.05 s	0.5	274.873	274.8733_0.5	77728.9	41660.8	60425.9	23857.2	82111.1	7380.97	29860.9	119684	73740.1	55284.3	86696	60243.5	88794	29227.7	83331	85866.5	102907	67725.4	83221.1	2214.82	56922.4	39658.1	75718.2	124049	71638.7	74840	70483.4	80946.4	48040.1	68876.1	100669	49501.1	143822	53278.5	110259	93563.7	60608.3	32900.6	110055	24511.5	22050.4	40148.7	43030.1	74918.5	7240.1	81450.4
83.96108 Da 30.03 s	0.5	122.924	122.92432_0.5	80307.2	46223.6	59665.7	31557	99171.4	16734.2	40418.9	136608	75597.9	51254.5	111272	68010.6	93053.9	36646.7	80253.3	148029	119216	66019.5	131876	7653.97	60064.3	48325	79326.7	127814	74117.6	75244	98247.9	71863	46352	64541.8	95123.4	52446.4	218828	50737.6	121908	89067.1	60264.7	41734.4	136314	33738.2	27053.8	43315.1	53458.6	77418.5	16639.2	108160
167.92277 Da 30.07 s	0.5	206.886	206.88592_0.5	19285.3	4560.26	13306.9	2204.31	11868.7	0	3002.87	36354.1	21010.9	12887.4	11921.4	8447.33	30398	2766.58	15889	68069.3	32249.4	12537.3	55081.2	0	11778.8	5170.78	19904.7	35229.3	16835.9	12772	35233.7	12555.9	7761.32	11480.6	19669.5	9082.47	84000.3	7096.11	36627.5	17480.6	8261.98	3031.09	52216.7	2991.58	1974.51	3828.06	4714.34	11985.9	735.558	35823.3
285.10795 Da 30.68 s	0.51	286.115	286.11465_0.51	0	1015.63	1225.7	534.608	0	0	0	0	525.021	2053.15	0	7254.98	0	0	1339.33	0	905.795	0	3272.43	599.109	1205.5	0	0	2138.73	974.934	10468	1.11819e+06	0	3409.88	3697.94	0	848.094	0	8942.25	9132.56	1145.73	10723.5	0	2160.15	0	673.92	0	1051.11	5723.84	725.517	0
371.88527 Da 30.10 s	0.5	410.849	410.84851_0.5	12972.9	7471.39	9404.47	4289.53	25781.2	0	6381.09	22897.7	10533.2	7983.03	25890.3	13245.2	11635	6575.91	16023.7	7249.16	15809.1	11280.8	6743.75	0	10186.5	8617.97	13466.6	22588.2	11134.9	15812	9468.71	17324.2	7373.77	14085.6	21923.5	7703.3	17932.9	11281.2	17128.3	20221.7	11176.2	6773.81	14295.3	5197.21	3874.42	6399.55	7847.74	13530.5	0	10894
455.84652 Da 30.17 s	0.5	478.836	478.83575_0.5	8636.27	6267.22	6596.5	3691.58	25313.9	1319.55	4381.84	15492.2	6981.76	5367.94	24210.4	12738.2	6263.79	5783.87	12628.4	2753.16	10181.9	8252.44	3613.37	0	6813.61	6922.72	7492.49	13175.1	8336.06	12864	4501.78	12128.2	5394.43	9606.67	15447.4	4657.74	7866.61	8920.61	10118.3	15031.7	9862.97	5227.5	6462.54	4333.92	3088.59	5320.92	6397.83	11975.1	0	5055.62
423.89866 Da 30.21 s	0.5	462.862	462.86189_0.5	4892.32	7881.16	4613.1	6772.54	33008.8	4494.98	11276.7	8038	3172.84	2728.79	35510.3	15986.8	2356.32	10886.6	9698.11	892.318	5288.51	6145.54	684.448	1511.92	5193.72	11336	4542.72	5879.52	4610.15	9678	1499.7	8480.07	4676.56	8196.86	10944.9	3880.1	1715	9519.17	4201.44	10763.8	11148.2	9499.92	2571.72	8293.58	6313.96	9332.45	8981.46	12018.2	5575.68	1627.51
319.87167 Da 30.13 s	0.5	342.861	342.86082_0.5	8638.74	4618.08	6467.74	2260.05	13821.3	0	2795.22	13056.9	7797.06	5144.91	12462.8	7604.15	7624.59	3860.35	9698.11	6066.78	10584.7	6841.07	6516.46	0	6386.66	4822.97	8271.36	13677.3	7927.95	8608	6937.13	10167.9	4718.17	8034.67	10297.3	5340.55	10708.7	6105.73	10766	10926.3	7613.76	2937.46	9665.7	2487.57	2700.65	4698.2	5295.44	8412.18	366.524	8160.8
487.79426 Da 30.06 s	0.5	510.783	510.78348_0.5	6112.31	0	2862.45	0	3298.19	0	348.737	12790.6	4947.31	3636.2	2022.92	1339.78	8632.97	0	3926.51	17814.4	12047.3	2916.66	16354.4	0	3189.56	0	6475.4	13772.9	4335.56	3972	10054.2	3854.35	0	0	6512.57	0	29309.8	1185.09	11913	5703.24	1503.19	0	20681.2	0	0	0	0	2222.8	0	12242.5
419.80691 Da 30.13 s	0.5	442.796	442.79606_0.5	3692.08	0	1966.08	0	1281.14	0	0	9502.71	4028.52	2420.49	831.002	0	7699.19	0	2612.59	23038	8503.7	1936.82	19650.1	0	2865.59	0	4932.16	10103.9	2829.07	3044	11297.2	2426.15	1383.72	1444.74	3013.78	0	30614.7	0	9741.91	3729.34	0	0	18866.1	0	0	0	0	1289.01	0	9958.81
507.85995 Da 30.37 s	0.51	546.823	546.82296_0.51	3072.21	0	2149.31	2097.89	12416.6	0	2419.86	5641.2	2771.5	1392.82	10887.7	5069.43	1777.53	2655.65	4828.72	840.696	3025.3	2538.43	0	0	2521.51	3264.27	2723.98	3305.07	2461.27	4178	1309.9	4814.12	1812.88	4461.49	5820.1	1929.21	1735.07	4055.26	3161.96	4915.71	3808.28	2354.25	1850.82	2083.38	1474.67	2991.28	2532.36	5061.84	0	1612.01
433.21764 Da 30.56 s	0.51	456.207	456.20705_0.51	0	447.479	0	0	0	0	0	0	0	0	0	0	0	11758.5	0	0	0	0	0	0	5495.09	0	0	0	0	464	0	0	0	0	0	0	0	0	0	0	0	0	0	0	0	0	393.099	0	0	0
289.83990 Da 30.14 s	0.5	290.847	290.84718_0.5	40889.5	8542.32	26282	2485.55	16144.5	0	2406.55	69527.8	43665	30202.6	13728.2	11442.4	64801.3	3403.32	30850.4	144361	63164.5	24264.9	124074	0	26789.8	6294.08	42895.9	84595.5	32064.5	27190	76581.1	28202.4	15205.3	21007.4	39496	18939.9	184692	11519.2	81069	35593.8	14473.1	3756.09	106226	2450.15	2138.64	6054.83	7830.65	21189.2	0	81910.3
241.91814 Da 29.92 s	0.5	242.925	242.92542_0.5	18465.4	36399.1	16473.9	54215.8	107054	60790.1	73940.2	27734.8	14322	10773	119366	65688	11128.2	60620.8	32268.6	3232.5	17990.2	24384.2	3809.66	54643.9	19649.7	49927.5	16302.4	17702.3	16583.9	28910	4974.95	37326.6	17455.2	32735	39532.4	16712.6	7321.71	41437.2	14721.7	31178.6	41379.8	58291.7	7975.93	57194.3	44192.7	51388.3	51775.1	44418.3	67781.8	7055.13
225.94432 Da 28.60 s	0.48	226.952	226.95159_0.48	6756.89	16028.8	5484.71	38717.2	47576.7	78926.1	49217.2	5915.19	5436.99	5531.93	62347.4	34798	6713.96	36571.3	11126.4	5924.2	8195.78	7541.68	4922.86	100438	0	12191.4	6614.19	7529.4	4524.5	9440	4362.77	11939.8	6247.55	10517.4	12217.7	6129.04	3702.44	20081.6	5384.29	9061.68	18837.4	37590.4	7099.09	33660.9	33136.5	29904.4	29348.6	21832.4	90892.9	5251.95
377.89323 Da 30.06 s	0.5	378.901	378.9005_0.5	3622.94	9454.88	3033.3	12734.3	36820	13570.1	19183.2	5292.94	3006.25	2138.43	35973.7	18270.7	1654.05	18281.2	6897.45	484.26	3772.01	4564.1	560.472	9982.01	3538.66	13580.1	3266.7	3677.03	4438.85	6562	932.97	7594.13	3175.79	6709.7	9055.36	3850.29	871.837	10992.7	2790.72	7644.13	11444.4	15388.2	1073.68	13670.4	10887.2	12576.7	12294.3	9510.13	19448.4	1090.17
425.81518 Da 30.03 s	0.5	426.822	426.82246_0.5	10411.9	0	7027.36	0	8575.84	0	0	20885	9536.19	6955.36	7608.23	4828.89	13880.7	1539.7	10056.4	16809	17479.5	7960.52	16357	0	6386.66	2285.24	10840	21536.1	9827.43	9224	13860.9	8317.14	3852.05	6881.87	13493.3	4527.68	33138.4	3790.84	19327.6	12783.4	4372.67	1326.94	22861.8	0	0	1973.8	2082.29	6208.22	0	14663.1
173.93086 Da 30.17 s	0.5	174.938	174.93813_0.5	4032.89	5236.51	3325.49	6861.22	20764.1	7897.44	9128.39	5733.38	3107.21	2680.69	18008	12246.8	2590.41	7139.43	5250.6	1595.36	4759.91	4381.33	1343.07	5467.46	3561.26	6415.17	3923.35	4564.4	3557.12	5394	1692.18	7675.6	3599.75	6520.06	7151.78	4720.06	2635.59	7168.22	3458.95	6526.34	7513.18	8464.59	2045.11	7649.85	5926.02	7847.93	8403.21	6902.51	7290.31	2154.51
361.91903 Da 30.01 s	0.5	362.926	362.92631_0.5	990.318	3672.85	807.23	9149.14	14452.4	16021.9	12589.1	1144.63	719.379	566.312	16758.2	8124.03	0	10744.6	2709.17	0	990.473	1259.06	0	24077.6	1378.8	5369.16	756.084	1030.84	1055.55	1798	0	2128.29	0	2178.34	2268.05	1444.2	0	4132.18	647.754	1798.62	4336.35	9178.89	0	8136.39	6667.08	6430.13	6548.8	4381.01	22373	0
513.86848 Da 30.02 s	0.5	514.876	514.87576_0.5	713.721	2091.59	579.423	4015.89	8742.36	3294.62	6125.53	950.015	0	0	11424.6	5322.91	0	4341.78	0	0	0	931.605	0	3717.31	0	3068.46	528.223	0	0	1434	0	1914.44	0	2160.88	2382.99	539.204	0	2021.62	0	1376.91	2623.6	3814.95	0	3335.9	3382.03	0	3258.73	2911.7	5179.03	0
188.15267 Da 29.59 s	0.49	189.16	189.15995_0.49	755.704	1171.49	953.324	0	0	0	0	0	979.365	631.908	1379.06	825.076	565.928	1182.51	584.529	734.994	0	1106.76	20621.2	719.403	5929.58	1035.7	737.441	1397.48	1176.47	2214	25061.9	2090.11	2374.69	938.21	670.041	1178.66	2592.57	624.996	1254.54	2177.14	1550.69	478.875	18618.2	1831.37	0	653.299	695.045	0	0	17360.1
153.06534 Da 30.99 s	0.52	154.073	154.07262_0.52	0	0	0	0	0	0	0	0	0	338.913	0	1823.44	0	0	0	0	0	0	0	0	0	0	0	0	0	890	51246.5	0	1849.3	0	0	0	0	6199.48	1589.94	0	3347.26	0	0	0	0	0	324.734	866.514	0	0
206.04356 Da 29.51 s	0.49	207.051	207.05084_0.49	0	6528.67	3332.92	894.391	3236.42	0	0	1313.63	1691.17	1410.31	5104.09	1983.8	583.934	1852.52	1090.27	1285.63	1036.66	1860.67	13487.5	0	0	1785.43	2380.11	1923.53	5381.03	2436	2753.47	4674.1	5207.16	1898.88	1342.89	10087.7	6286.4	1944.7	1497.77	4516.87	4506.79	1573.06	1999.09	5207.19	0	781.179	0	0	0	1041.09
597.82902 Da 30.16 s	0.5	598.836	598.8363_0.5	1336.07	0	0	2688.24	12857	0	0	1938.44	0	741.235	13318.3	5816.92	694.548	4013.43	3283.53	0	1254.77	2035.82	0	0	1182.9	3050.43	1290.52	1179.62	1166.39	2562	0	2512.71	1162.64	2437.85	3406.27	0	0	2836.52	0	2128.87	3383.58	2956.18	0	3083.89	0	0	3737.29	3280.38	0	0
429.90663 Da 30.00 s	0.5	430.914	430.91391_0.5	0	2617	0	6896.69	9053.92	14197.2	9178.97	596.64	0	347.659	14643.9	5982.45	370.425	6405.07	1934.03	0	659.46	860.528	0	18994.6	1009.61	3952.16	461.937	977.707	503.842	1288	0	1349.28	0	1232.65	1491.47	734.292	510.483	3165.84	0	1564.9	3087.42	6674.82	0	5369.37	5645.01	4637.04	4258.57	2440.77	17490.2	0
271.16394 Da 30.95 s	0.52	272.171	272.17122_0.52	0	1639.08	1389.13	420.592	701	539.171	913.105	1172.8	0	680.012	2686.83	1660.5	897.767	19439.3	945.413	0	502.934	1583.98	637.957	500.044	28580.5	0	762.299	0	1861.7	1684	1499.7	753.558	1334.3	1062.97	1079.35	2135.14	2116.5	925.475	770.647	726.56	1461.28	1428.6	0	2435.18	420.268	519.86	806.138	0	697.902	1940.1
325.87975 Da 30.26 s	0.5	326.887	326.88702_0.5	3902	5864.99	4808.71	4737.99	17925.2	2273.03	8162.04	7075.18	4298.61	2763.78	17130.2	10288.9	3670.81	7075.09	7225.29	1317.58	5614.39	5993.24	1464.46	0	5085.72	7894.01	3674.78	5900.78	4388.46	7096	2619.8	7494.85	3924.88	5684.15	8575.96	4809.48	2853.55	7288.41	4339.69	7865.14	6585.56	5521.78	2865.71	5621.37	4493.63	5949.19	5870.85	8094.64	3213.36	2319.85
342.01811 Da 29.64 s	0.49	343.025	343.02539_0.49	0	4509.98	1785.31	0	2986.64	0	710.785	755.403	1055.09	714.996	5128.6	1867.41	0	2049.98	0	0	0	992.527	3432.57	818.468	0	1878.18	954.945	1216.82	2645.17	1610	0	3184.8	3578.95	1210.19	964.41	6581.54	1322.09	1685.08	1019	2006.93	3646.22	2121.5	0	5504.1	0	0	0	0	0	958.423
581.85496 Da 30.27 s	0.5	582.862	582.86223_0.5	619.875	0	596.756	3118.97	8347.55	4145.94	6178.77	839.906	0	0	11868	5630.69	0	5098.32	1151.27	0	0	0	0	2964.88	723.303	0	0	0	0	0	0	0	829.712	0	1460.63	0	0	2043.26	0	955.198	2914.19	0	0	2836.88	0	2791.12	3187.52	2502.67	4784.89	0
222.01754 Da 29.38 s	0.49	223.025	223.02482_0.49	592.709	1925.67	2488.55	0	1504.06	0	0	1170.23	1168.68	1193.85	1154.05	729.378	447.597	386.035	0	1892.79	1185.49	1223.52	20435.3	0	0	0	1663.39	1381.54	3073.43	1862	3745.25	2543.26	3014.53	0	0	4549.36	9905.67	524.035	1764.04	1681.76	1254.52	0	2323.76	1250.03	0	0	0	0	0	1426.01
144.92232 Da 29.84 s	0.5	145.93	145.9296_0.5	17450.3	13655.6	17211.8	17218.9	2103	21975.5	16310.8	15031.2	22689.5	14098.8	9802.7	12593.4	17152.8	8989.73	0	14643.3	17600.1	18614.3	11844.8	15126.3	14333	14193.2	13334	25834.8	20924.5	9800	12639.2	12326.8	21603.7	15355.7	17886.4	22386.4	24732.6	13480.7	15197.9	12267.7	19231.4	18793.8	25533.2	8952.28	14199.6	19485	18931.4	20616	13222.5	13089.8
309.90561 Da 30.26 s	0.5	310.913	310.91289_0.5	1716.39	3092.13	1763.03	5188.99	15075.5	5570.49	6902.86	1941	1469.05	1128.25	10736.2	6851.5	956.932	7083.96	3113.25	0	1164.96	2698.35	0	4019.22	1705.29	4276.78	1199.38	1833.2	1763.45	2562	1374.06	3637.95	1659.42	3004.27	3204.42	1650.13	619.463	4567.28	1364.63	3104.39	4498.41	6292.26	0	5845.93	4752.26	5170.8	5135.93	4870.78	6240.95	824.089
217.03535 Da 30.14 s	0.5	218.043	218.04263_0.5	1138.5	0	1597.13	0	54605.5	0	2143	2143.3	0	682.198	2784.86	4032.27	0	10551.6	1438.45	892.318	469.576	1578.9	0	955.272	572.615	3560.55	838.943	2608.99	1959.94	2960	0	1720.96	1193.85	1482.17	3667	701.778	3518.89	3206.71	1825.49	1661.43	2816.39	1166.42	861.502	3221.12	1519.43	0	1016.93	640.467	1569.02	1196.09
289.84485 Da 32.11 s	0.54	145.93	145.9297_0.54	0	0	0	0	0	0	0	0	19718.6	0	0	0	0	0	16239.8	0	0	15728.1	0	0	0	0	0	0	15188.3	0	0	0	19868.9	0	0	17945.5	15475.1	0	0	0	0	0	10419.8	0	0	0	0	0	0	0
149.00653 Da 31.07 s	0.52	150.014	150.01381_0.52	1649.71	1847.74	1448.56	1682.37	0	1586.3	2433.17	1702.86	0	1598.36	3589.13	1187.18	1679.78	1306.75	1430.83	1278.25	1644.8	2576.51	0	2759.68	1491.81	2117.78	1406.52	1602.06	1773.52	1688	0	4203.12	2387.7	0	2433.45	3015.75	2082.08	1766.82	1554.1	0	2176.56	2755.54	1533.83	3822.43	2335.1	1356.64	1706.28	1092.56	1538.9	1072.09
455.10572 Da 31.72 s	0.53	456.113	456.11299_0.53	0	0	0	0	0	0	0	0	0	0	0	14093.5	0	0	0	0	0	0	28501.4	0	0	693.045	0	8924.23	1184.03	13922	231393	0	2216.03	4523.87	0	0	0	10456.7	9452.59	1211.78	9594.74	0	5861.79	0	0	0	0	4679.72	0	0
313.10371 Da 30.67 s	0.51	314.111	314.11098_0.51	0	0	0	0	2242.66	0	0	727.235	0	0	737.43	1107	0	0	536.242	0	941.719	0	0	356.163	15131.6	1164.52	683.583	0	0	744	0	0	0	381.771	1230.74	0	2199.67	879.802	2066.15	759.586	0	0	5503.9	421.665	445.135	0	0	0	0	0
140.95147 Da 31.18 s	0.52	141.959	141.95875_0.52	10019.3	8358.8	9436.66	10144.9	1810.25	11734.1	8859.52	7641.09	10147	8966.97	5382.57	0	10333.3	5417.8	10541.9	9087.87	9748.2	9973.5	8151.38	9821.61	9013.66	7141.71	6469.18	7683.5	9703.99	5530	6565.54	6321.23	10159.4	9953.51	10143.1	11502.1	9725	7884.56	9178.64	8673	10282.1	10422.9	5427.21	5598.91	9022.07	11520.3	11530.9	10713	8038.42	7013.79
117.07879 Da 32.86 s	0.55	118.086	118.08608_0.55	1289.14	2503.87	1780.36	782.909	40529.1	1089.69	3026.82	4138.07	1395.85	1123.88	25455.8	4909.07	2947.97	11019.7	3296.24	6936.97	4095.32	2119.59	0	2283.22	0	2682.01	4437.08	7829.62	0	39670	250357	7568.68	1807.68	2405.41	3148.35	2923.62	5687.02	2733.15	1157.25	6000.47	2182.15	1005.91	10731.7	10526.7	2887.16	1206.52	1051.11	2448.84	2231.78	212997
113.05906 Da 31.46 s	0.52	152.023	152.02256_0.52	0	1437.97	1522.84	1527.81	129459	0	5153.85	0	3523.7	0	4843.43	3455.49	4602.02	13267.2	0	2222.19	0	0	17855	0	10410	18083.6	0	18313.4	3829.2	9942	0	23892.4	1388.92	1327.47	2783.89	8914.47	1895.67	8651.38	990.832	0	2151.41	0	75006.9	12857	5503.27	0	219.338	2150.14	31270	39432.2
191.01734 Da 32.79 s	0.55	192.025	192.02461_0.55	4855.28	5095.73	4932.52	1852.12	8025.25	4026.76	6500.89	5927.99	1537.2	5374.5	2611.08	11320.9	2382.04	9222.69	4747.4	3038.3	3222.89	5422.09	7991.25	4031.01	9493.35	3122.57	2717.76	5345.51	2410.88	4802	8645.35	7270.82	1360.31	5377.24	5705.16	2685.18	2684.34	6468.71	5036.09	6008.09	4892.37	5580.63	13088.7	11756.7	4966.12	4378.5	4389.61	4803.5	2879.47	18318.5
122.04784 Da 32.42 s	0.54	123.055	123.05512_0.54	3482.17	3461.68	4454.62	1269.38	10799.7	1801.97	1315.08	2486.43	1504.39	4871.6	817.634	2614.9	1962.74	2043.32	3565.63	5358.82	2075.89	2424.2	12304.6	2955.45	4565.85	3398.24	11975.1	1546.26	2829.07	3680	21715	5761.15	2067.78	6290.5	2632.5	3243.35	7462.24	4036.03	3809.71	8482.46	2704.63	2092.07	4261.5	4032.02	743.55	2780	3452.44	6975.17	1948.1	4161.78
147.12595 Da 31.81 s	0.53	148.133	148.13323_0.53	54497.1	111259	62258.2	50415.3	21357.7	45270.5	70157.4	122598	110275	61109.2	77280.9	52691.1	49606.1	56751.6	57393.2	45198.5	87857	139733	133591	119786	130089	82789.2	125732	112471	79884.1	85020	106348	99808.2	46781.2	116088	76684.6	107686	121398	113127	87690	98210.1	42016.8	40600	120886	62284.2	45970.8	74662.4	75745.6	58678.1	91284.5	94971.7
526.15161 Da 33.33 s	0.56	527.159	527.15888_0.56	9656.22	11908.5	12705.2	12450.5	13187.4	5332.12	8146.07	17958.1	4258.22	6465.58	29802.4	12495.1	12916	7177.14	20151	4795.9	10230.6	17672.6	19329.8	8005.42	13366	14090.2	10889.7	16873.4	9633.45	12288	10928.3	8963.78	18388.9	13569.1	16913.6	6966.29	31799.1	9293.21	10566.3	9000.71	12947.6	7415.88	8855.32	23311.3	4811.94	11156.1	40118.9	5040.31	16752.2	21160.2
170.06937 Da 32.51 s	0.54	171.077	171.07664_0.54	1022.42	21318.1	985.514	2032.02	1732.36	21938.6	489.829	883.437	631.034	537.887	1443.67	2604.55	1255.33	1180.29	1001.32	6465	3063.79	1259.06	4845.37	0	7386.23	842.474	708.441	629.664	1408.24	2556	6132.48	1191.44	863.525	2570.1	5514.52	1587.81	1620.35	603.361	1551.54	1501.39	2414.05	0	2809.47	2016.01	387.939	0	0	0	662.756	5649.79
273.17992 Da 32.05 s	0.53	274.187	274.18719_0.53	1874.44	950.264	1114.27	0	1654.47	476.741	596.314	2094.64	0	1241.95	3618.09	1298.4	0	1530.83	1890.83	0	772.364	2992.81	0	783.087	0	891.425	1454.17	0	2579.67	1692	2002.28	967.406	941.554	603.848	2458.69	2449.45	2013.26	937.494	2214.65	942.496	1031	1174.45	1129.92	16098.1	0	1303.82	959.959	0	617.568	1854.85
215.05555 Da 32.66 s	0.54	216.063	216.06282_0.54	0	0	0	0	0	0	0	0	530.069	0	1682.05	1419.96	0	0	0	1996.04	2001.47	0	5351.61	1559.1	0	0	0	1833.2	115.884	1048	1347.33	0	1001.38	0	0	0	0	0	1441.44	0	0	0	3875.48	1255.02	0	0	0	1334.75	1056.89	0
219.05984 Da 32.12 s	0.54	220.067	220.06712_0.54	4144.03	13301.2	3313.11	1013.47	9803.26	4608.49	7171.74	3267.44	1092.95	3649.32	3310.64	4337.47	1425.11	6868.76	4241.65	2259.06	3736.08	5279.94	4473.45	7965.32	4186.62	5910.2	4136.71	3812.52	5098.88	3866	1742.97	4246.4	6518.05	3638.06	3232.46	3124.13	7195.52	5942.27	5906.59	6587.31	9063.87	6043.46	2812.03	2734.59	5331.68	7998.05	5514.78	1832.6	5422.55	0
145.11030 Da 31.65 s	0.53	146.118	146.11758_0.53	16590.9	102840	71447.3	58061.9	23944.1	16688.8	48988.2	104197	34080.9	17323.9	39888.1	279215	22577.9	97152.1	63779.8	26993.2	24469.3	67946.2	55140.7	13418.6	2084.52	60256.2	55279.1	158779	119829	64066	70020.9	7278.45	51814.1	107879	63993.1	10231.3	47449.2	45357.9	92109	44444.7	107420	106976	4269.17	72184.6	32969.9	12579.5	133303	36651.9	57258.1	1805.76
136.06416 Da 31.25 s	0.52	137.071	137.07144_0.52	0	1370.09	0	0	30892.4	0	0	0	0	496.343	0	0	0	0	0	0	1064.89	2111.98	1015.05	0	971.938	2846.89	0	0	0	1216	1796.44	0	0	2450.32	0	0	1798.16	0	0	0	3665.78	0	4499.24	0	0	0	0	0	1734.71	2061.51
140.05869 Da 32.37 s	0.54	141.066	141.06596_0.54	11757.9	2833.19	9622.38	8946.44	21073	1975.07	10105.4	12263.1	29845.4	13228.5	4596.13	12637.4	7249.02	5411.15	12046.4	4532.87	1429.26	11905.2	4909.94	7399.23	3204.63	4117.05	20662.9	14896.7	8411.64	9586	26735.3	7645.05	10944.9	18996.2	1928.82	32951	28156.9	17312.4	5691.53	13647.1	20357.4	5746.5	2896.39	8331.01	3474.05	12515.5	15339.4	5887.99	2327.18	6933.71
135.04087 Da 31.66 s	0.53	136.048	136.04815_0.53	0	0	0	767.707	136633	0	4043.75	0	0	0	3771.81	641.439	1528	5968.01	0	0	0	0	11493.6	0	4987.78	8432.47	0	4078.21	1370.45	3548	0	10524.4	0	0	0	6101.94	0	3252.38	0	2235.57	1628.93	0	10368.7	11534.7	2310.23	0	0	0	28064.2	8377.8
157.95417 Da 32.16 s	0.54	158.961	158.96145_0.54	20542.3	22416.7	25296.5	27105.4	1917.68	34501.3	0	21627.6	28207.2	28606.4	11567.2	20642.4	26382.5	0	25460.1	25075.8	25813.9	21663	22966.4	0	21998	20240	19558.8	0	24824.3	14866	21819.2	16606.3	28467.7	20510.9	20942.3	28182.2	20869.6	18442.2	22182.4	19388.5	23612.4	27932.6	15312.8	15619.1	27230.4	28661.8	29864.1	28024.5	15587.3	18228.1
297.13009 Da 31.68 s	0.53	298.137	298.13736_0.53	1479.3	0	898.848	0	298.127	502.28	0	0	0	0	1639.72	980.263	0	0	785.303	0	0	731.068	0	747.707	12861.2	857.933	507.509	1182.28	0	898	0	0	343.329	446.648	765.361	0	1187.3	1302.88	762.967	0	0	0	1303.76	0	559.528	767.279	0	392.892	712.964	1622.34
144.92234 Da 34.24 s	0.57	145.93	145.92961_0.57	15422.8	12114.6	13490.1	18934.2	2734.17	19747.9	0	14672.7	17244.9	12478.5	8015.94	13679.7	15334.1	10283.2	13334.9	15683.2	15319	12915.5	15509.8	13739.4	16658.6	12884.4	0	0	13792.7	8510	14403.6	0	15933.6	13035.1	12711.2	15672.1	10530.9	12504.7	13513.2	12387.1	15439.9	16436.9	7510.66	9765.66	14100.1	0	18196.5	0	0	11348.7
127.94327 Da 33.07 s	0.55	128.951	128.95055_0.55	28262.4	16561.7	0	23788.8	3655.41	25233.2	19728.9	0	22977.2	17999.5	12389.3	16840.3	23455.1	0	0	0	21036	0	13495.2	0	18356.3	19804.6	16207.1	0	0	15360	17926.9	13963.7	0	0	0	25123.1	20241.5	15889.3	0	0	0	0	0	12782.2	19203	22759.8	28610.8	0	0	15373.5
155.03399 Da 31.93 s	0.53	156.041	156.04127_0.53	1543.51	1133.78	1864.55	1218.7	1402	1279.82	1173.99	1636.28	1625.54	1900.1	1227.57	1564.8	1731.22	834.191	1334.25	1919.83	2263.2	1444.37	7740.72	648.642	11412.1	1293.34	1340.24	1819.92	1934.75	1746	2577.03	1372.19	1477.36	1621.9	1469.04	1606.77	1938.69	1274.03	1620.66	1486.15	1100.85	1110.24	1876.39	1017.98	1477.15	1398.34	1233.42	1240.57	710.454	6305.96
417.15008 Da 32.17 s	0.54	418.157	418.15725_0.54	0	955.292	1574.84	0	20079.2	468.228	897.133	1405.82	1241.88	4589.53	2388.29	87815	941.498	820.879	3700.33	993.103	1239.37	723.453	55259.5	0	1602.32	3297.76	1097.88	21398	6497.04	55082	2.02282e+06	2087.56	12669.4	15722.5	1794.25	1734.12	4886.88	41966.1	27896.9	5157.05	40002.3	679.521	39232.9	1252.52	835.561	0	1210.63	25575.6	331.378	1206.42
185.00760 Da 31.77 s	0.53	186.015	186.01488_0.53	0	0	0	0	0	0	0	0	0	0	1281.03	0	0	0	0	4230.52	2268.34	0	0	0	0	0	0	0	0	0	0	4852.3	0	0	3229.65	0	0	0	0	0	0	0	17194.3	0	0	0	0	0	0	14986
103.09965 Da 31.78 s	0.53	104.107	104.10693_0.53	3094.44	3999.66	2084.93	818.38	5744.98	1015.91	4642.73	3208.54	0	614.416	1138.45	1456.17	712.554	1051.61	2297.45	1197.13	1619.14	3731.49	15388.4	651	1142.72	2148.7	542.724	4264.18	1597.18	1528	491.881	2184.3	3565.94	3672.99	1612.02	0	1127.08	1115.38	898.662	3266.98	3707.69	1409.87	1321.65	863.291	3526.27	1020.26	2122.17	1267.48	840.997	1423.43
174.06403 Da 32.92 s	0.55	175.071	175.07149_0.55	1666.99	27814.1	653.708	648.623	16453.4	2502.89	6109.55	10352.9	0	1154.49	5175.38	11152.8	0	31759.1	13929.6	1433.12	4082.49	4074.18	994.386	14263	2910.79	4104.16	3927.5	3044.71	2438.59	11700	23784.1	27100.1	1336.9	9047.73	39616.5	3769.01	16031.5	10636.9	9227.29	10928.9	18873.8	3622.33	58756	33174.3	3272.62	2285.16	5939.21	44891.9	3815.87	36394.2
249.12130 Da 33.13 s	0.55	250.129	250.12857_0.55	0	0	0	0	0	678.221	0	765.646	0	0	2223.43	750.069	0	956.213	739.557	339.228	0	758.991	8239.2	643.924	4942.57	0	2665.97	0	614.687	3482	29315	0	499.388	0	894.322	0	2127.97	211.537	0	896.768	0	0	0	915.687	452.596	0	0	0	0	29408.9
375.04427 Da 32.81 s	0.55	398.033	398.03346_0.55	0	0	0	0	12481	0	0	0	0	0	3892.12	0	0	2116.54	0	0	0	0	0	0	0	0	0	0	0	0	0	2235.22	0	0	0	0	0	966.34	0	1237.18	0	0	0	0	0	0	0	0	0	0
500.05861 Da 33.16 s	0.55	523.047	523.04732_0.55	0	0	0	0	11688.7	0	0	0	0	0	0	0	0	0	0	0	0	0	0	0	0	0	0	0	0	0	0	0	0	0	0	0	0	0	0	0	0	0	0	618.775	0	0	0	0	0	0
158.06920 Da 32.62 s	0.54	159.076	159.07648_0.54	85755.1	195252	50630.1	8561.32	76653.5	48576.5	98591.4	137268	11545.4	78107.3	77512.6	108305	10523.7	99812.2	108105	52243.6	135315	133829	38600.3	86750.5	49867.7	54358.9	91185.9	37585.9	87230.1	91672	35618.6	52672.7	105712	71743.1	97929.7	45591.2	267459	86554.7	136128	195267	128970	86205.5	91316.7	68958.5	50059.1	92821.3	81431.3	23059.5	32665.8	12619.7
133.07399 Da 33.07 s	0.55	134.081	134.08127_0.55	1061.94	995.515	1012.75	435.794	5723.49	476.741	1874.13	883.437	474.538	1510.89	1307.77	925.948	481.038	2012.26	635.358	1138.14	2419.73	896.066	2538.91	587.316	1592.27	821.863	936.302	292.249	0	2028	1256.44	1754.06	4478.88	3126.53	2035.35	463.336	1327.83	2259.6	1054.84	8215.72	569.984	537.731	4294.73	1195.13	882.81	244.64	2090.83	0	291.211	2402.52
111.04290 Da 32.55 s	0.54	112.05	112.05018_0.54	13056.9	4660.82	2488.55	2161.23	20243.1	3456.37	10842.8	39985.1	1100.52	5929.88	43559.6	3520.15	2657.29	14201.2	8018.22	11573.1	7136.02	26983.5	6188.44	764.218	1177.88	11964.7	3009.84	3055.33	33303.9	15468	19913.2	5954.64	5956.24	3775.3	22672.1	31628.8	31024.8	10439.8	39930.3	12255	9499.74	5551.21	5680.29	72536.4	4364.32	1656.88	2375.69	3646.36	2056.05	8721.39
169.03224 Da 32.90 s	0.55	170.04	170.03951_0.55	15679.6	0	12900.8	0	15757.7	7656.23	0	18992.6	0	11518.7	7521.35	29335.5	0	0	16323.6	0	1624.27	0	100642	7002.97	6158.12	4905.42	0	8252.06	0	13868	8942.08	27168.8	3131.58	14310.2	22010.4	0	6977.56	19572	14662.8	0	10391	0	22580.6	42543.3	12011.2	6104.87	7406.21	9612.39	0	23534.3
272.01115 Da 32.96 s	0.55	273.018	273.01843_0.55	148.177	0	0	169.757	16601.1	0	0	0	0	0	4190.65	0	0	1783.75	0	0	0	314.766	0	0	0	741.996	0	2425.67	0	998	0	2016.28	0	0	0	0	0	0	0	810.394	0	0	0	0	0	0	0	0	2201.65	0
112.06340 Da 32.63 s	0.54	113.071	113.07067_0.54	11997.4	30026.3	7569.64	1492.34	12290.3	5604.54	15429.6	21445.8	2006.69	11330.6	13120	0	1646.33	15228.4	16092.3	6939.43	19948	0	5646.05	13939.9	8091.95	9120.36	14160.5	6713.76	13024.3	14696	5648.61	8378.24	17132.6	11927.2	0	7538.01	46422.5	13036	17722.3	30591.7	18200.4	13526.2	13763.6	9251.68	7679.21	14803.5	12117.7	3253.46	4664.39	2826.18
128.09489 Da 32.36 s	0.54	129.102	129.10217_0.54	8569.59	6033.42	18155.2	3425.54	0	0	8872.83	9553.93	3175.36	5234.56	8599.64	5501.37	0	9664.19	8231.7	9648.34	9676.35	18223.4	3435.15	2396.44	2297.99	4552.45	14405	3318.36	4799.09	7400	2012.97	16868.5	6903	9337.18	8334.86	5470.61	10034.7	9596.09	4060.62	23410	6294.98	5433.49	2888.72	13852.6	6274.17	5540.54	4267.12	2957.45	5141.38	0
243.08536 Da 32.57 s	0.54	244.093	244.09264_0.54	3210.51	1000.54	0	0	0	598.764	1480.14	9538.56	0	2026.92	17279.5	1396.68	0	6795.55	1814.58	1946.87	1816.72	5160.63	1642.67	0	0	2256.9	851.372	0	3864.47	4970	3440.5	1535.12	873.929	993.105	5236.97	2639.12	8050.15	1468.74	6055.09	2677.6	1578.63	992.529	2801.8	38152	987.256	0	0	904.189	577.401	2474.85
131.06944 Da 32.69 s	0.54	132.077	132.07672_0.54	1098.98	1080.99	480.376	0	5092.33	1413.2	0	0	0	0	20171.3	2775.26	0	8159.98	0	0	620.97	0	177435	1910.54	0	1793.16	0	4256.21	0	14360	0	0	0	858.362	0	2159.52	1758.01	0	701.52	1636.03	0	0	250943	5381.84	0	0	0	912.262	0	183100
114.07902 Da 32.58 s	0.54	115.086	115.08629_0.54	4336.66	9288.96	2857.49	1010.94	4479.96	3828.12	4802.46	6706.44	2062.22	3968.56	4175.06	4795.27	1602.6	4359.53	5774.13	4346.05	7017.99	7280.22	5183.72	5693.89	3561.26	2287.82	5298.81	3087.22	4267.54	5878	5907.92	3559.03	6047.27	5449.6	5122.03	3571.21	12982.9	4550.45	7716.72	0	6138.51	4267.07	18914.7	2876.8	3981.35	5148.56	3546.44	1730.34	1789.94	15841.1
292.07717 Da 33.28 s	0.55	293.084	293.08444_0.55	10029.1	2828.17	13730.3	1274.44	2535.42	1901.29	4754.54	8852.3	0	2779.08	0	4989.25	6032.27	2870.86	6826.29	13972.3	4228.75	7843.75	1226.84	1488.34	1336.1	3186.97	5603.31	4455.47	1776.04	4304	2184.06	7736.7	5207.16	7433.32	5727.59	2519.9	6036.9	4052.86	6418.65	3940.19	6730.85	3071.22	4448.11	3266.03	3658.07	2065.54	2478.23	2607.62	1335.55	4518.28
322.14924 Da 32.63 s	0.54	323.157	323.15651_0.54	0	0	0	0	0	0	1027.58	2202.19	0	0	0	3491.7	0	3875.88	0	0	1809.02	1523.06	0	0	0	0	0	0	0	1224	0	0	0	0	0	0	0	0	0	7141.12	0	0	3630.07	0	0	0	0	0	0	0
194.90466 Da 33.22 s	0.55	195.912	195.91194_0.55	4534.23	6181.74	3902.44	12724.2	0	8453.64	5744.84	3469.73	11810.4	3986.05	1521.65	3962.44	7691.47	2864.2	4234.03	5471.9	6951.27	3660.42	4047.28	5908.54	7654.96	3957.31	4700.15	3108.47	5144.22	2152	2932.57	3525.94	5956.24	3410.99	1631.65	6047.75	4577.14	3086.52	4045.26	2476.91	5057.22	5305.08	1607.97	2859.34	5916.07	9521.49	7004.57	7255.04	5678.61	3198.19
161.04291 Da 31.97 s	0.53	162.05	162.05018_0.53	0	0	955.8	587.815	0	0	0	0	638.607	680.012	0	0	0	1661.73	0	602.253	0	1462.14	26011.6	790.164	0	901.731	1157.95	2019.18	0	2798	6536.14	1784.61	1282.28	0	2691.38	636.748	0	1259.61	1208.46	0	0	0	0	0	0	1367.76	0	602.793	763.173	6499.71
135.05428 Da 33.23 s	0.55	136.062	136.06156_0.55	0	0	0	0	5476.4	0	20101.6	0	4076.48	3763.02	33327	0	9795.69	23823.2	0	31921.9	4205.66	11296	9086.37	0	0	0	0	0	9124.57	13428	10578.1	0	0	0	34598.2	3210.84	4081	0	1715.39	25655.7	3137.71	3178.23	0	11155.4	0	0	0	6488.09	5023.39	0
499.12255 Da 33.52 s	0.56	500.13	500.12983_0.56	0	630.995	1394.08	0	386.759	0	548.396	0	0	5284.85	0	17096.4	715.127	0	4282.31	0	0	0	1324.99	872.718	0	1847.26	0	6665.94	5217.28	3560	58798.5	0	16565.6	15592.7	0	1904.82	564.973	35160.8	37577.4	6066.52	59381.8	0	0	0	0	0	0	7152.78	0	0
196.08418 Da 32.53 s	0.54	197.091	197.09145_0.54	1753.43	0	1394.08	0	2317.87	715.111	982.32	1377.65	772.386	693.131	1492.68	1026.82	0	1206.91	2310.16	2890.81	1093.11	3030.89	3628.86	0	1740.45	0	2013.46	0	0	1354	5731.49	5570.22	824.51	2617.51	1583.99	1005.25	1889.94	1401.43	1277.59	7458.67	888.505	486.901	17958.6	2168.21	0	831.219	0	0	876.143	39553.7
146.99665 Da 33.00 s	0.55	148.004	148.00392_0.55	0	1033.22	0	1104.69	38632.9	1254.28	5034.06	0	1524.58	0	16232.4	1052.68	2317.73	8552.67	0	1796.93	464.445	1799.75	1869.96	0	0	4962.1	0	8438.03	1803.75	6792	1994.26	8355.33	1859.7	840.895	2887.62	0	1431.07	5389.39	2030.31	6142.74	2031.27	0	3693.98	2989.08	4617.97	564.34	0	4262.6	10852.6	785.338
242.09382 Da 32.66 s	0.54	243.101	243.10052_0.54	0	0	0	0	1160.28	0	0	0	0	0	0	0	0	0	0	0	0	0	0	0	0	0	0	0	0	752	0	0	577.417	0	0	0	0	0	0	0	0	0	0	0	0	0	0	0	0	0
350.19068 Da 32.63 s	0.54	176.103	176.10262_0.54	0	0	0	0	0	0	0	0	0	0	0	0	0	0	0	0	0	0	0	0	0	0	0	0	0	0	0	0	0	0	0	0	0	0	0	0	0	0	0	0	0	29423.5	0	0	0	0
213.05164 Da 32.29 s	0.54	214.059	214.05891_0.54	6993.97	16086.6	4811.19	0	4469.21	0	5936.52	25053.8	0	4578.6	9005.12	9143.09	0	10243.2	11380.5	10729.9	10944	9717.12	3703.77	0	9425.54	0	8006.21	5380.04	2048.12	13858	1189.6	14233.6	2642.59	8508.76	11774.8	1571.55	28850.9	6189.86	12453.3	26395	10433	3004.34	17122.7	5663.79	2539.01	0	0	1660.37	0	3267.94
149.06994 Da 32.04 s	0.53	150.077	150.07722_0.53	0	2111.7	923.61	0	15440.8	343.367	1150.03	1508.25	338.234	708.437	2744.76	0	774.292	3651.8	1367.29	0	0	1028.06	1474.79	577.881	5876.84	1489.14	662.869	1676.45	1143.72	2350	6020.2	4651.18	1565.79	1207.7	2425.04	1807.28	5162.19	1706.72	1899.74	1658.89	2252	989.854	15277	4149.28	594.343	0	0	430.566	4202.47	8302.89
265.06586 Da 32.51 s	0.54	266.073	266.07313_0.54	5139.28	1938.24	0	0	0	0	4653.38	11149.2	0	0	18290.9	1347.54	604.514	9894.92	0	2394.26	1585.78	10935.6	0	0	0	6198.76	977.731	0	9832.47	4614	0	3363.01	0	0	8449.8	12949	13926.4	4076.9	15187.6	2616.63	5286.33	0	1191.28	47887.7	0	895.159	865.957	1415.49	0	0
316.08821 Da 32.54 s	0.54	317.095	317.09549_0.54	0	0	1671.41	0	0	0	3490.03	2998.57	0	1830.13	0	10208.7	0	15953.9	3413.14	2256.6	1498.54	1908.9	229.871	0	0	0	768.513	0	0	2066	0	8513.17	0	0	2932.48	0	0	4391.8	0	4633.73	1179.09	0	6189.01	14084.6	2847.37	0	0	1442.4	0	5884.87
257.10261 Da 32.66 s	0.54	258.11	258.10988_0.54	2178.21	1045.79	1022.66	1588.62	10302.8	1180.5	1629.21	2442.9	964.22	2287.11	4727.58	4422.82	2011.62	1679.47	3204.75	5494.02	7141.15	1624.6	4928.02	1769.02	3475.87	6760.41	981.874	10103.9	1126.09	3356	0	3900.17	2829.86	7575.54	2467.1	1281.62	3057.17	2569.69	2296.58	1638.57	1413.78	1581.09	5948.71	7919.32	1506.99	853.459	1173.6	5010.71	1714.63	1754.09
185.94906 Da 32.08 s	0.53	186.956	186.95634_0.53	21268.4	17502	18811.4	22367.4	0	25111.2	20327.9	19625.1	25991	15876.4	10696.1	16268.7	22884.1	11578.8	19401.3	20066.1	22506.3	18685.4	17170.6	18020.4	19004.3	18441.7	15618.8	17508.4	17654.6	11682	0	13996.8	22162.9	17227.1	16552	22440.6	18125	15665.8	18720.8	16474.6	19843.3	21894.5	12234.9	0	18506.7	21836.9	23808.1	21264.6	16772.2	0
113.08408 Da 32.15 s	0.54	114.091	114.09136_0.54	523.56	1742.15	1933.88	0	1063.59	1694.13	2606.21	816.86	1259.54	122.446	516.87	1138.04	0	1477.58	533.701	2350.02	2630.14	1880.98	6575.86	0	2315.57	1213.47	209.218	712.026	1340.22	1044	2812.28	738.283	1602.2	3685.47	465.384	365.791	1092.66	2055.27	632.392	934.875	1478.05	882.842	3103.45	0	445.135	422.56	0	777.71	738.069	15841.1
372.17360 Da 32.28 s	0.54	373.181	373.18088_0.54	1420.03	13424.4	747.802	0	0	0	3218.5	0	0	1504.33	0	1394.09	0	1892.46	1972.15	0	0	0	0	1507.21	688.142	0	1360.95	0	0	1850	0	0	0	0	0	0	3688.1	2052.87	2334.99	4199.32	2841.54	0	0	2699.65	892.758	0	0	0	0	0
294.10639 Da 33.10 s	0.55	295.114	295.11366_0.55	3499.45	0	0	0	1778.02	0	4932.9	6611.7	0	2221.52	0	16292	0	21511.5	0	4178.9	5978.76	3147.66	0	0	1740.45	0	0	0	0	4732	0	8205.13	0	3518.29	0	0	0	5286.02	0	18110.7	0	0	12866.3	14374	2931.93	0	0	0	0	4957.45
165.04599 Da 33.22 s	0.55	166.053	166.05326_0.55	3469.82	3974.52	2317.69	706.898	3306.25	2088.58	4435.08	4801.29	1363.03	3209.83	7100.27	4469.38	918.346	5133.82	5484.41	1892.79	1275.3	4536.18	0	2976.68	1074.91	2931.91	3552.56	1033.5	3887.14	4918	2510.2	3696.51	3677.78	3139.01	2803.52	4251.31	6145.88	4115.36	2957.14	3368.6	2321.85	3943.36	17112.5	11342.5	2322.66	2513.12	2401.32	1716.88	1295.39	2955.35
145.08504 Da 33.16 s	0.55	146.092	146.09232_0.55	0	0	0	0	12652.9	0	0	0	0	0	2506.37	0	0	0	0	0	0	0	7319.72	0	841.342	744.572	0	1753.5	0	1144	3197.23	1087.06	0	0	0	0	0	1437.49	0	0	0	0	7515.78	2075.89	0	0	0	0	760.663	5763.45
189.13664 Da 32.55 s	0.54	190.144	190.14392_0.54	1642.3	0	0	1973.74	0	0	0	1308.51	976.841	898.665	2125.4	0	1332.5	525.806	1141.1	2519.63	0	0	338.35	1403.42	0	0	892.801	1984.64	0	1796	697.723	0	0	683.695	0	0	1626.09	0	1321.11	0	0	794.558	1178.49	850.815	1355.3	1915.42	0	0	0	501.17
190.03166 Da 33.59 s	0.56	191.039	191.03893_0.56	0	0	0	0	0	0	0	0	0	0	10181.4	0	0	0	0	0	0	0	0	0	0	0	0	0	0	0	0	0	0	0	0	0	0	0	0	0	0	0	0	0	0	0	0	0	0	0
138.04314 Da 33.47 s	0.56	139.05	139.05042_0.56	9819.22	5445.16	9228.67	2047.22	2277.58	3507.45	3844.09	7687.19	3367.2	10611.2	18233	14207.3	2129.95	15488	6691.59	4365.72	1952.72	11702.2	1869.96	5875.51	5542.81	7507.55	7237.7	9559.21	6492	7954	8252.38	16629.2	7069.46	9122.59	6209.79	14604.6	18099.2	6216.3	7593.82	12115.3	7183.48	7940.23	0	30077.9	4511.04	4639.82	3700.26	3807.82	8530.47	6125.12
279.13166 Da 33.59 s	0.56	280.139	280.13894_0.56	9915.53	2099.13	13727.9	2997.35	2583.76	2877.47	4757.2	11927.7	8955.64	4904.39	14147.1	15159.2	2719.02	4692.32	14260	4378.01	15996.4	8244.83	6903.88	10399.5	18547.2	18052.7	3088.55	16884	8484.69	11378	47854.2	4689.37	2559.36	12393.8	34626.3	6131.75	7688.8	4689.87	7230.26	9783.16	5152.21	3847.05	15908.4	12732.3	5418.72	6285.57	3366.98	16366.9	11811.6	47381.2
275.11163 Da 32.90 s	0.55	276.119	276.1189_0.55	0	0	0	0	1850.53	0	0	763.085	716.855	695.317	1332.28	998.368	547.921	960.65	1451.16	0	9047.69	923.989	0	0	567.592	6139.5	0	1004.27	0	1946	0	855.39	0	21805.9	1508.29	0	1606.02	0	542.782	1232.1	1170.7	599.263	1032.78	2974.11	0	1039.72	0	0	755.642	0
101.04735 Da 33.04 s	0.55	102.055	102.05463_0.55	35147.7	0	26034.4	6587.58	38944.5	16535.5	43123.6	54668.1	5333.5	32655.9	32034.8	84649.2	10865.8	76774.4	50760	27519.3	40416.9	42777.7	8086.81	18242.2	21714.2	15556.1	24700.1	19078.6	8855.02	34004	46100.5	41323.5	9699.05	40026.1	50297.9	8711.25	33281.8	41961.3	29041.4	78379.6	22642.9	22467	65696.6	74023.4	30279.2	19779.7	25448.9	23683.8	8661.01	40039.3
[truncated: 1,122 more rows]
[truncated: 32 more columns]

## Sheet: Identified metabolites
Bucket name	MSI Confidence Level	RT	m/z
Group
1-_9Z,12Z-Octadecadienoyl_-2-hydroxy-sn-glycero-3-phosphoethanolamine	Level 1	23.21	478.293
1-Stearoyl-sn-glycero-3-phosphocholine	Level 2	27.7	524.372
[truncated: 66 more rows]

## Sheet: Significant_F-AIN vs F-GEN
Metabolites/ Molecular Features	FC	log2(FC)	raw.pval	minus lof(p)
[truncated: 77 more rows]

[truncated: 11 more sheets: Significant_F-AIN vs F-LDBPA, Significan_F-AIN vs F-UDBPA, Significant_F-GEN vs F-LDBPA, Significant_F-GEN vs F-UDBPA, Significant_F-UDBPA vs F-LDBPA, Significant_M-AIN vs M-GEN, Significant_M-AIN vs M-LDBPA, Significant_M-AIN vs M-UDBPA, Significant_M-GEN vs M-LDBPA, Significant_M-GEN vs M-UDBPA, Significant_M-UDBPA vs M-LDBPA]
